# Supplementary material for: Three-dimensional feature matching improves coverage for single-cell proteomics based on ion mobility filtering
Source: Cell Syst. Author manuscript; Available in PMC 2022 May 20. (PMC9119937; doi:10.1016/j.cels.2022.02.003)
Supplement: 4 [file NIHMS1791064-supplement-4.xlsx]

## Sheet: Table S4
Table S4. A list of statistically significantly abundant proteins classifying three cell populations (ANOVA Test, permutation-based FDR < 0.05, S0 = 0).
#	Gene names	Majority protein IDs	Protein names	-Log ANOVA p value	ANOVA q-value	Cluster. 1				Cluster. 2							Cluster. 3
						NR1_A4_2	NR2_A1_3	R9_C5_18	NR7_A2_15	NR15_B02_25	NR6_A10_13	NR4_A5_6	R5_C9_10	NR3_A3_4	R2_C6_5	NR9_A8_17	NR16_A11_26	NR5_A6_7	NR8_A7_16	R1_C8_1	R3_C3_8	R4_C1_9	R6_C7_11	R8_C4_14
82	CAV1	Q03135	Caveolin-1	7.3518	0	7.83258	7.42098	7.65522	7.6067	1.90933	2.01216	2.87959	0.994595	0.948455	0.425754	-0.672629	2.28802	3.48996	1.98519	0.980557	3.376	1.85794	3.18202	0.984054
76	TPM4	P67936	Tropomyosin alpha-4 chain	7.19001	0	3.31167	2.7591	5.4437	4.60367	1.52068	0.505429	2.02689	1.40602	1.37157	1.41365	0.972613	-0.879834	-1.6782	-2.65082	-5.23566	-4.32544	-4.16518	-4.42239	-5.66449
91	PTRF	Q6NZI2	Polymerase I and transcript release factor	6.1775	0	7.03215	7.06752	7.38383	6.98808	1.00504	1.91041	2.42402	0.259277	1.23802	0.99356	-0.663476	1.55069	2.42725	0.681245	2.68765	-0.700143	0.923109	-2.33191	0.413555
11	LMNA	P02545	Prelamin-A/C;Lamin-A/C	6.10248	0	4.80267	4.85111	6.86255	6.41894	0.283735	-0.341448	2.0256	0.952273	1.24617	-0.148719	2.17993	0.93787	2.85364	2.48028	1.04334	2.08013	1.92668	2.20445	1.04589
75	YWHAZ	P63104	14-3-3 protein zeta/delta	5.50028	0	4.12556	4.01083	1.46082	3.96553	4.48841	4.3576	4.85304	5.17046	4.48066	2.03383	3.57949	1.07536	-1.51566	-1.41971	-3.82725	-0.675399	-3.35205	-1.13841	0.631947
30	TPM1	P09493	Tropomyosin alpha-1 chain	5.16271	0.000666667	3.8852	4.35482	7.67948	7.86482	3.39712	2.75796	4.15552	4.44473	3.07263	3.0653	2.99535	0.823587	1.51817	0.258601	-0.739055	-4.27053	0.0112185	-1.59718	-1.1311
65	TMEM33	P57088	Transmembrane protein 33	4.95014	0.00171429	-6.71468	-4.80512	-2.10938	-5.45102	-1.8257	0.672515	-1.42634	0.192601	-1.27421	-1.65662	-1.13646	0.708804	0.970961	-1.75077	0.824464	1.8839	0.325747	1.47097	1.2308
50	CORO1A	P31146	Coronin-1A	4.68705	0.002	-7.53133	-0.819098	-5.45997	-1.68058	3.28244	4.49772	4.54032	4.31526	3.64693	1.34593	2.0731	-0.47841	-0.72877	-0.261786	-3.20592	0.48098	-3.14434	-0.890272	-0.352977
54	MYH9	P35579	Myosin-9	4.6702	0.00177778	5.29318	4.90974	6.38415	6.7394	2.0213	2.91897	3.21631	2.61552	1.77868	4.41924	1.21668	1.00226	2.30574	1.57081	-0.11763	1.17993	0.186816	1.48579	-2.70097
1	MYO1C	O00159	Unconventional myosin-Ic	4.45402	0.0052	2.73226	2.46925	3.12558	2.31029	-1.5366	-3.02565	-3.12701	-6.59271	-5.55733	-2.30795	-2.00487	-2.27773	-1.48819	-3.62605	-2.27074	-2.57587	-2.88054	1.35623	-2.36466
3	MYL12A;MYL12B	P19105;O14950	Myosin regulatory light chain 12A;Myosin regulatory light chain 12B	4.37024	0.00472727	4.97012	4.00502	6.83973	6.74283	1.59279	1.10475	1.90296	0.611866	0.415517	4.32069	0.211697	1.02587	1.53523	-0.107721	-3.04481	-3.71593	-3.54846	0.277727	-2.87349
24	PFN1	P07737	Profilin-1	4.35627	0.00466667	2.76916	2.60116	1.5255	-0.0445349	5.23413	6.50306	6.01251	6.39604	4.60315	3.45	3.24036	1.37006	2.51061	0.21074	0.659797	2.90332	-0.534899	0.77329	-0.393417
74	RAN	P62826	GTP-binding nuclear protein Ran	4.26583	0.00461538	-0.157653	0.788415	0.985262	-0.443781	-0.170392	1.16278	1.32593	1.73666	2.48167	0.511842	0.0290853	-4.01145	-3.39038	-0.00994733	-2.80443	-4.36856	-4.16459	-0.929637	-2.52057
32		P0DP25;P0DP24;P0DP23		4.25081	0.00428571	3.83706	4.7092	3.68139	5.2631	3.6147	3.25085	3.02217	3.40322	2.72345	2.14984	2.85336	0.33885	2.28539	1.72936	0.277326	-1.03516	-0.921781	-3.82241	-0.121089
21	CTSD	P07339	Cathepsin D;Cathepsin D light chain;Cathepsin D heavy chain	4.12349	0.00426667	-1.0038	-1.21831	-2.73677	-0.787574	-0.212275	-1.12063	0.560627	-0.665739	4.82955	-2.1545	4.56259	6.63668	6.1489	5.8354	7.46922	6.16219	4.57297	2.37061	4.46741
13	GAPDH	P04406	Glyceraldehyde-3-phosphate dehydrogenase	3.98413	0.005	2.9888	3.69053	4.38796	3.91166	4.42867	3.92966	4.31262	5.41345	5.78438	5.95221	4.25742	3.89379	2.79352	1.94136	0.450416	2.4852	2.02864	2.6511	2.00343
43	HNRNPA2B1	P22626	Heterogeneous nuclear ribonucleoproteins A2/B1	3.97659	0.00470588	3.94837	3.67193	2.74278	2.84434	3.94707	4.62596	3.61096	3.768	4.04778	4.07886	2.83738	2.34458	1.01902	0.867669	1.1885	0.846966	-2.99985	1.37929	-0.872424
68	ACTR3	P61158	Actin-related protein 3	3.9731	0.00444444	1.02348	0.0329581	-0.217146	-1.83153	0.992883	1.11959	1.53618	1.79439	0.502305	0.381722	0.48863	-3.70909	-1.57291	-4.77654	-4.62168	-3.97202	-2.58622	0.664734	-3.90138
4	ARPC2	O15144	Actin-related protein 2/3 complex subunit 2	3.95259	0.00421053	-0.650231	-0.161342	0.275504	-0.917846	1.70981	1.09614	1.32618	1.72396	0.849905	0.394114	0.393583	-4.03081	-3.02089	-1.5534	-2.06515	-0.58271	-0.01216	-2.15444	-1.06818
61	HSD17B4	P51659	Peroxisomal multifunctional enzyme type 2;(3R)-hydroxyacyl-CoA dehydrogenase;Enoyl-CoA hydratase 2	3.91459	0.0048	-6.08518	-6.26371	-3.36889	-1.98225	-1.61851	2.3696	-1.77727	-3.32834	-1.84484	-2.20039	-2.23667	0.265843	1.25645	1.29353	1.31863	-0.942488	2.04781	1.18098	1.72713
9	SERPINA3	P01011	Alpha-1-antichymotrypsin;Alpha-1-antichymotrypsin His-Pro-less	3.89913	0.00457143	-6.99219	-4.05463	-7.9104	-7.5963	-1.02975	-1.59009	-5.60426	-5.19358	-3.14467	-0.783071	1.73754	2.94448	1.27872	2.36665	1.51579	0.506573	1.10049	1.93888	-3.42327
45	ACAT1	P24752	Acetyl-CoA acetyltransferase, mitochondrial	3.81576	0.00545455	0.553587	0.136662	0.853318	0.516201	-3.90163	-3.62711	-2.30145	-0.112455	-2.11343	-2.53756	-4.21504	-0.107136	2.05992	-0.975444	0.0114176	-0.289896	1.56044	-0.607241	1.78551
44	CFL1	P23528	Cofilin-1	3.81452	0.00521739	1.85281	3.08538	4.23313	4.21639	5.41787	5.91986	4.88033	6.20209	5.7228	6.62258	5.03885	1.77124	3.0614	2.28537	0.742834	4.92654	2.39715	-0.141431	-0.418244
83	LGALS3BP	Q08380	Galectin-3-binding protein	3.78792	0.00533333	-6.10652	-3.60906	-2.32699	-7.16513	-4.14754	-3.86259	-4.2253	-5.62603	-4.73276	-3.07507	1.32825	3.45118	1.59277	-1.45358	2.42446	0.693739	-0.706912	1.81129	1.39213
97	TLN1	Q9Y490	Talin-1	3.76895	0.00544	1.26689	0.838406	3.56965	3.93969	-1.9469	-2.09121	0.590438	-1.18308	-0.248688	0.0254696	-0.204747	-1.50288	-3.08549	0.10197	-3.20766	-2.75009	-0.947917	-1.04815	-3.74863
33	HSPA8	P11142	Heat shock cognate 71 kDa protein	3.74944	0.00523077	2.54624	2.40824	3.00701	3.52018	2.3298	3.22069	2.54598	3.12593	3.82106	3.3543	3.33558	1.57214	1.17975	0.738419	0.692161	-4.17797	-1.511	-3.18424	-2.20656
48	ERP29	P30040	Endoplasmic reticulum resident protein 29	3.73832	0.00518519	-3.53603	-4.85912	-1.18255	-0.813348	0.072488	-1.20189	-0.130107	1.14836	-2.28586	1.42277	0.139085	1.13111	0.63469	1.63136	1.56923	1.72301	2.32933	1.49565	1.18744
29	VIM	P08670	Vimentin	3.72537	0.005	7.43304	7.92031	7.93567	6.31845	4.25579	4.68651	4.34222	5.36193	7.71314	7.52957	7.04971	5.64761	3.39212	4.18637	3.51688	3.00999	2.81946	3.27628	2.04032
69	ACTR2	P61160	Actin-related protein 2	3.71694	0.00496552	-0.426714	0.510449	0.37765	2.25448	2.18515	1.20202	2.05941	2.47166	1.81386	-0.0332144	0.316205	0.0932309	-2.82816	-3.17355	-2.64454	-2.24158	-0.673707	-5.599	-1.6373
78	TUBA1B;TUBA1C;TUBA8	P68363;Q9BQE3;Q9NY65	Tubulin alpha-1B chain;Tubulin alpha-1C chain;Tubulin alpha-8 chain	3.43059	0.00626667	6.6348	6.52008	6.46846	6.87386	2.4314	3.72142	4.52762	4.18224	4.46408	6.13453	4.28958	4.73413	3.47293	3.45754	4.86019	5.20156	4.09533	3.15214	3.61438
56	HSPA9	P38646	Stress-70 protein, mitochondrial	3.33174	0.00658065	0.65509	-0.33475	1.28665	1.06115	-0.294553	-0.0135343	-1.15126	0.136478	0.541597	2.13309	0.768168	2.33567	2.17607	1.97093	2.43485	1.53071	2.62246	1.7651	3.28109
66	MYL6	P60660	Myosin light polypeptide 6	3.31996	0.0065	4.67095	4.7112	7.12624	7.35349	0.293499	2.31069	2.83724	2.51474	2.1249	5.3435	1.81419	0.717547	1.5043	-6.05878	0.283731	0.747143	1.31664	-4.35156	-5.76058
41	HIST1H1B	P16401	Histone H1.5	3.31088	0.00630303	-3.50743	-2.8596	-4.58874	-10.7668	4.45919	4.67653	3.72837	3.67942	4.04719	4.95578	2.44461	2.45533	2.05188	4.17984	4.50883	-1.82226	-6.58245	1.54512	-1.9295
94	MYO18A	Q92614	Unconventional myosin-XVIIIa	3.31068	0.00611765	-5.8812	-3.14532	-3.8302	-4.10032	-5.06181	-2.42924	-3.90278	-4.24169	-6.00832	-8.62602	-8.14362	-1.30603	-1.52689	-2.16993	-2.35928	-0.901622	-0.73803	-0.302633	-2.46708
5	ACTN4	O43707	Alpha-actinin-4	3.17304	0.00857143	2.27711	2.22976	5.04818	5.45751	0.0160655	-1.92562	1.64492	-0.826436	0.809018	-1.44065	-0.834569	2.41721	-2.78969	-2.67146	-2.12132	-0.205908	-0.592544	0.00902626	-0.0123115
93	TRPM1	Q7Z4N2	Transient receptor potential cation channel subfamily M member 1	3.14642	0.00844444	-4.43751	-2.49255	-3.59332	-6.04415	-3.39769	-3.96607	-2.62498	-0.720044	-3.33783	-3.918	-4.79519	-0.0904669	-0.435771	-2.08116	-2.34969	-0.302369	1.37021	0.155711	-1.60454
35	LAMP2	P13473	Lysosome-associated membrane glycoprotein 2	3.1377	0.00832432	0.219951	-0.332739	-0.875413	-2.32851	-2.63515	-3.26872	-0.349363	-2.404	-0.512825	1.12002	-0.389038	1.45382	2.17548	1.82	0.40225	3.33021	2.03049	1.46766	0.813717
12	SOD2	P04179	Superoxide dismutase [Mn], mitochondrial	3.1287	0.00821053	-9.31283	-5.22637	-0.611877	-0.92107	-4.48845	-0.567254	-9.39705	-6.6783	-6.54618	-6.2723	-0.596376	1.75105	2.21437	2.1264	0.459242	-1.51834	4.98556	3.31957	3.40676
17	SLC25A5	P05141	ADP/ATP translocase 2;ADP/ATP translocase 2, N-terminally processed	3.11	0.00830769	3.21464	1.84386	3.37806	2.97274	1.31198	1.81179	1.704	2.02101	3.13389	3.76556	1.66872	3.41879	3.89685	3.46738	4.86958	3.69969	4.03146	3.7192	4.65493
67	ACTG1;ACTB	P63261;P60709	Actin, cytoplasmic 2;Actin, cytoplasmic 2, N-terminally processed;Actin, cytoplasmic 1;Actin, cytoplasmic 1, N-terminally processed	3.09274	0.0084	7.7258	7.78098	9.73469	9.49346	6.87985	7.9456	7.23699	8.24612	8.37298	10.1992	6.38677	7.32721	5.42343	7.00025	4.79582	6.54072	4.68498	4.74259	4.60713
79	CLTC	Q00610	Clathrin heavy chain 1	3.08367	0.00819512	0.785296	0.409251	0.751792	0.230603	0.0494878	-1.3005	-1.54201	-1.47312	-1.46057	0.791177	-0.123895	-0.825056	-2.53029	-0.873665	-1.59492	-1.04324	-1.54585	-2.13372	-2.43032
20	H1F0	P07305	Histone H1.0;Histone H1.0, N-terminally processed	3.02615	0.0087619	5.44761	5.71239	7.24507	7.17205	-4.47253	4.59862	-5.51008	-4.74173	-2.24606	0.629876	-1.22358	-1.81827	-3.21403	3.22702	-6.11859	-7.27203	1.4708	-3.88177	-1.85486
95	RTN4	Q9NQC3	Reticulon-4	3.01706	0.00865116	0.930557	-0.150128	-0.302307	-0.93623	-3.77064	-3.30831	-3.20752	-6.6806	-3.5653	-1.48896	-7.20071	-0.372782	-3.22016	1.31638	-2.16081	0.142754	1.26446	-0.974576	-1.25988
25	HNRNPC;HNRNPCL4;HNRNPCL1;HNRNPCL3;HNRNPCL2	P07910;P0DMR1;O60812;B7ZW38;B2RXH8	Heterogeneous nuclear ribonucleoproteins C1/C2;Heterogeneous nuclear ribonucleoprotein C-like 4;Heterogeneous nuclear ribonucleoprotein C-like 1;Heterogeneous nuclear ribonucleoprotein C-like 3;Heterogeneous nuclear ribonucleoprotein C-like 2	3.01703	0.00845455	2.45992	2.50718	0.437688	1.76898	2.60034	3.68087	2.85869	3.49103	3.3654	3.62896	2.32108	0.752046	-1.57734	1.51689	1.4519	-0.0269483	-2.54228	-5.47056	-0.626648
34	LAMP1	P11279	Lysosome-associated membrane glycoprotein 1	2.98922	0.0088	-1.07509	-2.05026	-4.21293	-4.18895	-2.95652	-1.81229	0.67906	-0.358753	2.08695	-1.62205	0.321199	-0.898751	2.51524	0.712407	1.76775	2.24186	1.3389	1.13816	0.852613
89	PLEC	Q15149	Plectin	2.96297	0.00904348	1.64491	1.82803	0.0321446	0.000812054	-1.52467	-2.42699	-2.42991	-3.92613	-1.90328	-1.54224	0.424414	-1.7217	-0.953674	-2.32061	-5.01322	-4.39408	-3.10522	-1.65641	-4.15765
16	ITGB2	P05107	Integrin beta-2	2.93579	0.00995745	-3.94588	-2.04694	-2.71507	-2.32771	-4.26623	-0.999352	-1.69854	-3.04035	-0.870155	-0.220747	-3.65806	0.252022	0.865923	0.0900209	0.150338	0.912897	-0.828769	0.327666	-1.3613
86	HNRNPD	Q14103	Heterogeneous nuclear ribonucleoprotein D0	2.85159	0.012	0.912224	0.306732	-0.516433	1.118	0.462261	1.63211	1.06024	1.14329	0.886198	1.14492	-0.526812	-6.99182	-3.33886	0.47755	-4.23906	-4.56052	-0.0505959	-2.21481	-2.08362
88	GPNMB	Q14956	Transmembrane glycoprotein NMB	2.8389	0.0118367	-6.58078	-5.15653	-4.97324	-1.33373	-5.64203	-5.979	-10.2625	-3.36739	-2.43874	-4.38345	-0.965074	1.27011	2.23721	-4.89884	0.692654	2.22696	1.262	1.3498	2.35252
49	PRDX3	P30048	Thioredoxin-dependent peroxide reductase, mitochondrial	2.8309	0.01176	0.501418	0.286968	2.63596	1.9345	0.764882	0.711977	0.798405	1.88945	2.10669	1.55373	1.34105	2.31898	2.00325	2.4472	3.28422	3.23916	3.49991	2.36757	3.774
77	EEF1A1P5;EEF1A1;EEF1A2	Q5VTE0;P68104;Q05639	Putative elongation factor 1-alpha-like 3;Elongation factor 1-alpha 1;Elongation factor 1-alpha 2	2.7938	0.0123137	4.01579	3.96418	4.34102	4.04487	3.55229	3.68632	3.62189	3.83073	4.31083	4.6262	4.1957	0.900378	2.62014	1.81796	2.7365	4.49119	2.71789	2.64496	2.3981
99	MICAL3	REV__Q03001;Q7RTP6	Protein-methionine sulfoxide oxidase MICAL3	2.78225	0.0124615	-6.35914	-7.66376	-3.2045	-3.87869	-1.00402	-4.04797	-4.40582	-4.03427	-5.10515	-4.58699	-6.35914	1.00119	-1.38184	-2.55484	-3.00729	-2.0332	-1.61563	-1.12591	-1.0626
60	ACADVL	P49748	Very long-chain specific acyl-CoA dehydrogenase, mitochondrial	2.76732	0.0125283	-0.0560572	-2.61446	-1.66457	-2.7047	-1.25479	-0.00188057	-2.33729	-3.72347	-3.17496	-2.17528	-0.656916	-1.25854	1.2782	-0.49112	0.354043	1.43814	0.923622	0.898959	2.5044
63	CTSC	P53634	Dipeptidyl peptidase 1;Dipeptidyl peptidase 1 exclusion domain chain;Dipeptidyl peptidase 1 heavy chain;Dipeptidyl peptidase 1 light chain	2.76425	0.0123704	-10.0529	-1.52897	-6.5869	-7.75254	-4.82067	-6.55769	-2.28208	-3.07598	-2.00408	-2.81323	-0.735763	1.58848	-2.92489	-1.29671	2.58906	1.65384	-3.20924	0.933698	0.406643
27	SFTPB	P07988	Pulmonary surfactant-associated protein B	2.74406	0.0125091	-5.01691	-7.23946	-1.20742	-0.284634	-1.41426	-6.21926	-7.27795	-7.60119	-4.71834	-6.00634	8.06637	10.6479	1.27523	6.38091	6.14148	5.96205	2.3958	3.39703	3.44726
62	ARHGDIB	P52566	Rho GDP-dissociation inhibitor 2	2.70654	0.0136429	-0.793197	-2.55295	-9.69034	-5.56996	3.04676	4.83351	2.9301	3.96848	2.45168	-1.11545	-0.235261	-0.905888	0.82928	-0.000220155	-1.41881	0.628891	-4.05558	-5.54938	-3.14876
53	PHB	P35232	Prohibitin	2.67735	0.0139649	1.02636	0.67342	1.98161	1.16237	-1.56152	0.403234	0.0082703	1.81304	1.23004	1.56274	0.915375	2.68635	1.57236	1.94386	3.40096	2.99317	2.27222	2.00815	3.23371
36	PDIA4	P13667	Protein disulfide-isomerase A4	2.64255	0.0148276	-2.95211	-3.23178	0.312984	-4.41212	-2.92457	-2.18098	-3.34916	-3.06638	-2.9963	-1.63158	0.785754	-1.64724	1.14958	-1.4004	1.91844	1.43793	2.04547	2.8317	0.928866
15	ALDH2	P05091	Aldehyde dehydrogenase, mitochondrial	2.62156	0.0155254	2.36524	-1.07923	2.14643	0.292357	-0.343249	-0.77866	-7.72247	-5.41184	-1.89907	1.3597	-1.91393	-0.245851	1.44193	3.11938	1.78155	3.23244	4.58755	2.7979	4.8969
37	LCP1	P13796	Plastin-2	2.61708	0.0152667	-6.02175	-1.4733	-7.59282	1.97339	2.98865	3.4616	3.63081	3.82203	2.76609	-0.014227	2.44646	1.94803	0.964492	-2.36735	-2.42128	0.977954	-0.477521	-0.102719	-0.665229
58	RPS10;RPS10P5	P46783;Q9NQ39	40S ribosomal protein S10;Putative 40S ribosomal protein S10-like	2.55166	0.0169836	1.06557	-0.13914	0.05268	0.682343	2.09631	1.00945	0.564543	0.139819	-0.424588	-0.426144	1.62739	-3.23054	-4.41849	-3.47093	0.912751	0.13799	-1.7084	-1.8804	-4.01216
71	HNRNPK	P61978	Heterogeneous nuclear ribonucleoprotein K	2.53382	0.0173548	1.87429	0.431832	1.30656	1.94042	2.34208	1.93752	2.13888	1.42732	-1.25948	1.66056	1.8051	0.168882	-5.23337	-0.179355	-0.813554	-3.89363	-2.40785	-0.944322	0.38103
39	PKM	P14618	Pyruvate kinase PKM	2.52227	0.0173333	-2.03053	-0.380292	0.962294	1.64537	1.97659	3.26956	2.14929	3.3763	4.37406	5.48158	3.61046	3.22724	2.36798	-1.08513	-0.304307	2.71949	0.805294	1.02094	0.519855
57	HADHA	P40939	Trifunctional enzyme subunit alpha, mitochondrial;Long-chain enoyl-CoA hydratase;Long chain 3-hydroxyacyl-CoA dehydrogenase	2.50725	0.018	0.312319	-2.7558	0.583356	-0.585825	-4.43466	-2.42442	-5.58943	-0.840628	-2.59799	-0.32296	-3.62755	1.01267	-0.460432	-1.36631	1.05216	-0.821559	1.074	1.70412	3.24451
28	HSP90AB1	P08238	Heat shock protein HSP 90-beta	2.47679	0.0189538	1.3672	2.52131	1.14766	2.68774	1.65418	2.10401	2.51981	2.24245	2.61962	3.38734	2.61845	0.384435	0.240129	-6.02305	-0.578638	0.0461446	-0.80471	1.77387	-0.948577
8	NAPSA	O96009	Napsin-A	2.4696	0.0189091	-6.5815	-5.95826	1.81354	-4.61609	-1.44915	-2.9701	-2.48229	-4.12915	-2.56893	-1.73194	3.33089	5.62462	3.07463	1.79856	4.02241	3.34921	1.36182	-2.70139	3.33896
80	SPTBN1	Q01082	Spectrin beta chain, non-erythrocytic 1	2.38863	0.0223284	3.3423	2.36944	0.0106098	-2.85046	-2.7802	-2.26733	-3.01719	-2.97539	-5.91275	-7.25733	-7.72731	-2.81353	-1.57147	-4.4242	-4.71597	-1.86696	-2.82123	0.0449415	-2.62999
51	HNRNPH1	P31943	Heterogeneous nuclear ribonucleoprotein H;Heterogeneous nuclear ribonucleoprotein H, N-terminally processed	2.36111	0.023	-0.747635	2.20297	1.08447	0.173155	0.671351	1.71231	0.356074	1.48713	-1.37621	2.01123	1.61131	-4.67639	-3.15357	-3.40435	-0.610484	0.404684	-4.19309	-2.06637	0.551703
64	HADHB	P55084	Trifunctional enzyme subunit beta, mitochondrial;3-ketoacyl-CoA thiolase	2.35828	0.0227246	0.123866	-0.943275	1.03711	-0.364271	-0.540135	-1.34753	-1.37563	-0.321548	-0.430791	-0.497409	-1.71092	0.167765	0.839574	-0.925239	0.455397	0.979132	0.947424	1.83525	2.56731
6	CS	O75390	Citrate synthase, mitochondrial	2.35286	0.0225714	-0.830923	-0.589153	-0.0503195	0.358726	-2.91441	-0.629788	-0.0100499	1.0282	-1.01861	-0.147064	-0.294623	0.466933	0.80484	0.592102	1.66785	0.332617	2.84148	1.6785	2.5707
85	ASAH1	Q13510	Acid ceramidase;Acid ceramidase subunit alpha;Acid ceramidase subunit beta	2.33981	0.0228732	-2.91943	-3.8088	-3.05936	-8.99039	-1.05228	-2.88421	-6.47666	-4.86064	3.72905	-1.34194	2.00599	3.01974	3.04971	0.23107	4.03292	3.2753	1.88089	-0.939003	0.216845
22	TUBB	P07437	Tubulin beta chain	2.33804	0.0226667	5.43746	5.00942	5.05212	5.42518	1.57145	1.03448	2.98368	2.66866	4.12169	4.45623	2.5347	4.41315	2.44479	2.98608	3.76031	3.92891	1.19216	1.7779	3.53542
23	PSAP	P07602	Prosaposin;Saposin-A;Saposin-B-Val;Saposin-B;Saposin-C;Saposin-D	2.32661	0.0229041	-1.17098	-7.40118	-4.2029	-5.45599	-2.25929	-1.41144	-0.176842	-2.58265	1.41588	1.21518	1.44302	2.50943	3.16224	-5.80699	2.45264	2.72329	2.54574	1.30747	2.73818
7	ATP5H	O75947	ATP synthase subunit d, mitochondrial	2.32242	0.022973	0.448206	-0.28346	1.49811	-2.8753	1.24732	0.76639	0.325621	0.614409	-0.205466	1.70826	0.429917	2.39406	1.81209	1.51028	0.514423	2.32454	2.53823	2.2802	3.45835
31	HSPA1B;HSPA1A	P0DMV9;P0DMV8	Heat shock 70 kDa protein 1B;Heat shock 70 kDa protein 1A	2.30078	0.02384	0.322669	1.81009	3.14841	3.07962	-1.34184	-2.70991	0.519226	-3.94394	0.0378635	2.13095	0.0858713	-1.74661	-0.582396	-1.55566	-2.12467	-3.54294	-0.254782	-0.832213	-1.77244
14	RPN1	P04843	Dolichyl-diphosphooligosaccharide--protein glycosyltransferase subunit 1	2.27671	0.0249474	-1.66973	-1.04867	-0.898837	-0.519001	-3.43795	-2.6504	-2.75605	-4.04089	0.00758824	-0.118522	-0.198947	1.37428	1.38696	0.70655	2.09202	0.583411	-2.08661	0.771247	1.40478
84	ECH1	Q13011	Delta(3,5)-Delta(2,4)-dienoyl-CoA isomerase, mitochondrial	2.27371	0.0247273	-2.70172	-2.02697	-1.20898	0.31449	0.673186	-4.11909	0.595233	-2.04051	-3.86027	0.122856	-0.774823	0.253721	-0.17819	1.57983	0.658854	2.03217	2.5585	1.35137	3.09983
18	NPM1	P06748	Nucleophosmin	2.26573	0.0246154	1.96182	2.31186	1.82021	1.51824	4.10399	4.37847	3.02859	4.43568	3.68779	3.41565	2.57661	1.4932	1.12027	1.36897	2.72992	0.471235	0.303385	-5.9964	-2.47704
38	ETFA	P13804	Electron transfer flavoprotein subunit alpha, mitochondrial	2.22187	0.0268354	-4.35194	-1.24435	-1.30414	-3.49421	-2.17495	-1.2741	-2.49468	-1.92661	-1.69509	-0.99963	-3.08998	0.452612	-2.10029	-1.9991	-0.451235	0.179143	0.996694	0.959187	2.51131
19	TPM3	P06753	Tropomyosin alpha-3 chain	2.17804	0.0293	1.1678	1.45757	-4.22536	-0.563519	2.25641	0.939414	1.64033	2.02956	-0.150434	0.91092	0.491488	-3.16859	-0.0231292	-0.963396	-6.97779	0.720701	-4.29695	-7.00279	-5.00349
40	HSP90B1	P14625	Endoplasmin	2.16456	0.0297778	2.22166	0.367118	2.17537	2.56167	0.234515	-1.09165	-1.46913	0.97377	1.72369	3.52624	3.48098	3.8739	3.56677	4.03737	5.18344	3.22115	3.64574	2.74608	3.0801
81	SET;SETSIP	Q01105;P0DME0	Protein SET;Protein SETSIP	2.14357	0.0312195	2.57748	2.49705	0.916847	2.0024	2.89002	4.74952	2.89325	4.72498	2.99958	2.06286	2.37493	3.79228	2.32193	2.10229	-1.44846	-2.29682	-1.76537	-3.05344	-3.21315
55	ATP6V1E1;ATP6V1E2	P36543;Q96A05	V-type proton ATPase subunit E 1;V-type proton ATPase subunit E 2	2.12335	0.0322892	-1.86567	-7.27765	-6.4045	-2.2464	-2.51553	-1.76502	-2.72962	-1.94776	-1.17053	0.352047	0.492722	-0.12028	0.943789	0.599097	-1.14776	1.82032	0.929307	-1.83959	-3.52188
59	UQCRFS1;UQCRFS1P1	P47985;P0C7P4	Cytochrome b-c1 complex subunit Rieske, mitochondrial;Cytochrome b-c1 complex subunit 11;Putative cytochrome b-c1 complex subunit Rieske-like protein 1	2.11601	0.0324286	-1.57457	-1.0171	-0.655537	-0.24957	-1.46258	-3.26472	-5.03182	-1.40874	-2.75934	-1.1907	-2.11151	0.724378	-1.47556	-0.554265	-0.0405324	0.245226	0.694086	-1.58744	-1.56852
70	LYZ	P61626	Lysozyme C	2.08658	0.0342588	0.69903	0.171352	-9.44073	-7.28718	0.472767	1.11506	1.18407	-4.62433	0.323838	6.22796	2.97831	4.73581	3.78037	6.87056	2.81112	3.72846	1.29482	1.99248	0.980679
47	CALR	P27797	Calreticulin	2.08533	0.033907	2.66828	1.8775	-0.449104	0.0828414	0.85215	0.76392	0.854399	0.404432	1.29547	2.73948	2.48878	1.46041	3.37959	3.19666	5.08285	2.90216	3.91447	1.99952	2.94678
2	CLIC1	O00299	Chloride intracellular channel protein 1	2.07712	0.0342069	0.272776	1.40182	0.393741	-1.6023	1.65865	-1.86582	2.9523	1.41043	1.31425	0.707573	0.200561	-1.59034	-2.1863	-3.29494	-1.1326	0.236482	-4.14111	-1.43532	-0.243957
90	HSD17B12	Q53GQ0	Very-long-chain 3-oxoacyl-CoA reductase	2.03059	0.0373182	-0.388394	-0.452168	-0.25959	-0.143934	-2.308	-4.19859	-4.78547	0.383794	-9.29289	-7.44739	-2.79739	-0.577491	1.16393	0.207015	-1.82301	0.203588	0.3954	-4.08859	-0.346083
72	ACTA2;ACTG2	P62736;P63267	Actin, aortic smooth muscle;Actin, gamma-enteric smooth muscle	2.00751	0.0386966	0.82202	0.878941	7.4886	7.30702	2.29299	0.151021	0.938248	0.511611	-0.993192	3.16634	0.655957	-4.77779	-0.657186	-3.1607	-1.28389	0.626978	0.47858	1.18993	0.57377
10	HLA-DRB1	P01911	HLA class II histocompatibility antigen, DRB1-15 beta chain	2.00103	0.0388444	-5.02415	0.545605	-8.18645	-5.30713	0.390333	-2.47876	-3.56941	1.34058	-0.554124	-0.482174	-0.46342	2.00327	0.549932	-0.385715	0.306805	1.00687	0.554182	-3.4057	0.133083
87	GANAB	Q14697	Neutral alpha-glucosidase AB	1.97232	0.0411868	-2.48248	-4.99405	-1.14501	-2.38383	-1.44446	-0.913662	-3.50291	-4.10113	-1.71002	-0.276129	-2.04233	0.413874	0.0874315	0.442787	0.0385048	-0.899449	-0.662738	-1.05305	-1.60346
52	PRDX2	P32119	Peroxiredoxin-2	1.94556	0.0435652	2.72103	3.75472	3.66739	4.10806	2.57642	1.90826	2.31676	0.154495	6.06311	0.738604	1.20877	1.23404	0.0421398	-2.51755	-0.929563	1.825	2.24156	-2.13965	1.21767
96	GSTK1	Q9Y2Q3	Glutathione S-transferase kappa 1	1.92901	0.0448172	-5.1841	-6.82816	-2.15577	-2.75157	-4.72647	-3.38953	-3.33485	-0.656895	-0.539854	-0.540547	-2.38497	-3.78399	-1.07783	0.458443	-0.633815	0.0224877	0.735635	-1.5569	1.35496
73	RPS6	P62753	40S ribosomal protein S6	1.92505	0.0446383	-3.62991	-4.84916	-0.257439	-7.38219	-2.38871	-1.89759	-0.0317221	0.158191	-0.409724	-0.215679	-2.24513	-0.478006	-0.398252	-0.213675	1.07533	0.219151	-2.5255	-1.03725	-2.20089
98	SQRDL	Q9Y6N5	Sulfide:quinone oxidoreductase, mitochondrial	1.91058	0.0456842	-0.936756	-1.49154	-8.75697	-2.79619	-2.93195	-3.95769	1.05129	-3.92825	-9.4573	0.0106214	-1.06409	1.0471	0.288695	0.18441	0.953997	0.601488	1.92799	1.58554	2.65879
92	MYH14	Q7Z406	Myosin-14	1.90454	0.045875	0.527646	-1.20272	1.98932	2.42972	-4.27368	-1.60749	-1.55386	-3.37736	-4.65732	-1.31131	-4.54436	-6.60599	-1.12222	-2.19646	-4.31626	0.439536	-2.57051	-0.191109	-4.61804
46	STOM	P27105	Erythrocyte band 7 integral membrane protein	1.90433	0.0454021	0.855713	-2.95179	1.17169	-0.227551	-2.80296	-5.66607	-0.0782073	-5.65541	-3.83806	-2.98543	-4.17157	-0.248525	2.2329	-3.03555	-1.70316	1.5669	1.72494	-3.16231	-0.280288
26	FH	P07954	Fumarate hydratase, mitochondrial	1.87488	0.0479184	-3.73451	-1.08323	-5.84242	-5.49849	-4.98955	-4.65546	-7.22811	-3.09465	-8.97216	-4.00124	-3.97304	-1.48527	-4.70341	-1.35818	-2.8833	-2.18613	0.282002	-3.15475	0.894292
42	TGM2	P21980	Protein-glutamine gamma-glutamyltransferase 2	1.86053	0.0488485	3.43947	1.26872	6.45903	4.38533	1.01837	-0.364685	-6.77694	-2.17268	0.953728	-2.83361	-0.393299	0.569309	0.480774	0.713049	-8.35561	-3.7265	1.04462	-0.806408	-2.73556
