# Supplementary material for: Three-dimensional feature matching improves coverage for single-cell proteomics based on ion mobility filtering
Source: Cell Syst. Author manuscript; Available in PMC 2022 May 20. (PMC9119937; doi:10.1016/j.cels.2022.02.003)
Supplement: 3 [file NIHMS1791064-supplement-3.xlsx]

## Sheet: Table S3
Table S3. List of 402 quantifiable proteins of the 19 single lung cells. Proteins were filtered out if they have more than 60% of missing values. The protein iBAQ values were normalized by width adjustment and the missing values were imputed using normal distribution (width: 0.3, downshift: 1.8).
#	Gene names	Majority protein IDs	Protein names	NR1_A4_2	NR15_B02_25	NR16_A11_26	NR2_A1_3	NR3_A3_4	NR4_A5_6	NR5_A6_7	NR6_A10_13	NR7_A2_15	NR8_A7_16	NR9_A8_17	R1_C8_1	R2_C6_5	R3_C3_8	R4_C1_9	R5_C9_10	R6_C7_11	R8_C4_14	R9_C5_18
1	MYO1C	O00159	Unconventional myosin-Ic	2.73226	-1.5366	-2.27773	2.46925	-5.55733	-3.12701	-1.48819	-3.02565	2.31029	-3.62605	-2.00487	-2.27074	-2.30795	-2.57587	-2.88054	-6.59271	1.35623	-2.36466	3.12558
2	CLIC1	O00299	Chloride intracellular channel protein 1	0.272776	1.65865	-1.59034	1.40182	1.31425	2.9523	-2.1863	-1.86582	-1.6023	-3.29494	0.200561	-1.1326	0.707573	0.236482	-4.14111	1.41043	-1.43532	-0.243957	0.393741
3	TPP1	O14773	Tripeptidyl-peptidase 1	-2.49461	1.24219	-0.396752	-1.58574	1.15038	-2.03676	3.11128	-4.63861	-1.73976	1.82903	0.104047	2.39761	-7.45075	-0.467002	0.663054	-2.41001	1.50592	0.337587	1.88652
4	MYL12A;MYL12B	P19105;O14950	Myosin regulatory light chain 12A;Myosin regulatory light chain 12B	4.97012	1.59279	1.02587	4.00502	0.415517	1.90296	1.53523	1.10475	6.74283	-0.107721	0.211697	-3.04481	4.32069	-3.71593	-3.54846	0.611866	0.277727	-2.87349	6.83973
5	ARPC1B	O15143	Actin-related protein 2/3 complex subunit 1B	-3.52541	1.12477	-0.818016	-1.77456	-1.78139	0.317806	-2.26253	0.228539	-1.3158	-6.44807	-0.603901	-6.99934	-0.127065	-1.63492	0.820109	-0.136816	0.0952469	-6.43742	-2.294
6	ARPC2	O15144	Actin-related protein 2/3 complex subunit 2	-0.650231	1.70981	-4.03081	-0.161342	0.849905	1.32618	-3.02089	1.09614	-0.917846	-1.5534	0.393583	-2.06515	0.394114	-0.58271	-0.01216	1.72396	-2.15444	-1.06818	0.275504
7	ARPC5	O15511	Actin-related protein 2/3 complex subunit 5	-2.24014	1.7462	0.561511	-0.367629	0.493955	1.48025	-0.891672	0.572631	-0.146447	-2.42151	-0.717015	-0.994224	0.721159	1.00508	-2.24556	0.757837	-2.89261	-4.91696	-0.625554
8	HNRNPR	O43390	Heterogeneous nuclear ribonucleoprotein R	-0.728813	-0.79547	-5.09158	-0.517828	-0.956696	0.286456	-2.36828	0.841096	-0.686101	-0.934632	-2.11986	-3.34256	-1.38486	1.38602	3.14597	-0.0556349	-2.03947	1.37143	-1.28857
9	ACTN4	O43707	Alpha-actinin-4	2.27711	0.0160655	2.41721	2.22976	0.809018	1.64492	-2.78969	-1.92562	5.45751	-2.67146	-0.834569	-2.12132	-1.44065	-0.205908	-0.592544	-0.826436	0.00902626	-0.0123115	5.04818
10	SYNGR2	O43760	Synaptogyrin-2	0.115387	1.66947	0.96731	-4.92292	-1.93937	-0.264389	-3.17298	-3.1025	-7.27188	0.680909	-2.93788	-0.857602	-1.04841	1.54936	-2.14935	-0.405547	-4.96965	0.28019	-1.13091
11	GMFB;GMFG	P60983;O60234	Glia maturation factor beta;Glia maturation factor gamma	-1.10216	-2.79149	-2.02975	1.28865	0.972291	1.71941	0.274568	2.40552	-10.8084	-1.93127	-0.461049	-4.78778	2.84073	-0.520605	-4.54352	1.46603	0.538269	-4.23802	-4.25362
12	SYNCRIP	O60506	Heterogeneous nuclear ribonucleoprotein Q	-0.910791	-0.318025	-2.72134	-1.5889	-0.932054	-0.909232	-4.874	-0.730879	-0.835268	1.97645	-1.94631	-2.61934	-2.68071	-6.80623	-2.97506	-1.31459	0.0646948	0.125443	-7.31614
13	KLHL41	O60662	Kelch-like protein 41	-2.09522	-1.71516	-1.96181	-1.25946	-0.483409	-6.30458	-1.71987	1.00065	-6.82498	-4.18269	-9.73147	0.106351	-2.51826	1.72417	0.93705	-5.32051	2.36642	1.23078	3.0056
14	HIST1H2BL;HIST1H2BM;HIST1H2BN;HIST1H2BH;HIST2H2BF;HIST1H2BC;HIST1H2BD;H2BFS;HIST1H2BK;HIST1H2BA	Q99880;Q99879;Q99877;Q93079;Q5QNW6;P62807;P58876;P57053;O60814;Q96A08	Histone H2B type 1-L;Histone H2B type 1-M;Histone H2B type 1-N;Histone H2B type 1-H;Histone H2B type 2-F;Histone H2B type 1-C/E/F/G/I;Histone H2B type 1-D;Histone H2B type F-S;Histone H2B type 1-K;Histone H2B type 1-A	4.55364	1.94602	3.98216	3.10992	3.38671	3.92291	0.438587	4.7976	2.87099	6.0095	2.37892	5.5944	5.1862	-3.40674	-4.714	4.06706	1.45751	0.0799719	3.65709
15	WDR1	O75083	WD repeat-containing protein 1	-3.48441	0.0813524	-2.18125	-2.08761	-7.87366	-0.0107779	-6.91976	-1.46483	0.0130296	-0.562369	-8.69128	-6.33777	-1.33719	-0.376892	0.777446	-3.85655	1.67467	0.023569	-1.21259
16	H2AFY	O75367	Core histone macro-H2A.1	1.98991	1.32275	1.30908	2.14431	1.91459	2.04061	1.55535	3.28885	2.04135	3.78438	1.45684	3.49672	1.98613	-2.3104	0.463606	1.84977	0.0141699	-0.667283	1.08542
17	FLNB	O75369	Filamin-B	-3.07876	-1.31838	-2.23354	-6.81711	-6.7291	-2.09075	-1.61724	-2.27101	-3.84004	-3.05413	-6.45807	-3.55882	-5.50592	-1.23241	-2.12247	-7.80961	-5.11134	-2.04149	-4.72142
18	CS	O75390	Citrate synthase, mitochondrial	-0.830923	-2.91441	0.466933	-0.589153	-1.01861	-0.0100499	0.80484	-0.629788	0.358726	0.592102	-0.294623	1.66785	-0.147064	0.332617	2.84148	1.0282	1.6785	2.5707	-0.0503195
19	ARL6IP5	O75915	PRA1 family protein 3	-2.24781	0.802494	1.51997	0.48551	1.03271	-4.00564	-1.51192	-1.29155	-1.20332	1.08622	-0.739234	1.8468	1.49743	0.346959	-1.2206	0.492347	-3.01416	-5.00372	-5.15232
20	ATP5H	O75947	ATP synthase subunit d, mitochondrial	0.448206	1.24732	2.39406	-0.28346	-0.205466	0.325621	1.81209	0.76639	-2.8753	1.51028	0.429917	0.514423	1.70826	2.32454	2.53823	0.614409	2.2802	3.45835	1.49811
21	ATP5L	O75964	ATP synthase subunit g, mitochondrial	-1.13363	-1.186	-4.50432	-7.40853	-0.637296	-4.59178	-1.37885	-2.33695	0.524157	-1.14357	-1.44388	-3.92074	-0.717798	1.31603	1.78725	-0.125881	-2.83355	1.96543	1.62159
22	ERLIN2;ERLIN1	O94905;O75477	Erlin-2;Erlin-1	-1.47123	-1.71042	-0.882074	-2.38998	-5.21454	-0.896098	-4.94853	-4.17178	-5.25857	-1.24436	-3.43081	-1.13579	-3.26385	-0.240959	-2.92517	-8.41129	-1.97019	-4.18926	0.0629255
23	SDPR	O95810	Serum deprivation-response protein	5.58147	0.32701	-0.638032	6.49402	-1.09029	1.83525	1.45246	0.0789235	4.96624	1.1578	-1.79956	-3.11225	-10.8295	-0.75543	0.387887	-0.749459	0.580188	-1.22044	-1.60296
24	NAPSA	O96009	Napsin-A	-6.5815	-1.44915	5.62462	-5.95826	-2.56893	-2.48229	3.07463	-2.9701	-4.61609	1.79856	3.33089	4.02241	-1.73194	3.34921	1.36182	-4.12915	-2.70139	3.33896	1.81354
25	LDHA	P00338	L-lactate dehydrogenase A chain	0.144272	1.81158	2.30878	0.783774	3.48019	1.11907	0.576987	2.57334	2.42351	-3.32092	2.57071	-1.78956	-8.86607	-5.20873	-0.190837	2.07662	1.63222	-3.13571	1.38418
26	GLUD1;GLUD2	P00367;P49448	Glutamate dehydrogenase 1, mitochondrial;Glutamate dehydrogenase 2, mitochondrial	-0.0806591	0.240113	0.903974	0.269006	-3.78474	-7.94685	0.724409	0.278336	0.110275	-0.267618	-2.40959	-1.10891	-1.60375	-0.575311	0.863431	-0.435106	-2.20292	1.77389	1.19854
27	CYB5R3	P00387	NADH-cytochrome b5 reductase 3;NADH-cytochrome b5 reductase 3 membrane-bound form;NADH-cytochrome b5 reductase 3 soluble form	0.173507	-4.18279	0.673863	-0.693039	-2.63497	-9.65255	-0.570566	-2.89146	1.19669	-4.34531	-2.98129	0.33928	-1.62356	0.0706124	2.11231	-0.300769	-1.62133	0.372764	2.0286
28	MT-CO2	P00403	Cytochrome c oxidase subunit 2	1.03527	2.05721	-4.78477	-0.598069	1.8579	-2.32661	-0.47657	-7.71841	2.48816	2.33851	1.36856	-2.1029	4.34366	-0.908117	-2.52045	1.98051	3.46406	3.13638	2.24578
29	GOT2	P00505	Aspartate aminotransferase, mitochondrial	-0.215534	-0.93381	-0.100054	-1.63918	-2.43421	-15.0257	-4.44727	-1.36206	-0.305517	-1.57116	-2.89674	-0.793387	-1.93353	1.25844	-0.347469	-0.681821	1.69583	0.842236	-0.455662
30	PGK1	P00558	Phosphoglycerate kinase 1	0.481181	2.8677	-3.26566	1.83514	3.44943	2.00086	1.49402	3.95645	-0.932081	-2.70503	0.868384	-1.32415	0.596879	-2.05641	-1.44035	0.0697578	2.65937	1.04543	-0.946573
31	SERPINA3	P01011	Alpha-1-antichymotrypsin;Alpha-1-antichymotrypsin His-Pro-less	-6.99219	-1.02975	2.94448	-4.05463	-3.14467	-5.60426	1.27872	-1.59009	-7.5963	2.36665	1.73754	1.51579	-0.783071	0.506573	1.10049	-5.19358	1.93888	-3.42327	-7.9104
32	HLA-DRA	P01903	HLA class II histocompatibility antigen, DR alpha chain	-4.44813	0.246287	-3.09262	1.09603	-1.26672	-8.60563	-1.65032	-2.52107	-1.48811	-1.08241	-0.691745	-0.701504	2.81308	1.56182	-2.47762	0.508241	-4.51945	-3.08996	-1.13683
33	HLA-DRB1	P01911	HLA class II histocompatibility antigen, DRB1-15 beta chain	-5.02415	0.390333	2.00327	0.545605	-0.554124	-3.56941	0.549932	-2.47876	-5.30713	-0.385715	-0.46342	0.306805	-0.482174	1.00687	0.554182	1.34058	-3.4057	0.133083	-8.18645
34	LMNA	P02545	Prelamin-A/C;Lamin-A/C	4.80267	0.283735	0.93787	4.85111	1.24617	2.0256	2.85364	-0.341448	6.41894	2.48028	2.17993	1.04334	-0.148719	2.08013	1.92668	0.952273	2.20445	1.04589	6.86255
35	TTR	P02766	Transthyretin	-0.574249	3.10767	4.51588	4.75568	-8.4754	3.98651	4.76851	-0.257995	4.63713	5.11477	2.21122	-2.65585	1.50487	3.32016	-7.08671	3.86089	3.23836	1.89861	1.435
36	CAT	P04040	Catalase	-4.54634	-4.82154	-0.707445	-2.51117	4.77985	-5.48727	1.23846	-1.9393	-2.63993	-1.80603	-2.24513	-0.815793	-6.02174	-2.44437	0.531562	-2.7171	0.366953	1.41757	-2.17123
37	ALDOA	P04075	Fructose-bisphosphate aldolase A	0.532247	1.58648	1.19695	1.42666	3.3961	2.57272	0.914242	2.4036	3.29005	-1.25697	1.30037	1.32941	-3.58821	-5.18534	0.306704	1.78503	-0.204036	-0.828446	2.03344
38	ANXA1	P04083	Annexin A1	3.61428	0.3858	4.5729	0.996947	3.24247	2.89839	3.60512	-4.16493	0.76474	5.01393	3.38726	3.45439	1.17851	0.345649	0.61144	-1.07435	1.98738	-1.66684	3.06728
39	SOD2	P04179	Superoxide dismutase [Mn], mitochondrial	-9.31283	-4.48845	1.75105	-5.22637	-6.54618	-9.39705	2.21437	-0.567254	-0.92107	2.1264	-0.596376	0.459242	-6.2723	-1.51834	4.98556	-6.6783	3.31957	3.40676	-0.611877
40	CD74	P04233	HLA class II histocompatibility antigen gamma chain	-4.99941	2.41213	-3.35112	-0.158669	-1.146	-3.93129	-5.39004	0.997257	-5.2861	-0.309646	-6.41494	0.981508	2.08182	1.92258	-1.99377	3.93666	1.51583	0.292204	-3.74971
41	GAPDH	P04406	Glyceraldehyde-3-phosphate dehydrogenase	2.9888	4.42867	3.89379	3.69053	5.78438	4.31262	2.79352	3.92966	3.91166	1.94136	4.25742	0.450416	5.95221	2.4852	2.02864	5.41345	2.6511	2.00343	4.38796
42	HSPB1	P04792	Heat shock protein beta-1	-3.18922	-2.39359	1.81431	0.512453	2.16516	-0.0942199	1.23224	0.248095	6.31917	0.498342	1.42287	1.70154	-0.0459979	2.69088	2.52511	-4.45145	-4.14999	1.23363	6.34042
43	RPN1	P04843	Dolichyl-diphosphooligosaccharide--protein glycosyltransferase subunit 1	-1.66973	-3.43795	1.37428	-1.04867	0.00758824	-2.75605	1.38696	-2.6504	-0.519001	0.70655	-0.198947	2.09202	-0.118522	0.583411	-2.08661	-4.04089	0.771247	1.40478	-0.898837
44	RPN2	P04844	Dolichyl-diphosphooligosaccharide--protein glycosyltransferase subunit 2	-0.711483	-0.478447	1.39758	1.12424	-0.686442	-1.30139	0.968408	-0.696447	1.15273	-0.808457	0.529992	1.18863	-0.0179602	0.135298	-0.638559	-5.16548	-1.76834	0.748722	1.39538
45	GNAI2	P04899	Guanine nucleotide-binding protein G(i) subunit alpha-2	2.01216	1.60162	-0.647909	-1.89635	-0.765657	0.335795	-0.266594	-3.94875	-0.653298	-0.328826	-2.60616	-0.432556	1.53908	0.941881	-2.25473	-1.50423	0.631447	-2.98009	0.986656
46	ALDH2	P05091	Aldehyde dehydrogenase, mitochondrial	2.36524	-0.343249	-0.245851	-1.07923	-1.89907	-7.72247	1.44193	-0.77866	0.292357	3.11938	-1.91393	1.78155	1.3597	3.23244	4.58755	-5.41184	2.7979	4.8969	2.14643
47	ITGB2	P05107	Integrin beta-2	-3.94588	-4.26623	0.252022	-2.04694	-0.870155	-1.69854	0.865923	-0.999352	-2.32771	0.0900209	-3.65806	0.150338	-0.220747	0.912897	-0.828769	-3.04035	0.327666	-1.3613	-2.71507
48	S100A8	P05109	Protein S100-A8;Protein S100-A8, N-terminally processed	2.58965	-2.53988	5.09612	7.63698	3.7184	0.942388	4.99702	-0.568441	-0.111722	9.04172	1.93025	6.05023	7.12201	5.44186	-0.402579	-0.589582	3.44538	5.46072	-7.64275
49	HMGN1	P05114	Non-histone chromosomal protein HMG-14	0.359508	4.2599	0.00859568	-5.9195	-6.46405	1.19272	-1.7517	4.38567	-6.09275	3.18887	0.500642	-0.466729	-5.64119	-1.70442	-5.52092	2.12769	-1.12998	-2.41676	-1.79715
50	SLC25A5	P05141	ADP/ATP translocase 2;ADP/ATP translocase 2, N-terminally processed	3.21464	1.31198	3.41879	1.84386	3.13389	1.704	3.89685	1.81179	2.97274	3.46738	1.66872	4.86958	3.76556	3.69969	4.03146	2.02101	3.7192	4.65493	3.37806
51	MPO	P05164	Myeloperoxidase;Myeloperoxidase;89 kDa myeloperoxidase;84 kDa myeloperoxidase;Myeloperoxidase light chain;Myeloperoxidase heavy chain	1.23332	-2.63983	3.58374	-0.435839	-2.63762	-0.971357	3.74399	0.0353443	-0.413806	5.80814	3.81131	-1.17539	4.10121	1.90982	0.511184	-1.54186	2.59938	1.88332	-1.61535
52	RPLP2	P05387	60S acidic ribosomal protein P2	3.46683	2.2508	4.59199	4.46677	3.12056	3.80403	1.85497	4.44038	2.64405	3.42296	3.83603	4.17522	5.30453	-2.68394	-1.23111	4.16907	-4.11217	-7.44386	2.30891
53	RPLP0;RPLP0P6	P05388;Q8NHW5	60S acidic ribosomal protein P0;60S acidic ribosomal protein P0-like	-1.7085	-0.135941	0.962125	0.563874	1.08061	0.376071	0.876524	-4.74192	0.990025	0.373392	0.589951	-0.46143	0.653505	-3.56965	-2.29575	1.54794	0.0223347	0.0953896	-2.73073
54	PTMA	P06454	Prothymosin alpha;Prothymosin alpha, N-terminally processed;Thymosin alpha-1	3.44667	5.4388	3.49945	5.49391	5.67061	6.07492	5.08018	7.01643	2.36937	-1.06653	4.20774	1.55943	-2.62007	-0.267575	-0.226093	5.71455	2.53291	-0.73052	-1.84959
55	ATP5B	P06576	ATP synthase subunit beta, mitochondrial	3.17872	2.79124	3.23244	1.7754	2.51542	1.47679	2.74585	1.35378	1.42027	1.39429	1.81393	4.36607	3.70973	3.5537	3.64755	3.3833	3.15615	4.20365	3.2129
56	S100A9	P06702	Protein S100-A9	2.02482	-4.20196	5.82683	1.38806	4.69623	2.35259	5.99262	-1.54636	0.805877	6.78931	3.59221	7.82787	8.73748	6.1686	0.682969	-0.0729193	3.759	0.975298	-5.56507
57	S100A6	P06703	Protein S100-A6	5.57928	-5.50129	5.3542	5.02429	5.17988	4.30158	4.21405	4.51878	2.42151	5.78782	5.99393	-8.80993	7.05225	4.8625	4.76079	1.576	3.28399	3.25334	6.88133
58	ENO1	P06733	Alpha-enolase	0.876226	2.6682	2.81022	1.49299	4.86465	3.21022	2.8187	4.2676	1.38447	2.13745	2.76415	0.584415	0.61804	2.07126	-0.169926	4.02272	1.10668	0.274906	-7.38876
59	NPM1	P06748	Nucleophosmin	1.96182	4.10399	1.4932	2.31186	3.68779	3.02859	1.12027	4.37847	1.51824	1.36897	2.57661	2.72992	3.41565	0.471235	0.303385	4.43568	-5.9964	-2.47704	1.82021
60	TPM3	P06753	Tropomyosin alpha-3 chain	1.1678	2.25641	-3.16859	1.45757	-0.150434	1.64033	-0.0231292	0.939414	-0.563519	-0.963396	0.491488	-6.97779	0.91092	0.720701	-4.29695	2.02956	-7.00279	-5.00349	-4.22536
61	HIST3H2BB;HIST2H2BE;HIST1H2BB;HIST1H2BO;HIST1H2BJ	Q8N257;Q16778;P33778;P23527;P06899	Histone H2B type 3-B;Histone H2B type 2-E;Histone H2B type 1-B;Histone H2B type 1-O;Histone H2B type 1-J	9.0198	6.85392	8.03364	7.67008	7.13963	7.17201	2.83626	8.79502	7.33449	8.4592	5.31344	7.98786	9.72397	3.01652	2.73935	7.37535	3.52941	1.29411	7.47965
62	P4HB	P07237	Protein disulfide-isomerase	0.653086	-3.45119	1.44051	-4.61232	0.390922	-0.454668	1.96566	-2.09623	0.111152	3.8335	1.40791	3.75239	3.29646	2.75062	2.90786	-2.01829	0.406042	2.26983	1.05993
63	H1F0	P07305	Histone H1.0;Histone H1.0, N-terminally processed	5.44761	-4.47253	-1.81827	5.71239	-2.24606	-5.51008	-3.21403	4.59862	7.17205	3.22702	-1.22358	-6.11859	0.629876	-7.27203	1.4708	-4.74173	-3.88177	-1.85486	7.24507
64	CTSD	P07339	Cathepsin D;Cathepsin D light chain;Cathepsin D heavy chain	-1.0038	-0.212275	6.63668	-1.21831	4.82955	0.560627	6.1489	-1.12063	-0.787574	5.8354	4.56259	7.46922	-2.1545	6.16219	4.57297	-0.665739	2.37061	4.46741	-2.73677
65	ANXA2;ANXA2P2	P07355;A6NMY6	Annexin A2;Putative annexin A2-like protein	3.1983	2.25261	6.03004	1.02438	6.59909	2.58111	4.47151	1.21516	1.13763	6.1131	3.27177	5.85902	4.5036	2.27084	3.17731	2.54743	2.75268	0.863582	2.68348
66	TUBB	P07437	Tubulin beta chain	5.43746	1.57145	4.41315	5.00942	4.12169	2.98368	2.44479	1.03448	5.42518	2.98608	2.5347	3.76031	4.45623	3.92891	1.19216	2.66866	1.7779	3.53542	5.05212
67	PSAP	P07602	Prosaposin;Saposin-A;Saposin-B-Val;Saposin-B;Saposin-C;Saposin-D	-1.17098	-2.25929	2.50943	-7.40118	1.41588	-0.176842	3.16224	-1.41144	-5.45599	-5.80699	1.44302	2.45264	1.21518	2.72329	2.54574	-2.58265	1.30747	2.73818	-4.2029
68	PFN1	P07737	Profilin-1	2.76916	5.23413	1.37006	2.60116	4.60315	6.01251	2.51061	6.50306	-0.0445349	0.21074	3.24036	0.659797	3.45	2.90332	-0.534899	6.39604	0.77329	-0.393417	1.5255
69	HSP90AA1	P07900	Heat shock protein HSP 90-alpha	-3.26696	0.619105	-2.40152	0.353707	-0.823948	0.452297	-0.621461	0.253106	-0.533188	0.0617691	0.189912	-1.49489	-0.949367	-1.26296	1.11976	-0.690789	0.771972	-1.96027	-2.34778
70	HNRNPC;HNRNPCL4;HNRNPCL1;HNRNPCL3;HNRNPCL2	P07910;P0DMR1;O60812;B7ZW38;B2RXH8	Heterogeneous nuclear ribonucleoproteins C1/C2;Heterogeneous nuclear ribonucleoprotein C-like 4;Heterogeneous nuclear ribonucleoprotein C-like 1;Heterogeneous nuclear ribonucleoprotein C-like 3;Heterogeneous nuclear ribonucleoprotein C-like 2	2.45992	2.60034	0.752046	2.50718	3.3654	2.85869	-1.57734	3.68087	1.76898	1.51689	2.32108	1.4519	3.62896	-0.0269483	-2.54228	3.49103	-5.47056	-0.626648	0.437688
71	FH	P07954	Fumarate hydratase, mitochondrial	-3.73451	-4.98955	-1.48527	-1.08323	-8.97216	-7.22811	-4.70341	-4.65546	-5.49849	-1.35818	-3.97304	-2.8833	-4.00124	-2.18613	0.282002	-3.09465	-3.15475	0.894292	-5.84242
72	SFTPB	P07988	Pulmonary surfactant-associated protein B	-5.01691	-1.41426	10.6479	-7.23946	-4.71834	-7.27795	1.27523	-6.21926	-0.284634	6.38091	8.06637	6.14148	-6.00634	5.96205	2.3958	-7.60119	3.39703	3.44726	-1.20742
73	ANXA6	P08133	Annexin A6	-1.43043	1.42318	-0.987145	-5.42192	-3.20679	2.83258	-0.900623	1.36419	0.575292	1.60099	-5.49388	-0.901725	0.385283	-5.3174	-0.98279	3.15597	-0.645259	-1.32452	3.59803
74	HSP90AB1	P08238	Heat shock protein HSP 90-beta	1.3672	1.65418	0.384435	2.52131	2.61962	2.51981	0.240129	2.10401	2.68774	-6.02305	2.61845	-0.578638	3.38734	0.0461446	-0.80471	2.24245	1.77387	-0.948577	1.14766
75	PTPRC	P08575	Receptor-type tyrosine-protein phosphatase C	-3.56185	-5.70861	2.81323	-1.6269	-3.42228	-0.157887	1.12294	1.61292	-3.41557	-5.81361	-1.80804	-0.0364704	-5.23728	-0.500191	-4.37443	0.0860811	-3.73693	-2.08525	-0.0300558
76	SNRPB2	P08579	U2 small nuclear ribonucleoprotein B	-2.13474	-1.21962	-1.23314	-1.14197	-0.911246	-0.335315	-3.70388	0.774773	-0.967661	1.04504	-1.31385	-2.56412	-7.68832	-1.96722	-2.21391	-0.982155	-1.63257	-1.79281	-0.459806
77	VIM	P08670	Vimentin	7.43304	4.25579	5.64761	7.92031	7.71314	4.34222	3.39212	4.68651	6.31845	4.18637	7.04971	3.51688	7.52957	3.00999	2.81946	5.36193	3.27628	2.04032	7.93567
78	ANXA5	P08758	Annexin A5	3.6294	-0.201194	4.80885	0.240062	0.881704	-4.87766	3.0954	-0.663518	2.36658	5.23675	3.43101	4.82711	1.1575	-3.4774	2.36869	0.658786	0.554796	-0.0577004	4.54206
79	RPSA	P08865	40S ribosomal protein SA	0.400515	0.934788	-0.243118	0.854263	1.40799	-0.101784	-3.40803	-0.317	-0.196855	-4.30282	-0.581307	1.15232	0.145745	0.439029	-1.715	0.628587	-0.321643	-3.70534	-0.838742
80	LGALS1	P09382	Galectin-1	-1.65399	0.764606	3.05934	0.720162	3.51059	1.90842	-1.33775	-1.39403	1.50836	1.06815	1.93809	1.04608	1.07407	2.95502	1.47861	-7.32401	1.09394	0.47174	4.35731
81	HMGB1	P09429	High mobility group protein B1	2.6109	1.77722	-0.80288	2.80388	1.41724	2.32087	-3.10425	1.34657	1.0034	-4.4218	-1.01309	-1.16749	0.76879	1.89101	2.3997	1.16053	-0.551645	1.12369	0.948206
82	TPM1	P09493	Tropomyosin alpha-1 chain	3.8852	3.39712	0.823587	4.35482	3.07263	4.15552	1.51817	2.75796	7.86482	0.258601	2.99535	-0.739055	3.0653	-4.27053	0.0112185	4.44473	-1.59718	-1.1311	7.67948
83	DLD	P09622	Dihydrolipoyl dehydrogenase, mitochondrial	-2.02956	-4.96231	-0.734234	-7.49595	-3.04318	-2.72447	-2.84815	-2.078	-0.953514	-1.58965	-3.76763	-0.771482	-1.88949	0.357834	1.25083	-3.30662	-2.49284	1.68855	-0.565528
84	HNRNPA1;HNRNPA1L2	P09651;Q32P51	Heterogeneous nuclear ribonucleoprotein A1;Heterogeneous nuclear ribonucleoprotein A1, N-terminally processed;Heterogeneous nuclear ribonucleoprotein A1-like 2	-1.73463	0.853519	0.98542	-1.31434	-0.736561	2.39472	0.52629	-1.10838	-1.2147	3.32484	2.06678	0.0566267	-0.284953	1.54343	-4.15141	2.90401	0.0673058	-0.98636	1.66814
85	COX6C	P09669	Cytochrome c oxidase subunit 6C	-2.99225	1.28791	-6.58346	-8.71355	-7.81963	-6.88731	-2.08663	-3.41199	0.279109	1.2731	-4.62734	-1.03694	0.546098	-0.24631	1.83106	-0.216936	2.24351	2.08547	0.709925
86	LTA4H	P09960	Leukotriene A-4 hydrolase	-5.84548	-5.29126	0.802203	-1.86278	-0.98471	-2.8624	-2.64147	-1.52106	-3.63619	-1.84647	0.401769	-2.54741	-2.65221	-7.09415	0.089193	-1.29496	-0.043092	-0.672796	-3.79497
87	H2AFV;H2AFZ	Q71UI9;P0C0S5	Histone H2A.V;Histone H2A.Z	4.11592	2.73744	2.66237	3.9781	1.38555	3.33204	-1.7837	4.25629	3.97562	-0.836122	1.91657	5.92367	4.21106	1.35938	-2.11135	0.257704	-0.00718526	2.86892	4.13586
88	HIST1H2AJ;HIST1H2AH;H2AFJ;HIST1H2AD;HIST1H2AG;HIST1H2AC;HIST3H2A;HIST1H2AB;HIST1H2AA	Q99878;Q96KK5;Q9BTM1;P20671;P0C0S8;Q93077;Q7L7L0;P04908;Q96QV6	Histone H2A type 1-J;Histone H2A type 1-H;Histone H2A.J;Histone H2A type 1-D;Histone H2A type 1;Histone H2A type 1-C;Histone H2A type 3;Histone H2A type 1-B/E;Histone H2A type 1-A	-8.90606	-2.38802	0.587721	5.39688	0.41545	3.15999	3.95426	-3.18358	1.19766	-3.57864	-7.74145	0.302091	-4.36743	3.83048	2.53288	-8.62558	2.89003	0.379194	4.29631
89	UBA52;RPS27A;UBB;UBC	P62987;P62979;P0CG47;P0CG48	Ubiquitin-60S ribosomal protein L40;Ubiquitin;60S ribosomal protein L40;Ubiquitin-40S ribosomal protein S27a;Ubiquitin;40S ribosomal protein S27a;Polyubiquitin-B;Ubiquitin;Polyubiquitin-C;Ubiquitin	1.92061	1.84674	1.39302	2.11152	2.27708	2.59069	-3.13406	2.96682	-6.93207	2.36655	1.39032	2.10417	3.60385	1.2409	0.121493	1.65889	-0.383358	0.211347	0.389001
90	HSPA1B;HSPA1A	P0DMV9;P0DMV8	Heat shock 70 kDa protein 1B;Heat shock 70 kDa protein 1A	0.322669	-1.34184	-1.74661	1.81009	0.0378635	0.519226	-0.582396	-2.70991	3.07962	-1.55566	0.0858713	-2.12467	2.13095	-3.54294	-0.254782	-3.94394	-0.832213	-1.77244	3.14841
91	U2AF1	P0DN76;Q01081	Splicing factor U2AF 35 kDa subunit	-2.26841	0.701611	-2.51216	-0.854851	-1.15615	-0.257613	-2.14723	-1.17539	-3.30479	-2.12667	-2.37091	-0.925369	-0.804389	0.159632	0.196101	-1.10865	-1.88794	-1.735	-1.36805
92		P0DP25;P0DP24;P0DP23		3.83706	3.6147	0.33885	4.7092	2.72345	3.02217	2.28539	3.25085	5.2631	1.72936	2.85336	0.277326	2.14984	-1.03516	-0.921781	3.40322	-3.82241	-0.121089	3.68139
93	HIST1H1E;HIST1H1D	P10412;P16402	Histone H1.4;Histone H1.3	8.69015	6.6206	6.56307	8.04059	6.60828	6.96064	3.20908	7.99648	7.22857	7.96086	4.84192	7.771	7.98935	0.26557	1.80866	7.67166	2.72167	-2.14819	7.70971
94	TXN	P10599	Thioredoxin	3.30112	1.5506	-2.38056	3.5303	9.41807	2.64979	2.90299	2.50572	3.31717	2.66245	1.01041	0.794785	2.32242	3.26176	3.52086	3.05223	2.04662	1.6199	2.87047
95	HSPD1	P10809	60 kDa heat shock protein, mitochondrial	1.71299	2.98953	3.89803	1.39827	2.91693	2.33658	2.88023	2.05325	2.96215	3.14703	2.2752	3.51473	4.05773	3.62634	3.62864	3.8443	3.38438	4.34258	2.9182
96	HSPA5	P11021	78 kDa glucose-regulated protein	2.71128	-0.143482	4.179	0.184965	2.26058	0.693518	3.77385	-4.76559	1.19894	4.07727	2.95525	5.00993	3.57305	3.49664	3.76647	-0.266939	1.82382	3.54337	1.69619
97	HSPA8	P11142	Heat shock cognate 71 kDa protein	2.54624	2.3298	1.57214	2.40824	3.82106	2.54598	1.17975	3.22069	3.52018	0.738419	3.33558	0.692161	3.3543	-4.17797	-1.511	3.12593	-3.18424	-2.20656	3.00701
98	LAMP1	P11279	Lysosome-associated membrane glycoprotein 1	-1.07509	-2.95652	-0.898751	-2.05026	2.08695	0.67906	2.51524	-1.81229	-4.18895	0.712407	0.321199	1.76775	-1.62205	2.24186	1.3389	-0.358753	1.13816	0.852613	-4.21293
99	SLC25A6	P12236	ADP/ATP translocase 3;ADP/ATP translocase 3, N-terminally processed	0.984123	-2.31763	-0.711546	-0.626302	-6.5795	-5.94464	-4.54188	-5.00187	-1.95124	-6.42906	-4.65479	-0.0918989	-7.35149	0.897704	-3.84956	0.421486	1.75614	1.00434	-0.0624093
100	XRCC6	P12956	X-ray repair cross-complementing protein 6	-0.875814	-1.50248	-3.73198	-3.09012	-0.422328	0.611865	-2.14488	0.753767	-1.1177	-6.32805	-1.13561	-3.14043	0.0510016	-0.327889	-3.42106	-0.961734	-5.16594	0.93114	-0.076992
101	XRCC5	P13010	X-ray repair cross-complementing protein 5	-2.09188	-0.198756	-4.95125	-0.872092	-2.22835	-1.13703	-1.93115	1.09582	-2.18864	-0.365197	-1.55468	-2.58604	-1.22035	-6.17232	-1.20766	-0.826276	-2.62513	-0.309368	-1.80482
102	LAMP2	P13473	Lysosome-associated membrane glycoprotein 2	0.219951	-2.63515	1.45382	-0.332739	-0.512825	-0.349363	2.17548	-3.26872	-2.32851	1.82	-0.389038	0.40225	1.12002	3.33021	2.03049	-2.404	1.46766	0.813717	-0.875413
103	RNH1	P13489	Ribonuclease inhibitor	-3.66394	-4.56071	-3.05868	-2.04439	-2.45575	-5.32818	-2.52217	-0.396293	-1.33384	-6.3086	-0.562901	1.59433	-2.26877	-0.0241543	1.41341	-3.95369	1.25181	-0.0516033	-2.00369
104	EEF2	P13639	Elongation factor 2	-0.535685	0.486804	0.0326976	0.696035	0.96482	2.21189	-1.13896	-1.15627	0.172314	-3.63505	0.109575	-7.048	1.53136	-1.28039	1.02143	2.09469	0.638156	-4.15656	-0.407356
105	PDIA4	P13667	Protein disulfide-isomerase A4	-2.95211	-2.92457	-1.64724	-3.23178	-2.9963	-3.34916	1.14958	-2.18098	-4.41212	-1.4004	0.785754	1.91844	-1.63158	1.43793	2.04547	-3.06638	2.8317	0.928866	0.312984
106	LCP1	P13796	Plastin-2	-6.02175	2.98865	1.94803	-1.4733	2.76609	3.63081	0.964492	3.4616	1.97339	-2.36735	2.44646	-2.42128	-0.014227	0.977954	-0.477521	3.82203	-0.102719	-0.665229	-7.59282
107	ETFA	P13804	Electron transfer flavoprotein subunit alpha, mitochondrial	-4.35194	-2.17495	0.452612	-1.24435	-1.69509	-2.49468	-2.10029	-1.2741	-3.49421	-1.9991	-3.08998	-0.451235	-0.99963	0.179143	0.996694	-1.92661	0.959187	2.51131	-1.30414
108	PRKCSH	P14314	Glucosidase 2 subunit beta	-1.31758	-0.190945	0.168386	0.405085	-2.01111	-2.20316	-3.45474	-3.02536	-1.59149	0.709112	-1.6918	0.0712219	-1.13315	0.0196969	1.68796	-0.281091	-0.222796	0.414739	-1.84635
109	PKM	P14618	Pyruvate kinase PKM	-2.03053	1.97659	3.22724	-0.380292	4.37406	2.14929	2.36798	3.26956	1.64537	-1.08513	3.61046	-0.304307	5.48158	2.71949	0.805294	3.3763	1.02094	0.519855	0.962294
110	HSP90B1	P14625	Endoplasmin	2.22166	0.234515	3.8739	0.367118	1.72369	-1.46913	3.56677	-1.09165	2.56167	4.03737	3.48098	5.18344	3.52624	3.22115	3.64574	0.97377	2.74608	3.0801	2.17537
111	HNRNPL	P14866	Heterogeneous nuclear ribonucleoprotein L	-0.82723	-0.460287	-2.88506	-0.27916	-8.61746	0.200155	-0.546414	-0.361699	0.765733	0.268128	-3.12905	-1.1549	-0.0636315	-2.32598	-1.59903	0.0482157	0.244431	0.301042	-0.826115
112	RPS2	P15880	40S ribosomal protein S2	-3.95594	1.34494	-1.90065	-4.94174	-2.00812	-1.91842	-1.87059	-0.841385	-2.76632	-2.93781	-2.40425	-0.802012	-1.92105	0.21692	-2.62037	-1.42648	-2.78158	-0.0543732	-2.64751
113	HIST1H1B	P16401	Histone H1.5	-3.50743	4.45919	2.45533	-2.8596	4.04719	3.72837	2.05188	4.67653	-10.7668	4.17984	2.44461	4.50883	4.95578	-1.82226	-6.58245	3.67942	1.54512	-1.9295	-4.58874
114	HSPA6	P17066	Heat shock 70 kDa protein 6	1.14566	1.17781	2.73208	0.344285	0.0618438	0.3496	1.86644	0.497829	2.52985	1.71583	1.55915	2.2763	1.88028	1.56394	2.31299	-0.820317	-0.958515	1.30852	2.35982
115	HMGA1	P17096	High mobility group protein HMG-I/HMG-Y	-0.598922	2.63623	-4.98368	-2.09555	0.32494	0.980721	1.25508	1.22475	-0.386515	1.33652	-0.652327	0.263819	-0.149922	-0.872551	0.108574	1.81953	-3.00459	-3.49898	-1.50124
116	BPI	P17213	Bactericidal permeability-increasing protein	-6.38053	1.97131	-3.15172	1.58269	-10.4883	1.24984	2.53017	2.09832	1.31063	1.5547	-0.610913	0.494816	0.768621	3.05473	2.66752	0.558154	2.80951	-5.55877	0.863315
117	RPL35A	P18077	60S ribosomal protein L35a	-1.07077	1.14024	-0.930029	-3.05623	-4.82585	0.0501445	0.588237	1.05257	-5.6555	0.444599	0.375214	1.54479	0.799455	-2.42235	0.738526	0.0425178	1.07329	0.57754	0.382923
118	RPL7	P18124	60S ribosomal protein L7	-0.0588734	0.35175	-0.52361	-0.196914	1.08625	0.73342	-3.03799	1.25769	0.783099	0.161629	1.49866	1.63586	0.791052	-1.54899	1.43068	0.947501	0.798855	-4.9559	1.16183
119	ATP5J	P18859	ATP synthase-coupling factor 6, mitochondrial	-0.206944	1.51014	0.385077	-4.5209	-1.46201	-4.60006	1.43601	-8.56412	0.400774	-2.13505	0.0282175	1.67588	1.27872	-1.56803	2.41125	0.734079	1.92896	2.74646	0.629285
120	NCL	P19338	Nucleolin	1.44998	2.81531	-1.86629	1.86277	1.78775	1.86	-0.00130603	2.66276	1.90125	0.783638	1.23928	-1.07611	-1.82075	-0.1742	0.629321	2.07965	-0.845329	-0.107678	-0.370183
121	HK1	P19367	Hexokinase-1	-2.71615	-2.10769	-3.9899	-3.92086	-3.36058	-3.28633	-1.41705	-1.41415	-2.12281	-0.818971	-2.51802	-1.50496	-4.77621	-1.48653	-0.769262	-1.88576	-4.17788	-0.121325	-0.883342
122	RAB6A;RAB6B	P20340;Q9NRW1	Ras-related protein Rab-6A;Ras-related protein Rab-6B	-1.11554	-0.136117	-3.79192	-1.24311	-2.87262	-1.3423	-5.49086	-1.91428	-1.31352	-0.630072	-2.86554	-1.5332	-3.02589	-0.537946	-0.369203	-1.83249	-2.65045	0.0635946	0.306065
123	COX5A	P20674	Cytochrome c oxidase subunit 5A, mitochondrial	0.415262	1.7573	-2.83129	1.0794	-6.10802	-6.65939	-1.75428	-0.099179	-0.327218	-0.943925	-0.869063	1.85196	2.42977	2.59914	-3.55681	0.0691309	2.892	2.97877	-3.90422
124	LMNB1	P20700	Lamin-B1	1.93001	2.96226	-2.99264	0.953663	2.05101	1.61763	-0.438042	2.99615	-0.26013	4.03577	0.894295	-1.40093	1.21118	0.636297	-3.48431	1.93524	-3.70738	-0.237315	-1.05971
125	FLNA	P21333	Filamin-A	-1.17532	-0.634707	-0.0462017	0.43693	0.73518	2.45787	-0.0526383	-1.55474	6.86632	0.136582	1.90883	-1.35864	1.60663	-2.00375	-1.57236	-2.66908	0.522241	-4.99141	6.54434
126	VDAC1	P21796	Voltage-dependent anion-selective channel protein 1	2.12336	2.16516	2.20936	0.762957	0.966245	0.870467	2.88878	0.699285	0.185669	0.912891	1.67773	4.58044	2.92005	2.60472	3.32828	1.86702	1.89102	4.63682	1.39467
127	TGM2	P21980	Protein-glutamine gamma-glutamyltransferase 2	3.43947	1.01837	0.569309	1.26872	0.953728	-6.77694	0.480774	-0.364685	4.38533	0.713049	-0.393299	-8.35561	-2.83361	-3.7265	1.04462	-2.17268	-0.806408	-2.73556	6.45903
128	UBA1	P22314	Ubiquitin-like modifier-activating enzyme 1	-5.09638	0.395418	-2.29572	-1.55868	-4.3024	-3.17725	1.10117	-2.02286	-4.29541	-6.08847	-5.64858	0.0929119	-4.43706	2.1721	-0.985034	-0.869351	0.196721	-4.08392	-3.79934
129	HNRNPA2B1	P22626	Heterogeneous nuclear ribonucleoproteins A2/B1	3.94837	3.94707	2.34458	3.67193	4.04778	3.61096	1.01902	4.62596	2.84434	0.867669	2.83738	1.1885	4.07886	0.846966	-2.99985	3.768	1.37929	-0.872424	2.74278
130	UQCRC2	P22695	Cytochrome b-c1 complex subunit 2, mitochondrial	0.59231	-6.01948	1.83893	-0.759719	0.261609	-1.18822	0.250877	-7.822	-0.68937	0.315094	-1.05157	1.1102	0.16082	0.585481	0.673232	0.0673383	1.59302	1.95127	1.09612
131	SFPQ	P23246	Splicing factor, proline- and glutamine-rich	0.400222	1.25888	-3.46055	-2.78538	-2.11161	0.958646	-4.57776	-0.200959	0.403673	0.835439	-3.14864	0.302333	0.519082	1.28396	-2.89539	-3.30417	-2.96803	-1.62787	0.0413254
132	PPIB	P23284	Peptidyl-prolyl cis-trans isomerase B	0.351966	1.55279	-4.51899	-0.702741	2.82564	0.697385	1.34901	-3.62416	1.21335	2.57	2.36267	3.38187	1.50943	2.30365	2.10267	0.749483	-0.227499	1.87582	-0.730407
133	RPS3	P23396	40S ribosomal protein S3	-0.0869127	0.263157	0.976162	-1.95433	1.36188	0.258597	-0.652223	1.51994	0.354769	0.000272736	1.56933	2.57671	1.75227	-4.11931	-0.316804	1.45446	-2.59624	-2.73605	1.69454
134	CFL1	P23528	Cofilin-1	1.85281	5.41787	1.77124	3.08538	5.7228	4.88033	3.0614	5.91986	4.21639	2.28537	5.03885	0.742834	6.62258	4.92654	2.39715	6.20209	-0.141431	-0.418244	4.23313
135	ATP5F1	P24539	ATP synthase F(0) complex subunit B1, mitochondrial	-0.598026	-4.43384	0.273938	-5.54197	-6.01661	-1.30655	-1.39326	-3.44765	-1.1045	-0.437259	-3.44069	-0.469697	-0.986928	0.0320467	-5.68393	-1.58241	-0.14448	2.66157	0.39581
136	ACAT1	P24752	Acetyl-CoA acetyltransferase, mitochondrial	0.553587	-3.90163	-0.107136	0.136662	-2.11343	-2.30145	2.05992	-3.62711	0.516201	-0.975444	-4.21504	0.0114176	-2.53756	-0.289896	1.56044	-0.112455	-0.607241	1.78551	0.853318
137	ATP5A1	P25705	ATP synthase subunit alpha, mitochondrial	2.64186	1.14881	3.57717	1.23127	2.14477	1.51582	2.59512	1.48718	2.04475	4.23051	2.10813	4.4733	4.87439	2.68324	3.65096	2.80914	3.83516	4.36156	4.05974
138	LMO1	P25800	Rhombotin-1	8.17316	6.66863	9.21938	7.32489	6.94114	-2.27271	6.76597	-5.73557	8.81993	10.0692	5.04041	7.38953	9.20098	-2.91779	8.39726	-3.15788	7.10896	6.42713	8.22459
139	MSN	P26038	Moesin	3.84388	1.43077	-1.53799	3.69275	0.527107	3.85435	0.164058	1.13123	1.20567	-0.898072	-4.93043	-2.61334	-2.52248	-3.90508	-1.8232	1.91901	1.95689	-0.0628535	0.218552
140	RPL13	P26373	60S ribosomal protein L13	0.522625	1.50192	-0.266436	-3.50431	-0.0819429	-0.856233	-1.61358	0.294166	1.23183	-4.84928	1.30169	1.60611	-2.08211	-4.17898	-2.86169	1.64803	-1.81394	-4.67267	0.391801
141	S100A4	P26447	Protein S100-A4	-2.28569	-2.29913	2.94283	-9.88571	1.36393	1.98223	-5.02649	-3.02959	4.73576	-3.51469	1.7401	-0.441795	-1.55156	2.00727	0.274625	-6.88971	-1.29012	-2.52982	4.33604
142	PTBP1	P26599	Polypyrimidine tract-binding protein 1	1.23967	1.1208	-6.27287	1.76892	-0.40614	1.3437	-2.25602	1.52986	0.0742583	0.29469	0.322423	-5.64319	-2.74328	-3.52803	2.18237	-1.49194	-2.98277	0.0641142	-1.82002
143	EEF1G	P26641	Elongation factor 1-gamma	-1.32041	-2.42145	-1.45783	-0.560919	0.248782	-0.688423	-1.44461	0.753393	-1.52835	-0.643961	-1.37173	-3.76076	-0.848305	-2.32008	-2.7431	-1.05763	-1.01033	-0.697439	-2.53481
144	STOM	P27105	Erythrocyte band 7 integral membrane protein	0.855713	-2.80296	-0.248525	-2.95179	-3.83806	-0.0782073	2.2329	-5.66607	-0.227551	-3.03555	-4.17157	-1.70316	-2.98543	1.5669	1.72494	-5.65541	-3.16231	-0.280288	1.17169
145	YWHAQ	P27348	14-3-3 protein theta	-2.72107	-1.72577	-3.15948	-1.0185	-1.94251	-1.61251	0.0170981	1.89722	-1.10224	-3.88667	0.148649	-2.44182	-8.35566	-1.74557	-0.00458313	-7.59961	-1.90415	-1.20139	2.07128
146	CALR	P27797	Calreticulin	2.66828	0.85215	1.46041	1.8775	1.29547	0.854399	3.37959	0.76392	0.0828414	3.19666	2.48878	5.08285	2.73948	2.90216	3.91447	0.404432	1.99952	2.94678	-0.449104
147	CANX	P27824	Calnexin	1.98773	-0.322236	3.15416	-1.09111	-0.504984	0.0719729	2.71333	-1.45904	0.0153146	3.10953	1.2416	3.26565	1.88832	-2.61581	1.87361	-1.92845	1.56695	2.04947	1.72629
148	PSMB9	P28065	Proteasome subunit beta type-9	-2.05554	1.24743	-5.10762	2.15027	-0.134718	0.415283	-2.35115	1.24588	-1.84757	3.2582	0.115894	-1.47677	-3.92333	-0.272375	0.695449	0.709161	-3.77649	3.09249	0.120462
149	LAP3	P28838	Cytosol aminopeptidase	-0.576641	-1.73224	-0.561148	0.642855	0.339258	0.380285	-0.698597	-0.453588	-0.214269	-4.14774	-0.799936	-2.57492	-3.52733	-1.51938	0.306112	-3.22559	-1.12617	-3.14234	-6.51458
150	TKT	P29401	Transketolase	-2.45604	1.48086	-1.02921	0.092305	0.950735	0.430018	-2.36586	1.49545	-3.32643	-3.28715	1.79794	0.367979	-3.66841	-2.8118	1.06747	0.148919	-0.452643	-1.02728	-4.92927
151	EEF1D	P29692	Elongation factor 1-delta	-0.482988	-4.66526	1.66051	0.190637	-1.41246	-0.520336	-4.1211	-1.26072	0.984415	-4.99132	0.641379	-6.5922	-2.1496	-1.96694	-1.32284	-0.186637	-3.91757	2.8291	0.174074
152	ERP29	P30040	Endoplasmic reticulum resident protein 29	-3.53603	0.072488	1.13111	-4.85912	-2.28586	-0.130107	0.63469	-1.20189	-0.813348	1.63136	0.139085	1.56923	1.42277	1.72301	2.32933	1.14836	1.49565	1.18744	-1.18255
153	PRDX6	P30041	Peroxiredoxin-6	-0.210984	-1.23261	-4.05786	-0.137054	-0.350248	-3.86652	-3.49668	-0.391994	0.57924	-3.63162	-2.29331	-6.66276	-1.94682	-3.58072	-3.60176	-0.518295	1.3164	0.053839	-2.00308
154	PRDX5	P30044	Peroxiredoxin-5, mitochondrial	-0.914266	1.00753	-3.38959	-1.53687	0.0254224	0.170999	-0.633072	0.241009	-5.38075	0.221243	-1.65944	0.346267	-0.924648	0.561807	1.12753	1.70035	-1.70602	-1.31775	0.0883395
155	PRDX3	P30048	Thioredoxin-dependent peroxide reductase, mitochondrial	0.501418	0.764882	2.31898	0.286968	2.10669	0.798405	2.00325	0.711977	1.9345	2.4472	1.34105	3.28422	1.55373	3.23916	3.49991	1.88945	2.36757	3.774	2.63596
156	ATP5D	P30049	ATP synthase subunit delta, mitochondrial	1.46046	1.72028	3.74892	1.64606	1.90114	0.465406	2.04763	1.68926	2.91404	3.39547	1.36064	3.90444	4.10252	3.05625	3.72174	2.21175	2.40526	4.28851	3.93579
157	RPL12	P30050	60S ribosomal protein L12	0.96485	1.90637	1.23627	0.791305	0.660897	0.487602	-5.02945	0.667437	-0.299527	0.396711	-0.0630487	0.609308	1.18038	-3.64727	-1.52067	1.24591	-4.65359	-3.03227	-1.50345
158	ECHS1	P30084	Enoyl-CoA hydratase, mitochondrial	-2.54402	1.8329	0.409044	-2.97662	-5.8969	-8.89094	-2.16512	-3.41808	-1.05331	1.54375	-3.31708	-1.14621	-1.69181	0.0941072	-0.0773969	0.0283339	1.56743	0.738024	-0.362816
159	PDIA3	P30101	Protein disulfide-isomerase A3	3.12048	-0.0644908	1.74798	2.41091	1.57688	1.54368	1.37404	0.402979	-1.97014	3.19065	2.5908	5.0556	2.87725	3.45276	2.39978	-2.73798	1.12623	2.80531	-0.0603164
160	PPP2R1A	P30153	Serine/threonine-protein phosphatase 2A 65 kDa regulatory subunit A alpha isoform	-0.965664	-0.162635	-2.1052	0.698267	-3.65439	-1.55504	-0.345183	-1.96186	-0.337819	-5.75512	-1.91655	-7.33658	-2.95016	1.56643	-1.06434	-2.96944	-6.65015	-3.2325	-1.81176
161	SERPINB1	P30740	Leukocyte elastase inhibitor	0.531977	-0.355013	-1.99319	2.28736	0.819432	0.840008	-0.992794	-0.549875	-6.11255	1.58996	-0.887916	-3.22679	-1.13606	-0.740227	-1.68087	0.083008	1.00912	-2.86306	-5.43354
162	CORO1A	P31146	Coronin-1A	-7.53133	3.28244	-0.47841	-0.819098	3.64693	4.54032	-0.72877	4.49772	-1.68058	-0.261786	2.0731	-3.20592	1.34593	0.48098	-3.14434	4.31526	-0.890272	-0.352977	-5.45997
163	UQCRC1	P31930	Cytochrome b-c1 complex subunit 1, mitochondrial	-0.582506	-0.503364	1.422	-2.76376	-1.88459	-3.97487	-4.22253	-3.03131	-0.69544	-7.28121	-4.58492	0.315328	-2.93763	-2.14673	0.0822351	-1.05794	1.50847	1.52348	-0.582826
164	HNRNPH3	P31942	Heterogeneous nuclear ribonucleoprotein H3	0.483412	-0.614131	-1.94226	0.0167133	-3.30616	-0.18427	-3.69976	-5.308	-1.07406	-5.39864	-1.42328	1.20589	-2.24342	-3.63705	-4.62898	0.565715	-4.2637	-5.40754	-0.0587017
165	HNRNPH1	P31943	Heterogeneous nuclear ribonucleoprotein H;Heterogeneous nuclear ribonucleoprotein H, N-terminally processed	-0.747635	0.671351	-4.67639	2.20297	-1.37621	0.356074	-3.15357	1.71231	0.173155	-3.40435	1.61131	-0.610484	2.01123	0.404684	-4.19309	1.48713	-2.06637	0.551703	1.08447
166	CASP14	P31944	Caspase-14;Caspase-14 subunit p17, mature form;Caspase-14 subunit p10, mature form;Caspase-14 subunit p20, intermediate form;Caspase-14 subunit p8, intermediate form	-1.14827	-2.44176	-1.25125	2.74856	7.03591	-1.61465	-2.92157	0.0359589	-10.1555	-0.7581	-2.8917	-5.84423	-6.78434	-1.81435	-0.663205	-2.14206	-2.35878	-2.70814	-0.154133
167	YWHAB	P31946	14-3-3 protein beta/alpha;14-3-3 protein beta/alpha, N-terminally processed	1.04628	3.65628	2.71069	4.39994	9.54516	3.44588	0.684072	4.21628	1.79271	-1.96451	1.86109	-1.57731	-6.25807	-1.41013	-3.95121	2.86148	-3.17271	-3.59227	-3.27917
168	SFN	P31947	14-3-3 protein sigma	2.2372	1.88481	0.666614	3.48437	-2.00919	1.89003	-1.25939	2.46	2.76098	-4.38635	2.29754	-2.76331	-5.8163	0.813199	1.25412	2.81087	0.0134066	0.283984	0.763875
169	S100A11	P31949	Protein S100-A11;Protein S100-A11, N-terminally processed	2.07082	1.15307	7.23173	1.09474	4.04051	2.48597	3.33739	-1.72272	1.66538	6.06955	5.5834	0.338286	2.03147	3.45136	4.59173	0.961035	2.16085	1.8181	2.00641
170	PRDX2	P32119	Peroxiredoxin-2	2.72103	2.57642	1.23404	3.75472	6.06311	2.31676	0.0421398	1.90826	4.10806	-2.51755	1.20877	-0.929563	0.738604	1.825	2.24156	0.154495	-2.13965	1.21767	3.66739
171	RPL9	P32969	60S ribosomal protein L9	-0.592435	1.82306	2.84236	0.772794	1.91365	-2.80382	-2.99512	2.2663	1.1227	1.04931	2.37652	2.18229	1.43451	1.8545	-2.62745	2.59572	1.43615	-1.15695	0.351847
172	PRSS3	P35030	Trypsin-3	-0.00233438	2.08279	1.4763	1.35724	-0.00787208	1.37005	2.55032	2.17705	1.09075	5.83936	-0.925235	0.602158	0.902768	0.0926574	2.85579	0.757454	2.6821	1.55136	1.16805
173	PHB	P35232	Prohibitin	1.02636	-1.56152	2.68635	0.67342	1.23004	0.0082703	1.57236	0.403234	1.16237	1.94386	0.915375	3.40096	1.56274	2.99317	2.27222	1.81304	2.00815	3.23371	1.98161
174	RPL22	P35268	60S ribosomal protein L22	0.915098	-4.73656	0.375607	-3.39826	1.43039	1.23965	-2.96256	2.34185	1.5237	1.77968	2.29222	1.7268	2.81584	1.79609	-2.50213	1.57306	-1.22229	-1.08638	-3.17934
175	MYH9	P35579	Myosin-9	5.29318	2.0213	1.00226	4.90974	1.77868	3.21631	2.30574	2.91897	6.7394	1.57081	1.21668	-0.11763	4.41924	1.17993	0.186816	2.61552	1.48579	-2.70097	6.38415
176	FUS	P35637	RNA-binding protein FUS	-2.30286	-4.23526	-4.1721	-1.37892	1.55697	-0.0362104	-3.83118	-4.12849	-1.39239	-0.591319	-1.49013	-2.06065	-2.44874	0.348924	-3.2398	-0.547188	-4.53176	-0.959146	-3.07529
177	MYH11	P35749	Myosin-11	-6.6426	-0.134408	-2.86501	1.30005	-4.2872	-4.46278	0.827155	-5.10468	7.1765	-2.02982	-7.52575	-4.87283	-0.0416242	-2.20229	-1.96087	-3.23117	-0.294762	-1.62819	7.63204
178	ATP5C1	P36542	ATP synthase subunit gamma, mitochondrial	0.390066	-0.0636755	0.00628882	1.7918	-8.53821	-0.502273	-2.63577	-2.04892	0.865655	-4.05541	0.208849	0.624147	1.28354	1.50591	1.96883	0.345337	1.50908	1.76134	-0.30087
179	ATP6V1E1;ATP6V1E2	P36543;Q96A05	V-type proton ATPase subunit E 1;V-type proton ATPase subunit E 2	-1.86567	-2.51553	-0.12028	-7.27765	-1.17053	-2.72962	0.943789	-1.76502	-2.2464	0.599097	0.492722	-1.14776	0.352047	1.82032	0.929307	-1.94776	-1.83959	-3.52188	-6.4045
180	DLST	P36957	Dihydrolipoyllysine-residue succinyltransferase component of 2-oxoglutarate dehydrogenase complex, mitochondrial	-2.64863	-0.695646	-0.720605	-2.32608	-2.15101	-1.46177	-2.57328	-3.90314	0.355349	-1.24339	-4.9254	-0.415396	-3.67505	-6.85539	0.637683	-0.184833	-5.81364	1.81971	1.23445
181	SRP14	P37108	Signal recognition particle 14 kDa protein	2.23043	2.13858	-1.23305	0.452569	-1.33291	0.388396	2.09667	2.51287	1.79888	-2.42759	0.247338	-0.339145	1.06975	-0.56178	-6.53449	2.1953	-4.87719	-1.20734	-0.882786
182	TAGLN2	P37802	Transgelin-2	-0.20452	0.804781	-2.84794	2.24735	0.330563	0.35702	2.31529	-2.66801	1.39001	1.85622	0.340651	-2.89014	0.0703008	-1.69797	-5.71807	1.94329	-0.270375	2.52011	1.1557
183	TALDO1	P37837	Transaldolase	0.640635	2.03526	-2.76148	1.92789	1.925	1.13897	0.834886	0.965674	-2.23604	0.462751	1.71374	-2.61266	-0.93704	-1.87689	-0.246216	1.70847	-1.81394	-0.141623	-1.63875
184	ETFB	P38117	Electron transfer flavoprotein subunit beta	-4.09637	0.396676	0.64724	-1.02474	-2.59939	-0.683961	-0.128772	-0.296976	0.276323	-0.210766	-0.992042	-0.514537	-0.805901	1.07326	0.713613	0.404456	-2.15479	2.76146	-1.04945
185	RBMX;RBMXL1	P38159;Q96E39	RNA-binding motif protein, X chromosome;RNA-binding motif protein, X chromosome, N-terminally processed;RNA binding motif protein, X-linked-like-1	-1.36416	-0.687097	-5.247	-2.82503	-1.60716	-0.269298	1.88946	-0.996622	-2.53343	0.260746	-3.98917	-10.0078	-2.30794	1.01978	-0.111997	-1.36381	0.545778	0.646214	-4.18653
186	HSPA9	P38646	Stress-70 protein, mitochondrial	0.65509	-0.294553	2.33567	-0.33475	0.541597	-1.15126	2.17607	-0.0135343	1.06115	1.97093	0.768168	2.43485	2.13309	1.53071	2.62246	0.136478	1.7651	3.28109	1.28665
187	RPS19	P39019	40S ribosomal protein S19	0.160712	2.13878	0.0773909	1.19483	1.5759	0.53397	2.02016	2.35411	1.28779	2.08084	1.55463	-0.574153	1.3708	-0.712681	-0.513948	1.87842	0.266907	-5.50226	-0.432358
188	RPL3	P39023	60S ribosomal protein L3	-1.03854	-0.363347	-2.26345	-0.542276	0.15796	-1.57114	-4.39873	0.421571	-1.67353	-0.289248	0.87969	1.73405	0.381229	0.166793	-0.329184	-0.561207	-4.6421	-0.296243	0.82203
189	DDOST	P39656	Dolichyl-diphosphooligosaccharide--protein glycosyltransferase 48 kDa subunit	-4.94074	-2.62256	-0.417397	-3.56054	-4.01305	-1.79751	0.340393	-3.46667	1.59211	0.251466	-1.81567	2.12043	1.4868	-2.45492	-3.33236	1.21485	0.164969	0.874782	-0.40111
190	CAPG	P40121	Macrophage-capping protein	-0.0759168	2.08909	1.11839	-6.44941	1.02848	-2.81043	1.84274	-5.10772	1.00846	-6.03212	2.89384	-4.19507	-5.27701	-0.068186	1.21706	3.13059	0.00922497	-0.179336	-1.63569
191	CAP2	P40123	Adenylyl cyclase-associated protein 2	4.63474	3.69723	7.00377	4.47712	-2.61669	4.77371	5.35637	5.66456	4.1493	6.24696	2.67733	4.13391	5.771	5.71336	4.96299	4.6501	4.98084	4.1779	4.00417
192	MDH2	P40926	Malate dehydrogenase, mitochondrial	2.09906	0.156625	3.13176	0.669294	2.64174	0.935538	-3.46145	0.631636	2.58025	3.09648	2.10717	3.95489	2.05107	2.55555	3.59449	3.43584	0.701912	4.02675	3.00844
193	HADHA	P40939	Trifunctional enzyme subunit alpha, mitochondrial;Long-chain enoyl-CoA hydratase;Long chain 3-hydroxyacyl-CoA dehydrogenase	0.312319	-4.43466	1.01267	-2.7558	-2.59799	-5.58943	-0.460432	-2.42442	-0.585825	-1.36631	-3.62755	1.05216	-0.32296	-0.821559	1.074	-0.840628	1.70412	3.24451	0.583356
194	TMPO	P42167;P42166	Lamina-associated polypeptide 2, isoforms beta/gamma;Thymopoietin;Thymopentin;Lamina-associated polypeptide 2, isoform alpha;Thymopoietin;Thymopentin	-1.16801	-1.0404	-4.63588	-5.47604	-2.04505	-0.874935	-2.25295	-1.04057	-5.98135	-1.36833	-3.55846	-2.1706	-6.90672	-2.87497	-3.63724	-0.924849	2.76921	-2.09821	-4.55754
195	ACAA2	P42765	3-ketoacyl-CoA thiolase, mitochondrial	-3.52908	-0.788942	-3.02158	-1.04212	-6.20089	-0.60783	-3.49414	-4.49023	-5.14046	-2.78507	-3.81295	0.22283	-3.30803	-2.91117	1.45329	-2.49714	-1.03985	2.07098	-10.0108
196	RPL35	P42766	60S ribosomal protein L35	0.768597	0.981954	-1.40902	-0.085825	1.67943	-4.21706	-1.28683	-8.52697	0.348926	-7.35919	1.46543	2.94138	0.704358	-0.459419	-0.842909	-5.13694	-3.72655	0.766279	0.210438
197	VDAC2	P45880	Voltage-dependent anion-selective channel protein 2	2.78804	1.46026	0.99876	0.2653	1.57005	-1.17515	1.82437	-1.93648	2.27923	2.14098	0.432014	3.22446	0.921337	1.25243	1.91069	1.00895	1.82792	4.14702	3.81328
198	RPL28	P46779	60S ribosomal protein L28	0	-3.06076	1.06956	-0.0161934	2.29501	0.778608	-2.09775	1.57262	1.19996	0.876882	0.693666	1.49822	0.92599	1.12348	-2.63349	1.00792	2.27815	-0.00349214	1.02696
199	RPS9	P46781	40S ribosomal protein S9	0.246251	0.354368	-4.11097	1.41739	1.6481	-0.154171	1.15922	0.0022218	0.140264	-0.837557	1.26213	2.87408	1.38558	1.64465	0.485776	1.53627	-3.50121	-1.52123	0.458573
200	RPS10;RPS10P5	P46783;Q9NQ39	40S ribosomal protein S10;Putative 40S ribosomal protein S10-like	1.06557	2.09631	-3.23054	-0.13914	-0.424588	0.564543	-4.41849	1.00945	0.682343	-3.47093	1.62739	0.912751	-0.426144	0.13799	-1.7084	0.139819	-1.8804	-4.01216	0.05268
201	IQGAP1	P46940	Ras GTPase-activating-like protein IQGAP1	0.589575	-1.36496	-3.88688	-0.629567	-0.295409	1.66203	-0.0424292	-1.56595	2.33753	-0.252421	0.886232	-3.78014	2.64038	1.76901	-1.88218	-0.915904	-0.189586	-6.40779	2.74087
202	CAPZA2	P47755	F-actin-capping protein subunit alpha-2	1.56823	-2.95832	-2.57083	1.33744	0.720092	0.344287	-5.19348	0.745907	1.46923	0.73396	0.0087745	-2.63225	1.08767	0.12991	-1.58397	0.742303	0.67278	-1.04061	1.20503
203	CAPZB	P47756	F-actin-capping protein subunit beta	-0.965088	-0.233012	-0.880418	-2.13655	-1.63902	-2.02646	-2.40357	-0.65343	-3.99205	-3.63271	-3.01889	-4.96167	0.115823	-1.07916	-0.399338	0.266811	-2.89006	-1.8771	-0.279525
204	UQCRFS1;UQCRFS1P1	P47985;P0C7P4	Cytochrome b-c1 complex subunit Rieske, mitochondrial;Cytochrome b-c1 complex subunit 11;Putative cytochrome b-c1 complex subunit Rieske-like protein 1	-1.57457	-1.46258	0.724378	-1.0171	-2.75934	-5.03182	-1.47556	-3.26472	-0.24957	-0.554265	-2.11151	-0.0405324	-1.1907	0.245226	0.694086	-1.40874	-1.58744	-1.56852	-0.655537
205	ATP5O	P48047	ATP synthase subunit O, mitochondrial	0	-2.05681	0.779156	-3.40151	5.6382	1.56526	1.16291	-1.98761	1.93743	-1.19975	-1.0589	-1.96759	-1.25515	-1.89098	1.47593	-0.193699	0.00476629	-0.434521	0.252781
206	IDH2	P48735	Isocitrate dehydrogenase [NADP], mitochondrial	-2.6481	-0.923541	-0.396378	0.0413954	0.247335	-1.30518	-0.765579	0.740936	-2.98392	-0.0278295	-0.00166384	2.10401	3.00064	1.06999	-0.239172	-2.46882	3.02227	2.89999	1.32087
207	TUFM	P49411	Elongation factor Tu, mitochondrial	0.880689	-2.12603	1.64762	-0.0175571	-0.218932	-0.864706	0.296232	-0.552842	0.0215373	1.19742	-0.213923	-0.00947601	1.61081	1.79174	0.0186437	0.45825	1.91099	2.9149	1.27211
208	ACADVL	P49748	Very long-chain specific acyl-CoA dehydrogenase, mitochondrial	-0.0560572	-1.25479	-1.25854	-2.61446	-3.17496	-2.33729	1.2782	-0.00188057	-2.7047	-0.49112	-0.656916	0.354043	-2.17528	1.43814	0.923622	-3.72347	0.898959	2.5044	-1.66457
209	TMED10	P49755	Transmembrane emp24 domain-containing protein 10	-2.41396	-1.25467	0.738277	-3.85899	0.209076	-3.89809	0.00124507	-2.41521	-0.000885653	0.0547755	-1.28459	-0.192922	-0.996602	-2.28487	0.143813	-0.763657	-0.166678	0.582871	-3.08286
210	GDI2;GDI1	P50395;P31150	Rab GDP dissociation inhibitor beta;Rab GDP dissociation inhibitor alpha	-0.716632	0.41053	0.620392	0.146858	0.114457	0.0703684	-1.3439	-6.72515	-0.168245	-1.08431	0.902994	-4.7994	-7.87866	-4.1504	0.00384751	0.46275	-3.44619	-2.05556	-4.5515
211	CDK7	P50613	Cyclin-dependent kinase 7	5.22818	5.1287	4.75352	5.81177	3.99957	4.38649	4.90384	5.20157	4.41278	6.39831	2.01119	5.55473	6.42577	5.46943	5.98272	5.445	4.81098	4.24854	4.26079
212	CCT8	P50990	T-complex protein 1 subunit theta	-2.92992	-3.61651	1.44148	-3.11881	-1.56826	-2.30173	-0.28253	-1.14528	-3.32573	-3.37528	-3.34121	-4.8132	-2.09926	-2.75914	-5.53392	-1.71605	1.60763	-0.605397	-11.1514
213	CCT4	P50991	T-complex protein 1 subunit delta	-2.90528	-0.638255	-1.48907	-1.01483	-2.94293	-1.14334	0.65932	-1.1881	-0.502219	3.17571	-2.04536	-4.41879	-1.48666	-1.34711	-2.22121	-1.16377	-1.09833	0.0207072	-0.941784
214	RAB5C	P51148	Ras-related protein Rab-5C	1.56242	-2.45389	1.95908	-0.367629	-0.241531	-0.539453	-3.34273	-1.70537	-0.793278	1.08464	1.60978	1.81022	1.58625	-3.97729	-3.02156	-7.27382	0.405334	0.609938	0.746739
215	RAB7A	P51149	Ras-related protein Rab-7a	0.897233	-0.594777	3.49088	-2.11148	1.04475	-6.41588	2.00543	-2.90559	-0.213028	3.15502	1.71917	1.46753	2.36578	1.15773	1.56889	-0.314771	1.36989	-0.202189	-1.38695
216	BCAP31	P51572	B-cell receptor-associated protein 31	-1.71482	-1.79083	2.43918	-1.55472	0.389773	-1.2186	0.558176	-1.06915	-3.91579	-0.0214135	-1.55025	-0.399963	-1.30406	-1.79878	-2.09776	-7.56681	-6.01058	-2.86347	-0.164918
217	HSD17B4	P51659	Peroxisomal multifunctional enzyme type 2;(3R)-hydroxyacyl-CoA dehydrogenase;Enoyl-CoA hydratase 2	-6.08518	-1.61851	0.265843	-6.26371	-1.84484	-1.77727	1.25645	2.3696	-1.98225	1.29353	-2.23667	1.31863	-2.20039	-0.942488	2.04781	-3.32834	1.18098	1.72713	-3.36889
218	HNRNPA3	P51991	Heterogeneous nuclear ribonucleoprotein A3	1.96469	-0.0877986	-2.55714	1.60314	1.01216	-1.50871	-2.17175	-1.95392	2.31253	1.53178	-2.66286	0.746654	-0.852914	-0.984934	0.850053	0.889672	3.30554	-5.6366	-1.09397
219	HNRNPM	P52272	Heterogeneous nuclear ribonucleoprotein M	-1.65329	0.0502563	-0.37598	-0.492188	-0.95631	0.435402	-3.2022	0.161527	-0.729499	-1.67016	-0.926788	-0.121639	-1.60749	-2.9868	-2.38615	-0.300922	-1.85472	-2.39041	-2.48469
220	ARHGDIB	P52566	Rho GDP-dissociation inhibitor 2	-0.793197	3.04676	-0.905888	-2.55295	2.45168	2.9301	0.82928	4.83351	-5.56996	-0.000220155	-0.235261	-1.41881	-1.11545	0.628891	-4.05558	3.96848	-5.54938	-3.14876	-9.69034
221	HNRNPF	P52597	Heterogeneous nuclear ribonucleoprotein F;Heterogeneous nuclear ribonucleoprotein F, N-terminally processed	-5.84899	1.03504	0.0499729	-1.26823	0.295716	0.182044	-1.53019	1.01344	0.751839	-5.30526	0.00116258	-6.19681	-0.224507	-0.853271	-4.67555	0.372284	-2.42042	-0.913806	-1.24006
222	CTSC	P53634	Dipeptidyl peptidase 1;Dipeptidyl peptidase 1 exclusion domain chain;Dipeptidyl peptidase 1 heavy chain;Dipeptidyl peptidase 1 light chain	-10.0529	-4.82067	1.58848	-1.52897	-2.00408	-2.28208	-2.92489	-6.55769	-7.75254	-1.29671	-0.735763	2.58906	-2.81323	1.65384	-3.20924	-3.07598	0.933698	0.406643	-6.5869
223	SUB1	P53999	Activated RNA polymerase II transcriptional coactivator p15	-0.8268	1.13374	-1.84663	-6.29144	0.582227	1.42959	-3.87208	2.01465	-0.660119	-4.84533	-1.28594	-2.66742	-10.7985	1.80407	-3.17906	1.78947	-0.470533	-3.36786	-5.54835
224	VCP	P55072	Transitional endoplasmic reticulum ATPase	0.371354	-0.489785	-1.89368	0.124437	-0.987416	0.232318	0.96481	-1.5841	-1.8255	-2.01546	-1.25957	-2.27605	-0.92789	-0.738599	-1.45206	0.65521	-3.54432	0.0890599	-1.8146
225	HADHB	P55084	Trifunctional enzyme subunit beta, mitochondrial;3-ketoacyl-CoA thiolase	0.123866	-0.540135	0.167765	-0.943275	-0.430791	-1.37563	0.839574	-1.34753	-0.364271	-0.925239	-1.71092	0.455397	-0.497409	0.979132	0.947424	-0.321548	1.83525	2.56731	1.03711
226	SUMO4;SUMO2;SUMO3	Q6EEV6;P61956;P55854	Small ubiquitin-related modifier 4;Small ubiquitin-related modifier 2;Small ubiquitin-related modifier 3	0.605013	2.124	-1.33206	1.03955	0.610881	1.67794	-6.45412	-3.78089	-2.76724	-0.903468	-0.877149	0.12035	-4.15358	2.1819	2.63601	1.69156	1.3916	-0.737629	0.924495
227	ATP5J2	P56134	ATP synthase subunit f, mitochondrial	0.753371	1.81387	1.74092	-5.11639	0.455119	-4.91233	1.77241	-3.78258	1.24543	0.761375	0.172855	1.44326	1.26677	-0.764731	-3.97177	1.17787	-0.114773	2.7602	-1.3844
228	ATP5I	P56385	ATP synthase subunit e, mitochondrial	-0.118652	-3.82775	1.50966	0.295226	4.32866	1.63799	-2.42769	-8.0456	0.920315	1.60618	-1.64256	0.590533	-0.511577	-1.78557	2.01553	-3.0397	-0.395265	1.23043	0.527519
229	TMEM33	P57088	Transmembrane protein 33	-6.71468	-1.8257	0.708804	-4.80512	-1.27421	-1.42634	0.970961	0.672515	-5.45102	-1.75077	-1.13646	0.824464	-1.65662	1.8839	0.325747	0.192601	1.47097	1.2308	-2.10938
230	DEFA3;DEFA1	P59666;P59665	Neutrophil defensin 3;HP 3-56;Neutrophil defensin 2;Neutrophil defensin 1;HP 1-56;Neutrophil defensin 2	8.77103	-2.5941	6.35722	-3.55605	-0.22451	-8.00566	5.28273	-3.15569	-2.66231	-2.53204	3.31845	1.51352	1.12317	5.94464	4.75971	-0.979952	2.52931	4.99711	-3.07445
231	ARPC4	P59998	Actin-related protein 2/3 complex subunit 4	-0.114011	2.13306	0.94585	0.909768	0.264479	1.56729	-3.97212	1.50837	-0.448972	-0.681878	0.815522	-3.42574	0.787768	-2.49432	2.07907	0.150138	-0.206713	-4.90578	-6.25048
232	TPI1	P60174	Triosephosphate isomerase	2.19226	3.59544	-0.590316	2.97345	3.52237	3.66713	-0.321543	2.70058	0.788857	-0.481982	0.281982	-6.8604	-4.39575	0.575852	-2.0031	4.32294	0.662014	-5.53584	-3.57597
233	MYL6	P60660	Myosin light polypeptide 6	4.67095	0.293499	0.717547	4.7112	2.1249	2.83724	1.5043	2.31069	7.35349	-6.05878	1.81419	0.283731	5.3435	0.747143	1.31664	2.51474	-4.35156	-5.76058	7.12624
234	ACTG1;ACTB	P63261;P60709	Actin, cytoplasmic 2;Actin, cytoplasmic 2, N-terminally processed;Actin, cytoplasmic 1;Actin, cytoplasmic 1, N-terminally processed	7.7258	6.87985	7.32721	7.78098	8.37298	7.23699	5.42343	7.9456	9.49346	7.00025	6.38677	4.79582	10.1992	6.54072	4.68498	8.24612	4.74259	4.60713	9.73469
235	EIF4A1;EIF4A2	P60842;Q14240	Eukaryotic initiation factor 4A-I;Eukaryotic initiation factor 4A-II;Eukaryotic initiation factor 4A-II, N-terminally processed	0.0335873	-3.361	-0.732734	-1.37859	1.63665	-1.15592	-0.258417	-3.72831	0.281925	-2.69166	0.620197	0.410439	1.82508	1.28595	-1.10013	-1.24149	-1.58854	-6.17726	-0.613152
236	RPS20	P60866	40S ribosomal protein S20	-0.190372	-2.14132	-4.35301	-6.84675	-0.778187	0.129319	-2.66032	1.02402	-0.800062	-3.45864	0.00745394	1.00774	-0.17915	-4.14891	-5.70523	-2.10514	0.160967	-2.39321	-7.30612
237	CDC42	P60953	Cell division control protein 42 homolog	1.98495	1.4961	1.02601	0.760951	-2.18952	1.99851	-2.53317	1.00671	1.89517	1.52764	1.41346	-0.957349	2.97715	1.27624	0.0519344	1.01764	-2.7421	0.633777	1.58054
238	RAB10	P61026	Ras-related protein Rab-10	-1.56996	-0.0689473	-0.163652	-0.303129	-0.559805	-2.61116	-1.87536	-2.44765	-2.35812	-4.20437	-0.563832	-0.306566	-0.242231	-0.0464414	0.693808	-4.80923	0.584148	-0.458281	-1.48401
239	RAB14	P61106	Ras-related protein Rab-14	-2.0645	-0.363648	-5.92382	-1.3691	-1.19967	-0.781965	-2.08636	-2.31745	-7.15111	1.4284	-1.17526	0.387605	1.07927	-5.36053	1.04933	-0.690497	-4.84662	-7.00332	-0.717527
240	ACTR3	P61158	Actin-related protein 3	1.02348	0.992883	-3.70909	0.0329581	0.502305	1.53618	-1.57291	1.11959	-1.83153	-4.77654	0.48863	-4.62168	0.381722	-3.97202	-2.58622	1.79439	0.664734	-3.90138	-0.217146
241	ACTR2	P61160	Actin-related protein 2	-0.426714	2.18515	0.0932309	0.510449	1.81386	2.05941	-2.82816	1.20202	2.25448	-3.17355	0.316205	-2.64454	-0.0332144	-2.24158	-0.673707	2.47166	-5.599	-1.6373	0.37765
242	RAP1A;RAP1B	P62834;P61224;A6NIZ1	Ras-related protein Rap-1A;Ras-related protein Rap-1b;Ras-related protein Rap-1b-like protein	4.20567	0.406241	1.75578	2.04135	1.235	2.99377	-5.35224	0.164404	2.34184	2.67049	0.560632	0.921029	3.01526	1.33774	1.29375	0.402507	0.0942986	-1.15922	4.08724
243	RPS3A	P61247	40S ribosomal protein S3a	-0.00455364	0.891093	0.626743	-6.13852	2.26487	-0.319995	-5.00196	0.668417	-3.08037	-3.96195	2.5253	1.49719	1.42366	1.48842	0.802385	-0.225083	-0.722851	0.594641	0.444757
244	RPL26L1;RPL26	Q9UNX3;P61254	60S ribosomal protein L26-like 1;60S ribosomal protein L26	-0.584093	-0.771697	1.04564	-1.18289	0.681618	-1.24968	-3.54908	1.54927	0.264162	-1.18554	0.728089	1.25675	0.700677	-2.62491	-3.77653	1.17743	-2.89737	-1.34568	1.17116
245	RPL27	P61353	60S ribosomal protein L27	0.792892	1.0228	1.6714	0.655671	0.734497	0.144994	-1.0261	2.1298	1.50736	1.00256	1.384	2.47486	2.19408	-4.28642	-3.4878	0.0605106	1.69975	-3.34967	1.04897
246	HSPE1	P61604	10 kDa heat shock protein, mitochondrial	0.445783	1.59708	1.30891	-0.281922	0.133339	-1.57361	1.53131	1.78305	0.840178	-0.32092	-0.480986	2.3154	1.14163	-3.39976	2.45071	2.1043	1.16843	2.29696	0.813044
247	SEC61A2;SEC61A1	Q9H9S3;P61619	Protein transport protein Sec61 subunit alpha isoform 2;Protein transport protein Sec61 subunit alpha isoform 1	-1.69174	1.68713	0.0140411	-4.37856	-0.945709	-4.27441	0.673728	-4.66483	-8.81727	-0.444786	-2.26387	1.02155	0.452014	0.681875	-4.55635	-2.8517	1.06078	0.538872	-2.24547
248	LYZ	P61626	Lysozyme C	0.69903	0.472767	4.73581	0.171352	0.323838	1.18407	3.78037	1.11506	-7.28718	6.87056	2.97831	2.81112	6.22796	3.72846	1.29482	-4.62433	1.99248	0.980679	-9.44073
249	B2M	P61769	Beta-2-microglobulin;Beta-2-microglobulin form pI 5.3	4.07265	-0.306221	-3.07102	1.63407	0.932412	1.91145	2.30846	-4.34888	0.936872	-3.02701	0.771817	-0.519585	0.711349	-6.30197	2.7243	0.94784	-1.62811	1.56702	0.244442
250	NPC2	P61916	Epididymal secretory protein E1	-5.82752	-2.73831	3.19957	-7.26792	-1.79766	-3.13072	-5.3348	-1.07724	-3.14382	3.56508	3.24639	4.81096	0.665054	2.93866	1.98214	-8.63673	-2.32009	1.91683	-2.91011
251	HNRNPK	P61978	Heterogeneous nuclear ribonucleoprotein K	1.87429	2.34208	0.168882	0.431832	-1.25948	2.13888	-5.23337	1.93752	1.94042	-0.179355	1.8051	-0.813554	1.66056	-3.89363	-2.40785	1.42732	-0.944322	0.38103	1.30656
252	RPS7	P62081	40S ribosomal protein S7	-0.0262417	-7.60105	-3.45836	1.27828	0.130804	-0.147958	0.410656	-4.35914	-7.27383	-2.29444	-7.6721	-1.07519	-0.938417	-0.829978	0.80744	-2.50902	-2.18759	-1.30224	-6.24927
253	RPS8	P62241	40S ribosomal protein S8	0.815919	0.891622	1.82906	-4.77417	0.947495	-0.529294	0.263263	2.028	0.888155	0.841596	1.69017	3.37719	0.115974	0.22901	-2.28112	1.91865	-2.07911	0.577804	1.85785
254	RPS15A	P62244	40S ribosomal protein S15a	0.740728	-2.2832	-0.615056	-4.83122	1.17935	0.354721	-1.15571	0.591437	0.660304	-0.0735908	0.981905	2.03069	0.334257	1.99686	0.212069	0.587499	0.820157	0.423166	1.148
255	RPS16	P62249	40S ribosomal protein S16	0.403007	1.51563	1.46066	0.771008	1.36	0.829025	0.203354	0.32448	-8.07921	0.267539	1.87625	1.21335	1.52403	1.99422	1.52766	1.13715	-1.00679	-1.04784	1.01121
256	YWHAE	P62258	14-3-3 protein epsilon	1.47124	-3.54748	-0.568059	4.24379	-0.741585	-0.985063	1.0368	-5.83888	-0.479692	0.580372	1.83397	-3.4545	-1.18341	-4.96378	-0.991462	1.85271	-5.5844	-1.504	-2.43678
257	RPS14	P62263	40S ribosomal protein S14	1.39077	1.4706	2.04945	1.91533	2.30355	0.943501	0.184652	1.35357	1.43467	-0.999685	1.74065	1.94313	0.710979	-1.42005	1.64143	0.761778	-3.36973	-0.45068	-0.0250595
258	RPS18	P62269	40S ribosomal protein S18	1.34066	1.16009	1.11001	0.459992	1.37325	0.867883	0.748216	2.25118	1.01268	1.2516	1.09102	1.60354	1.61794	1.92443	1.01187	1.50167	-0.0750676	0.0031848	1.40639
259	RPS13	P62277	40S ribosomal protein S13	0.372698	-0.877239	-2.85646	2.33677	1.33795	0.851208	1.75098	1.62578	1.61247	-3.14193	-1.68984	1.96092	1.3422	1.39351	1.8286	-0.119764	-0.225859	0.292351	0.992195
260	RPS11	P62280	40S ribosomal protein S11	0.0231501	0.626534	0.811201	-2.35858	0.857025	-0.736107	-1.0864	0.512301	-0.375297	0.797973	0.853202	1.1156	0.472244	-4.32962	-4.88503	0.761032	-3.55799	0.705037	1.00738
261	SNRPD1	P62314	Small nuclear ribonucleoprotein Sm D1	-0.92221	-1.8878	-2.36952	-4.20562	-0.227256	-0.501159	-2.82826	0.959036	-0.165108	-1.33153	-0.114292	-0.120948	1.03321	-5.51083	-1.61443	-0.948881	-2.39273	-0.593876	-0.253573
262	SNRPD2	P62316	Small nuclear ribonucleoprotein Sm D2	0.442357	0.0628189	-4.49107	-0.551197	0.972528	0.32666	1.55498	-4.64042	-0.205791	-3.17884	-0.445751	-3.87405	-0.734332	-1.62154	-3.55995	-0.134212	-3.79234	-5.84745	-1.11533
263	SNRPD3	P62318	Small nuclear ribonucleoprotein Sm D3	-0.00464868	-2.48779	-6.09129	-0.41149	0.110777	1.36462	-0.482862	0.176898	-5.5355	0.527577	-2.12759	-1.14099	-1.36177	1.11816	-1.71854	-0.361854	-5.74858	2.34389	-1.23957
264	TMSB4X	P62328	Thymosin beta-4;Hematopoietic system regulatory peptide	4.30558	7.44843	6.62713	6.95489	5.32304	6.12208	3.69417	7.61653	-3.64041	3.78774	2.9824	3.27555	-0.00993189	2.03984	2.38316	7.1344	0.501212	2.75394	-8.14909
265	RPL7A	P62424	60S ribosomal protein L7a	-0.963593	0.53507	-5.71672	-1.37389	-0.368239	-0.485806	0.270465	0.497276	-0.180242	0.299576	0.137885	-1.75558	-0.341425	-3.12832	-2.36971	-0.411177	-0.258357	-2.28584	0.616654
266	RPS4X	P62701	40S ribosomal protein S4, X isoform	0.0784929	1.00733	0.0554174	-0.343968	0.967077	-3.33285	-0.607064	0.986617	-0.376209	0.618429	1.3712	2.27715	0.458341	-4.43627	-1.3289	0.576689	-0.233388	-0.52525	0.636093
267	ACTA2;ACTG2	P62736;P63267	Actin, aortic smooth muscle;Actin, gamma-enteric smooth muscle	0.82202	2.29299	-4.77779	0.878941	-0.993192	0.938248	-0.657186	0.151021	7.30702	-3.1607	0.655957	-1.28389	3.16634	0.626978	0.47858	0.511611	1.18993	0.57377	7.4886
268	RPL23A	P62750	60S ribosomal protein L23a	0.000338838	0.998909	1.37655	-3.85196	-0.784974	0.289131	-1.83101	1.88673	0.817869	0.0859724	0.920398	0.86168	-5.13272	-4.92825	-1.32955	-0.201113	2.0078	-5.01509	-5.19025
269	RPS6	P62753	40S ribosomal protein S6	-3.62991	-2.38871	-0.478006	-4.84916	-0.409724	-0.0317221	-0.398252	-1.89759	-7.38219	-0.213675	-2.24513	1.07533	-0.215679	0.219151	-2.5255	0.158191	-1.03725	-2.20089	-0.257439
270	HIST1H4A	P62805	Histone H4	10.6839	8.66778	9.92367	9.91615	9.99636	9.04878	5.35281	10.0461	9.51839	10.9934	7.42299	10.484	11.8379	4.27611	4.28473	9.88486	4.40733	2.64138	9.85195
271	RAB1A	P62820	Ras-related protein Rab-1A	2.31542	1.6826	1.87116	-1.00694	-0.871218	-10.915	0.594458	0.0237704	-2.20029	2.56735	0.855685	2.61759	2.26696	-2.41225	1.66929	-1.35863	0.125898	0.906476	1.37853
272	RAN	P62826	GTP-binding nuclear protein Ran	-0.157653	-0.170392	-4.01145	0.788415	2.48167	1.32593	-3.39038	1.16278	-0.443781	-0.00994733	0.0290853	-2.80443	0.511842	-4.36856	-4.16459	1.73666	-0.929637	-2.52057	0.985262
273	RPS24	P62847	40S ribosomal protein S24	-0.933695	0.323235	1.18978	-3.69834	-2.74496	-7.85782	-3.30807	-4.13761	-0.834122	-1.52838	1.19935	0.621671	-0.170219	-3.08623	-2.98396	-1.19046	-0.44927	-7.54585	-1.83264
274	RPS25	P62851	40S ribosomal protein S25	0.820666	0.841943	-4.69973	-7.40964	1.51701	-0.190875	-3.53197	-5.86494	0.952668	0.0886743	-0.819503	1.29575	3.20526	-0.0430514	-1.42275	1.09934	-1.48303	0.187425	2.11485
275	FAU	P62861	40S ribosomal protein S30	1.64498	-4.09257	-4.01776	2.22937	-10.4514	1.30113	0.642184	2.97159	1.95015	1.63844	2.0405	-4.76419	-11.6267	-5.11657	1.04216	1.40489	-2.88364	-4.06071	-5.20953
276	GNB4;GNB2	Q9HAV0;P62879	Guanine nucleotide-binding protein subunit beta-4;Guanine nucleotide-binding protein G(I)/G(S)/G(T) subunit beta-2	2.48602	0.358495	1.91917	0.843472	0.194812	0.791005	-0.812504	-0.218561	0.960268	-2.98423	-1.19611	0.589866	0.146187	1.60815	-3.50465	-3.96851	0.640062	0.0583444	1.25025
277	RPL10A	P62906	60S ribosomal protein L10a	0.896049	0.0778616	0.192455	0.273246	0.572765	-1.54856	-1.24138	1.14387	0.592389	0.388917	1.03025	1.20125	0.0121113	1.5854	-2.21204	1.39158	-2.31143	-4.83554	-0.011356
278	RPL11	P62913	60S ribosomal protein L11	0.248591	0.575237	-4.42359	0.374234	2.02195	0.283812	-3.4647	1.17637	-5.23493	-0.795537	-0.517179	2.22212	0.977098	-0.356821	-5.5288	0.828213	-1.74177	-6.16486	-5.28948
279	RPL8	P62917	60S ribosomal protein L8	0.333566	0.927348	0.826153	-5.64574	1.01539	0.892006	0.934769	1.36732	-1.21782	1.36315	1.71588	2.12726	0.407013	-0.596959	-2.35475	1.25969	-1.89825	-2.19522	0.437274
280	PPIA	P62937	Peptidyl-prolyl cis-trans isomerase A;Peptidyl-prolyl cis-trans isomerase A, N-terminally processed	3.14052	4.66952	-0.724351	3.01964	4.25751	3.84514	-5.66118	4.88698	-0.470879	0.801918	1.46913	0.272499	-3.10622	1.99589	-4.33191	4.94865	1.36694	-0.941877	-0.180299
281	YWHAZ	P63104	14-3-3 protein zeta/delta	4.12556	4.48841	1.07536	4.01083	4.48066	4.85304	-1.51566	4.3576	3.96553	-1.41971	3.57949	-3.82725	2.03383	-0.675399	-3.35205	5.17046	-1.13841	0.631947	1.46082
282	GNG5	P63218	Guanine nucleotide-binding protein G(I)/G(S)/G(O) subunit gamma-5	2.10848	-3.77551	2.07587	-6.43893	0.080582	-4.43939	-2.65796	-0.486914	1.58114	3.20938	2.07635	2.35304	3.21666	2.35799	0.317968	4.79642	-3.79717	-3.96917	-0.0477229
283	EIF5A	P63241	Eukaryotic translation initiation factor 5A-1	-0.38652	2.35888	-3.26873	0.324307	2.53433	-1.08067	-1.92345	-3.47255	-2.01146	0.964771	1.27078	1.6498	1.93832	1.44121	-0.0058915	2.38409	1.56629	0.274757	1.85884
284	GNB2L1	P63244	Guanine nucleotide-binding protein subunit beta-2-like 1;Guanine nucleotide-binding protein subunit beta-2-like 1, N-terminally processed	-2.30889	-1.06975	-5.31641	-1.58453	-0.886762	-1.23551	-2.0062	0.50004	-0.531801	-5.83051	0.320762	2.21935	1.56813	-2.16979	-1.38359	-0.616897	-0.90296	-0.131826	-2.48679
285	TPM4	P67936	Tropomyosin alpha-4 chain	3.31167	1.52068	-0.879834	2.7591	1.37157	2.02689	-1.6782	0.505429	4.60367	-2.65082	0.972613	-5.23566	1.41365	-4.32544	-4.16518	1.40602	-4.42239	-5.66449	5.4437
286	EEF1A1P5;EEF1A1;EEF1A2	Q5VTE0;P68104;Q05639	Putative elongation factor 1-alpha-like 3;Elongation factor 1-alpha 1;Elongation factor 1-alpha 2	4.01579	3.55229	0.900378	3.96418	4.31083	3.62189	2.62014	3.68632	4.04487	1.81796	4.1957	2.7365	4.6262	4.49119	2.71789	3.83073	2.64496	2.3981	4.34102
287	TUBA1B;TUBA1C;TUBA8	P68363;Q9BQE3;Q9NY65	Tubulin alpha-1B chain;Tubulin alpha-1C chain;Tubulin alpha-8 chain	6.6348	2.4314	4.73413	6.52008	4.46408	4.52762	3.47293	3.72142	6.87386	3.45754	4.28958	4.86019	6.13453	5.20156	4.09533	4.18224	3.15214	3.61438	6.46846
288	TUBB4B	P68371	Tubulin beta-4B chain	2.54751	-4.53414	-0.743898	1.50323	-1.90837	0.953931	-5.45854	-1.09795	2.11452	-4.13924	-0.448143	0.0979576	-2.07184	1.44281	0.187465	-1.8779	1.00923	0.286337	0.977431
289	HIST2H3A;HIST3H3;HIST1H3A;H3F3A	Q71DI3;Q16695;P68431;P84243	Histone H3.2;Histone H3.1t;Histone H3.1;Histone H3.3	8.83269	7.33846	9.29485	8.48702	8.103	7.85919	4.29986	9.10958	8.27653	9.64302	6.08717	8.9961	10.0912	3.60475	3.49084	9.22279	4.10166	2.53041	8.34185
290	HBB;HBD	P68871;P02042	Hemoglobin subunit beta;LVV-hemorphin-7;Spinorphin;Hemoglobin subunit delta	0.438064	-1.40504	-3.6223	1.01487	-0.351495	-7.82925	1.16125	-5.23673	0.369098	-0.414945	-0.867876	-5.45963	4.42188	-4.95809	0.648811	-1.74719	1.14325	0.126831	0.3065
291	HBA1	P69905	Hemoglobin subunit alpha	0.319124	-0.384195	-1.33931	-0.461533	0.189183	1.47602	1.50947	-0.340826	1.59061	0.915132	0.995779	-1.58129	4.24015	-4.51551	-2.61187	0.771427	-3.75739	0.445374	-4.52942
292	CCT2	P78371	T-complex protein 1 subunit beta	-1.89899	0.562401	-0.00468186	-3.52387	-2.76375	-3.09742	-2.47608	-2.80032	-1.67483	-4.17569	-0.818924	-2.08587	-1.64184	-2.81623	-2.0086	-2.61817	-0.554201	-3.31097	-2.72733
293	PRKDC	P78527	DNA-dependent protein kinase catalytic subunit	-7.08451	-0.633177	-2.14789	-4.6277	-7.80241	-5.18829	-2.67258	-3.45084	-5.27764	-5.90258	-5.86677	-4.63933	-4.87255	-4.18457	-2.81565	-5.21858	3.04156	0.608598	-7.22369
294	DCD	P81605	Dermcidin;Survival-promoting peptide;DCD-1	4.86431	3.49145	6.34096	6.15063	9.01101	4.54538	4.99006	6.63307	4.90665	6.90795	3.26696	3.24809	4.45031	-4.12096	0.288443	5.51913	4.49022	1.569	3.34705
295	ARF5	P84085	ADP-ribosylation factor 5	3.85167	2.71065	-2.7293	2.77503	3.31996	2.83386	3.57543	2.35796	2.58162	3.69266	2.74897	0.533079	3.16352	-2.82344	3.24265	2.30604	-2.92118	3.62663	3.7483
296	ERH	P84090	Enhancer of rudimentary homolog	0.128705	-1.9173	-6.10658	0.517007	-0.141395	0.296697	1.45612	0.935569	-3.37718	1.13986	-0.718251	-0.412093	-0.177169	-2.85453	1.06926	-0.144516	-0.878777	-1.7653	0.364971
297	RPL19	P84098	60S ribosomal protein L19	0.220361	1.51304	2.3225	0.591156	-0.280655	-0.319795	-1.85733	2.22701	1.39432	-3.87426	1.5464	0.328075	0.983029	-2.10783	-0.0425552	0.429387	-2.89532	-2.92454	1.35118
298	SLC25A3	Q00325	Phosphate carrier protein, mitochondrial	1.16789	1.45246	2.03937	0.43693	2.26194	0.573707	1.0397	-0.79831	0.743588	1.48663	-0.109257	1.29328	1.86069	2.10398	1.66001	0.990512	2.43719	2.64247	2.38381
299	CLTC	Q00610	Clathrin heavy chain 1	0.785296	0.0494878	-0.825056	0.409251	-1.46057	-1.54201	-2.53029	-1.3005	0.230603	-0.873665	-0.123895	-1.59492	0.791177	-1.04324	-1.54585	-1.47312	-2.13372	-2.43032	0.751792
300	HNRNPU	Q00839	Heterogeneous nuclear ribonucleoprotein U	-0.330361	1.3668	-0.96948	0.489195	-0.972103	0.839498	-0.144728	0.412609	-1.11661	-0.68145	0.121476	-1.55789	0.766272	-2.19914	1.53599	0.605498	-1.01587	-3.06842	0.376286
301	SPTBN1	Q01082	Spectrin beta chain, non-erythrocytic 1	3.3423	-2.7802	-2.81353	2.36944	-5.91275	-3.01719	-1.57147	-2.26733	-2.85046	-4.4242	-7.72731	-4.71597	-7.25733	-1.86696	-2.82123	-2.97539	0.0449415	-2.62999	0.0106098
302	SET;SETSIP	Q01105;P0DME0	Protein SET;Protein SETSIP	2.57748	2.89002	3.79228	2.49705	2.99958	2.89325	2.32193	4.74952	2.0024	2.10229	2.37493	-1.44846	2.06286	-2.29682	-1.76537	4.72498	-3.05344	-3.21315	0.916847
303	CAP1	Q01518	Adenylyl cyclase-associated protein 1	-5.00116	2.02626	-1.13183	-4.62401	0.789577	1.44494	-1.52991	1.69152	-0.879665	-2.41721	0.773638	-2.54771	-7.08502	-0.257703	-7.65715	1.52719	-2.80097	-3.85228	-3.31013
304	OGDH;OGDHL	Q02218;Q9ULD0	2-oxoglutarate dehydrogenase, mitochondrial;2-oxoglutarate dehydrogenase-like, mitochondrial	-1.61249	-1.399	-2.19053	-3.57988	0.281446	-4.09644	-1.86082	3.11975	-3.80441	-3.62202	-4.07336	-5.19414	-3.72684	1.80314	-2.51922	-3.10561	-5.59534	0.203466	-0.882627
305	RPL18A	Q02543	60S ribosomal protein L18a	-1.29096	-2.7918	-2.46605	0.687403	-0.604145	-0.0719713	0.52303	0.596397	1.43081	0.0963323	-2.98759	-1.05899	-1.32373	0.45242	0.686126	-1.69975	-1.55428	1.56607	-3.08915
306	RPL6	Q02878	60S ribosomal protein L6	-1.00791	-0.941457	-0.980942	-4.84358	-0.106435	-1.12371	1.62566	-0.270567	-0.907733	-4.7464	0.444534	-0.250053	-0.470192	0.0486343	-0.408283	-0.785188	-3.80989	-6.17226	-0.482414
307	SLC25A11	Q02978	Mitochondrial 2-oxoglutarate/malate carrier protein	-2.25336	-3.16741	-1.94655	-2.1204	-1.92678	-6.46264	-0.568271	2.94736	-0.0738795	-6.77071	-2.43601	0.805766	-2.96976	-0.291476	0.487443	-0.853065	0.926369	1.74636	-1.89794
308	CAV1	Q03135	Caveolin-1	7.83258	1.90933	2.28802	7.42098	0.948455	2.87959	3.48996	2.01216	7.6067	1.98519	-0.672629	0.980557	0.425754	3.376	1.85794	0.994595	3.18202	0.984054	7.65522
309	LMNB2	Q03252	Lamin-B2	2.4695	0.376168	2.51649	2.30919	1.32977	0.875148	-4.32734	0.940706	2.52978	-2.09958	-5.57584	-2.40111	-3.78333	-1.82237	-1.44148	-3.08459	-0.466864	-3.41467	1.80225
310	SSBP1	Q04837	Single-stranded DNA-binding protein, mitochondrial	-2.80798	-2.68923	-2.04124	-3.54826	-3.08667	-0.424043	-2.94561	0.4433	-1.36676	2.15573	-2.98334	-4.65231	0.0987459	-3.76199	2.16653	1.10303	2.21638	2.1121	-0.225345
311	PSME1	Q06323	Proteasome activator complex subunit 1	-2.88054	-3.38339	-4.81733	1.74501	-1.06806	0.147666	1.33493	-0.283782	-4.82989	-1.84165	-1.29494	-1.75748	-2.03126	-5.01905	-5.07333	0.819733	2.13055	-4.34137	1.32366
312	PRDX1	Q06830	Peroxiredoxin-1	2.73274	1.60033	-2.48952	3.01609	3.4604	1.77018	1.98293	1.38474	2.63386	-0.846344	2.16194	0.144337	1.61566	1.708	2.94459	2.35766	2.07499	2.11621	-5.14622
313	RPL18	Q07020	60S ribosomal protein L18	0.216712	0.562654	0.593965	-0.35718	-0.929258	0.882843	-4.03266	0.859437	-1.84739	-2.90939	-0.189843	1.38806	0.389431	-2.94127	-0.665524	0.0214231	-0.879915	-4.1994	0.317452
314	C1QBP	Q07021	Complement component 1 Q subcomponent-binding protein, mitochondrial	0.549497	0.900902	2.40021	-3.31602	1.30159	-1.35556	0.816617	2.57135	0.00578547	-0.378109	-0.0238355	2.55894	1.72964	-4.95573	-1.29702	0.122756	-1.39144	0.677221	-4.94091
315	CKAP4	Q07065	Cytoskeleton-associated protein 4	-1.80435	-1.00023	-5.26216	2.31758	-6.56929	-8.04774	-1.93928	0.2597	0.533836	0.0527436	-1.77053	-0.920995	-1.8901	-3.10187	1.70409	-4.21074	-0.168099	-2.56542	1.4851
316	SRSF1	Q07955	Serine/arginine-rich splicing factor 1	-0.215825	-1.64007	0.354294	-1.50747	-2.78105	-4.14223	-2.56963	0.686139	-1.79695	0.671893	-1.03582	0.48143	-3.04953	-0.310816	-1.48243	-1.1527	-1.09381	-2.05322	-5.26778
317	SRSF4;SRSF6	Q08170;Q13247	Serine/arginine-rich splicing factor 4;Serine/arginine-rich splicing factor 6	-2.51701	-0.0709958	-2.78118	-1.6472	-1.81155	-1.14696	-4.25442	0.124659	-2.55738	-0.459798	-2.25387	-0.768623	-2.79913	-0.271679	-3.23718	-1.08709	-0.820524	-0.14233	-0.515106
318	DHX9	Q08211	ATP-dependent RNA helicase A	-1.41615	-1.49322	-4.80582	-2.14192	-3.52073	-0.83961	-4.73498	-3.96782	-2.71297	-0.76808	-2.60592	-1.58656	-1.39762	-1.60766	-3.59347	-3.29413	1.24583	-1.8496	-2.5141
319	LGALS3BP	Q08380	Galectin-3-binding protein	-6.10652	-4.14754	3.45118	-3.60906	-4.73276	-4.2253	1.59277	-3.86259	-7.16513	-1.45358	1.32825	2.42446	-3.07507	0.693739	-0.706912	-5.62603	1.81129	1.39213	-2.32699
320	AHNAK	Q09666	Neuroblast differentiation-associated protein AHNAK	-3.78359	-3.39174	-0.852106	-1.3312	-1.6821	-3.76833	-3.07873	-3.59019	-0.336261	-1.54086	-4.40355	-3.68854	-4.13354	-1.89528	-4.06323	-5.48826	-2.88944	-4.25274	-1.46584
321	ILF2	Q12905	Interleukin enhancer-binding factor 2	-3.82993	-1.69143	-2.90523	-3.42642	-0.726183	0.538056	0.160744	-7.04099	-0.160514	-0.0430385	-0.486632	-2.33182	-1.65562	-3.99939	-1.23731	-0.30527	0.359415	0.678972	-4.77872
322	ILF3	Q12906	Interleukin enhancer-binding factor 3	-4.71991	-1.76696	-2.47076	-1.18815	-2.65866	-1.58801	-1.68186	-0.581734	-1.50228	-3.32758	-3.12992	-5.75129	-5.2778	2.20622	-2.08233	-2.0833	0.577543	-3.42321	-2.8539
323	ECH1	Q13011	Delta(3,5)-Delta(2,4)-dienoyl-CoA isomerase, mitochondrial	-2.70172	0.673186	0.253721	-2.02697	-3.86027	0.595233	-0.17819	-4.11909	0.31449	1.57983	-0.774823	0.658854	0.122856	2.03217	2.5585	-2.04051	1.35137	3.09983	-1.20898
324	HNRNPA0	Q13151	Heterogeneous nuclear ribonucleoprotein A0	1.48621	2.22319	1.9024	1.29828	0.217366	1.66215	0.305081	1.65902	-0.0668785	0.887894	-0.789215	-1.18877	-2.05331	-6.33202	-1.34221	0.799299	-1.73036	-1.17568	-8.99483
325	NNT	Q13423	NAD(P) transhydrogenase, mitochondrial	-5.37231	-6.532	-1.83151	-3.40882	-3.01561	-2.34311	1.63033	-3.21593	-3.6712	-2.29921	-2.58324	-1.80627	-3.08197	-3.58234	-2.58464	-4.0472	-2.78002	0.693957	-2.22006
326	GOLGA4	Q13439	Golgin subfamily A member 4	-8.12305	-1.65042	-2.12669	-1.4428	-4.69431	-4.45748	-1.57018	-2.02352	2.46742	-3.01344	-7.40873	-6.25574	-5.62305	-1.01365	-0.352396	-4.00009	-4.51934	-2.70394	-0.635381
327	ASAH1	Q13510	Acid ceramidase;Acid ceramidase subunit alpha;Acid ceramidase subunit beta	-2.91943	-1.05228	3.01974	-3.8088	3.72905	-6.47666	3.04971	-2.88421	-8.99039	0.23107	2.00599	4.03292	-1.34194	3.2753	1.88089	-4.86064	-0.939003	0.216845	-3.05936
328	SPTAN1	Q13813	Spectrin alpha chain, non-erythrocytic 1	3.49646	-2.24101	-2.73703	3.03149	-4.96294	0.804296	-1.49313	-1.56784	-0.927376	-2.99299	-6.87443	-5.51415	-6.82249	-2.29841	0.476188	-4.26722	-0.4966	-0.928954	-2.63487
329	DDX39B	Q13838	Spliceosome RNA helicase DDX39B	0.361464	1.30144	0.652674	2.41108	1.51871	1.1729	-0.240176	2.38985	-0.277721	-2.99578	0.616682	-0.641696	1.23028	-0.593451	-0.0865075	1.96553	1.33687	-0.789406	-0.6788
330	CACNA1C	Q13936	Voltage-dependent L-type calcium channel subunit alpha-1C	-8.12331	-0.0173624	-0.637845	-4.99071	-1.38011	-9.12193	0.637776	0.027716	-3.24218	-0.974228	-4.47386	-3.89132	-5.34118	0.432561	0.917852	-2.2119	-3.07842	-2.87066	3.4685
331	HNRNPD	Q14103	Heterogeneous nuclear ribonucleoprotein D0	0.912224	0.462261	-6.99182	0.306732	0.886198	1.06024	-3.33886	1.63211	1.118	0.47755	-0.526812	-4.23906	1.14492	-4.56052	-0.0505959	1.14329	-2.21481	-2.08362	-0.516433
332	SCARB2	Q14108	Lysosome membrane protein 2	-2.09422	-2.37417	1.16475	1.59994	-1.83524	-7.01562	0.567931	-1.59198	-2.60716	-3.91946	-3.01702	-2.09723	-8.60575	0.887346	0.391785	-3.65599	-1.78394	-0.315012	0.524469
333	DYNC1H1	Q14204	Cytoplasmic dynein 1 heavy chain 1	-3.06909	-2.83384	-3.41786	-3.28839	-3.862	-2.21299	-2.7072	-3.09478	-3.25585	-5.51779	-6.04935	-3.65582	-5.82312	-1.14248	-2.82827	-3.61655	-5.21361	-0.857393	-3.84788
334	HABP2	Q14520	Hyaluronan-binding protein 2;Hyaluronan-binding protein 2 50 kDa heavy chain;Hyaluronan-binding protein 2 50 kDa heavy chain alternate form;Hyaluronan-binding protein 2 27 kDa light chain;Hyaluronan-binding protein 2 27 kDa light chain alternate form	0.956786	-6.48849	3.35488	-1.73374	0.826942	-6.58042	-6.76771	0.610634	-4.76435	-2.53906	-5.31108	1.48312	0.629466	2.43609	2.30107	-0.502226	2.25451	0.620619	-0.545451
335	GANAB	Q14697	Neutral alpha-glucosidase AB	-2.48248	-1.44446	0.413874	-4.99405	-1.71002	-3.50291	0.0874315	-0.913662	-2.38383	0.442787	-2.04233	0.0385048	-0.276129	-0.899449	-0.662738	-4.10113	-1.05305	-1.60346	-1.14501
336	MVP	Q14764	Major vault protein	-1.19937	-5.11994	-1.64222	-1.44516	-4.95648	-8.16363	-2.30408	-4.7513	-6.27462	-3.21731	-3.92602	-5.95325	-1.50673	-1.04205	1.63058	-3.61171	0.492248	-4.26031	-0.386125
337	GPNMB	Q14956	Transmembrane glycoprotein NMB	-6.58078	-5.64203	1.27011	-5.15653	-2.43874	-10.2625	2.23721	-5.979	-1.33373	-4.89884	-0.965074	0.692654	-4.38345	2.22696	1.262	-3.36739	1.3498	2.35252	-4.97324
338	NUMA1	Q14980	Nuclear mitotic apparatus protein 1	-1.28646	-1.65476	-3.06018	-1.00119	-3.03037	-0.100627	1.40346	0.555557	-0.257958	4.99375	2.05172	-6.6347	-5.83902	1.33998	-2.866	-2.91922	-3.36409	0.272656	0.346667
339	KIF14	Q15058	Kinesin-like protein KIF14	0.0756562	1.80793	0.679025	1.60757	0.295929	1.49768	-4.62154	2.09926	0.92038	2.24903	-1.26657	1.09684	0.847308	-1.01718	2.83447	0.795752	2.79847	1.88648	0.769996
340	PDIA6	Q15084	Protein disulfide-isomerase A6	1.23227	-0.389687	2.15042	-4.19723	1.2349	-2.09638	2.96897	-5.74349	0.388615	2.0922	1.41807	4.49235	1.12946	1.1044	2.54684	-0.173769	0.636834	2.12747	-1.6777
341	PLEC	Q15149	Plectin	1.64491	-1.52467	-1.7217	1.82803	-1.90328	-2.42991	-0.953674	-2.42699	0.000812054	-2.32061	0.424414	-5.01322	-1.54224	-4.39408	-3.10522	-3.92613	-1.65641	-4.15765	0.0321446
342	PCBP1	Q15365	Poly(rC)-binding protein 1	0.777665	1.42247	0.390254	1.1511	0.361839	1.6003	3.21757	1.20904	0.483631	0.0597316	0.740102	0.0881361	1.3024	0.158255	0.505559	-0.201899	-1.64327	-1.13841	-0.850925
343	RAB11B;RAB11A	Q15907;P62491	Ras-related protein Rab-11B;Ras-related protein Rab-11A	0.289529	0.313867	-5.3859	0.0910382	0.13039	-1.43664	1.20055	-2.47305	1.11298	0.997911	-0.350152	0.128847	0.717446	0.323313	-1.19101	0.0455817	0.715056	-0.265704	-1.56626
344	2020-09-07	Q16181	Septin-7	1.20401	0.353182	-3.09155	0.136305	-4.58207	-0.115505	-4.01389	-0.237543	2.36985	-2.32354	-5.23186	-1.88082	-3.31955	-4.65855	-1.62838	-2.09886	-0.442409	1.62539	2.42053
345	DPYSL2	Q16555	Dihydropyrimidinase-related protein 2	2.0063	-4.53845	-0.567796	0.811101	-0.452005	-1.92643	-0.612039	-1.24371	0.138843	-1.98363	-2.754	-3.35226	-1.22179	-3.1221	-2.68919	-6.19171	1.56504	-1.88068	0.404842
346	DECR1	Q16698	2,4-dienoyl-CoA reductase, mitochondrial	-4.56672	-2.69675	-4.03683	-3.09726	-3.13683	-1.94201	-1.00852	-2.98404	-4.21517	-2.55784	-4.9666	-2.30056	-0.488828	-0.189629	1.67066	-1.05485	-2.59501	2.42018	-1.38674
347	HIST2H2AC;HIST2H2AA3	Q16777;Q6FI13	Histone H2A type 2-C;Histone H2A type 2-A	11.0794	8.84744	10.4033	10.9404	10.1475	9.19145	6.13725	10.8148	10.0512	11.2145	7.45126	10.8977	11.8877	5.22063	5.82354	10.3479	4.73844	4.20236	9.8328
348	HADH	Q16836	Hydroxyacyl-coenzyme A dehydrogenase, mitochondrial	-2.01064	-3.27931	-2.75504	-2.87167	-3.20837	-3.89173	0.422897	-2.96043	-3.21216	1.17889	-2.03723	-1.51851	-2.54713	-2.62476	-4.52778	-1.21345	-0.434334	1.51637	0.158038
349	AOC3	Q16853	Membrane primary amine oxidase	-2.96106	-0.414141	-1.26015	-2.72695	-2.53957	-0.509773	0.335918	-4.15366	5.13025	-5.22001	-3.08566	-6.37114	-1.67884	1.18427	-2.43866	-5.54852	1.66982	-4.61787	5.63866
350	IMMT	Q16891	MICOS complex subunit MIC60	-2.6202	-1.72489	-2.29057	1.51906	-3.84153	-2.66432	-1.46315	1.21449	-1.79399	-1.31632	-5.38493	-1.37418	-3.87857	1.36356	-0.0299236	-1.58527	0.0880086	-2.62463	-0.55818
351	HNRNPUL2	Q1KMD3	Heterogeneous nuclear ribonucleoprotein U-like protein 2	-0.552255	-0.243183	-3.21292	-0.937376	-2.9168	-2.15366	-3.08909	0.186661	-0.749628	0.918317	-3.5348	-4.15555	-2.51984	-5.36111	-0.82371	-0.582771	-0.00811	-2.83842	-2.33554
352	AASDH	Q4L235	Acyl-CoA synthetase family member 4	-5.29395	-2.66053	6.30251	-1.49461	0.797618	-2.89223	0.497558	-1.17562	4.06256	4.80771	1.83553	-3.53505	0.209671	3.91578	4.2332	-0.0792317	4.05182	2.99266	-2.64855
353	HSD17B12	Q53GQ0	Very-long-chain 3-oxoacyl-CoA reductase	-0.388394	-2.308	-0.577491	-0.452168	-9.29289	-4.78547	1.16393	-4.19859	-0.143934	0.207015	-2.79739	-1.82301	-7.44739	0.203588	0.3954	0.383794	-4.08859	-0.346083	-0.25959
354	HP1BP3	Q5SSJ5	Heterochromatin protein 1-binding protein 3	0.43706	0.483176	-1.17616	0.329551	-3.0044	-2.70341	-0.743538	0.404653	1.21441	-6.43646	-7.28453	-1.4553	-3.26709	-1.94063	-1.39398	-1.60902	-0.908208	-5.26725	-2.86957
355	RASIP1	Q5U651	Ras-interacting protein 1	2.69189	-3.76935	0.95707	1.71948	2.38079	2.89086	3.56965	2.16385	-5.05223	2.94348	-8.5283	-0.298249	0.204131	-2.72476	-4.79639	1.27898	0.276238	1.21895	0.463318
356	PLEKHA7	Q6IQ23	Pleckstrin homology domain-containing family A member 7	0.540198	1.83871	1.74957	0.520872	-0.895554	0.984706	1.89121	1.43878	0.501172	1.19935	-1.70118	0.282358	-0.225898	2.0456	2.11967	-0.021566	2.4531	1.32551	0.548173
357	SLC25A23;SLC25A25	Q9BV35;Q6KCM7	Calcium-binding mitochondrial carrier protein SCaMC-3;Calcium-binding mitochondrial carrier protein SCaMC-2	-2.5365	-0.600484	-4.62256	-4.26229	-0.945403	-4.56126	-2.72169	-2.87197	-4.01689	-1.96411	-2.47664	-0.737575	-1.83559	0.935922	1.30341	-2.65136	0.717186	1.55598	-0.508678
358	SLC25A24	Q6NUK1	Calcium-binding mitochondrial carrier protein SCaMC-1	-2.28247	-3.8949	-1.28363	-5.31413	-7.54383	-7.97673	-0.62958	-0.32476	-3.35605	-1.2154	-3.9626	-0.0946125	-3.81123	1.05256	-0.695526	-4.91846	-3.76085	0.973663	1.86775
359	PTRF	Q6NZI2	Polymerase I and transcript release factor	7.03215	1.00504	1.55069	7.06752	1.23802	2.42402	2.42725	1.91041	6.98808	0.681245	-0.663476	2.68765	0.99356	-0.700143	0.923109	0.259277	-2.33191	0.413555	7.38383
360	MYH14	Q7Z406	Myosin-14	0.527646	-4.27368	-6.60599	-1.20272	-4.65732	-1.55386	-1.12222	-1.60749	2.42972	-2.19646	-4.54436	-4.31626	-1.31131	0.439536	-2.57051	-3.37736	-0.191109	-4.61804	1.98932
361	TRPM1	Q7Z4N2	Transient receptor potential cation channel subfamily M member 1	-4.43751	-3.39769	-0.0904669	-2.49255	-3.33783	-2.62498	-0.435771	-3.96607	-6.04415	-2.08116	-4.79519	-2.34969	-3.918	-0.302369	1.37021	-0.720044	0.155711	-1.60454	-3.59332
362	THAP5	Q7Z6K1	THAP domain-containing protein 5	5.32292	4.75525	5.21552	5.45875	5.51551	4.75287	5.20151	5.65682	5.65595	5.67751	2.6465	4.66401	5.63102	6.00979	6.41853	5.42609	5.74285	-0.583131	5.59335
363	KTN1	Q86UP2	Kinectin	-4.16136	-2.28783	-2.0643	-3.30507	-4.20396	-2.7963	-1.05835	-1.4894	-3.36718	0.498234	-6.28604	-3.47119	-8.29775	-1.8612	-1.18914	-6.06213	-4.69253	-0.996697	-4.47479
364	FERMT3	Q86UX7	Fermitin family homolog 3	-4.35601	-2.6621	-1.9096	-4.85913	-3.31192	-1.41031	0.309006	-1.06554	-5.57862	-2.68399	-8.79249	-2.36345	-1.63895	-0.4805	-1.45818	-3.40136	-4.26428	-1.33615	-8.16841
365	FAM223A	Q8IWN6	Protein FAM223A	-2.74218	-1.97764	-2.3041	4.99736	-9.08119	3.94019	4.42403	-4.08122	3.96313	4.43353	2.40143	-4.85211	-11.5733	-5.30084	3.80507	4.09555	0.347624	2.23021	1.7993
366	DMXL2	Q8TDJ6	DmX-like protein 2	-0.373049	-2.42063	-2.68346	1.3284	0.0488127	0.935322	2.29159	1.76332	0.82144	1.34802	-1.3916	1.35792	-0.474255	2.23829	2.56482	0.644244	2.22962	1.24152	0.162533
367	GIMAP1	Q8WWP7	GTPase IMAP family member 1	1.33764	-3.83521	-0.284783	0.163816	-9.33058	-1.29407	-0.39187	1.03032	-5.76227	0.026463	-3.19356	-1.46505	-0.383105	-0.697954	-1.65987	-5.3529	0.0652692	-2.93079	-2.4865
368	ARNTL2	Q8WYA1	Aryl hydrocarbon receptor nuclear translocator-like protein 2	2.19786	4.48704	1.39246	2.17973	2.38493	3.15706	1.57059	3.18847	4.61425	1.08186	1.05726	0.0344752	3.98737	3.34103	-2.7906	-0.927891	-2.99702	1.68435	5.08001
369	H1FX	Q92522	Histone H1x	-0.179754	-2.89285	-0.303379	0.396283	-2.19728	-0.954167	-5.62305	-7.52562	0.0751195	0.214407	-2.83049	-0.0709747	-11.0548	-0.349666	-4.95806	-3.99271	-2.10026	-5.20499	-1.97971
370	MYO18A	Q92614	Unconventional myosin-XVIIIa	-5.8812	-5.06181	-1.30603	-3.14532	-6.00832	-3.90278	-1.52689	-2.42924	-4.10032	-2.16993	-8.14362	-2.35928	-8.62602	-0.901622	-0.73803	-4.24169	-0.302633	-2.46708	-3.8302
371	DDX17	Q92841	Probable ATP-dependent RNA helicase DDX17	-2.69576	1.08778	-1.64714	-2.03564	-2.71737	-1.58112	-0.964615	-1.11269	-2.37571	-4.20925	-2.83089	-2.58554	-2.21303	-1.22944	0.829592	-2.34147	0.0401506	-5.42527	-2.63737
372	TANK	Q92844	TRAF family member-associated NF-kappa-B activator	5.53136	4.98432	-1.19793	6.33819	5.7183	5.44166	5.44419	6.62486	5.51909	6.78027	2.94522	5.37448	5.70027	-1.90876	5.26655	4.71243	5.81673	4.49322	4.48405
373	ART4	Q93070	Ecto-ADP-ribosyltransferase 4	4.9385	4.25333	2.58715	6.37926	5.30196	5.6624	6.12208	7.05019	5.40296	7.82783	4.16282	-3.75621	3.29268	4.41606	4.37872	5.9695	4.13467	3.00592	2.67106
374	FUBP1;FUBP3	Q96AE4;Q96I24	Far upstream element-binding protein 1;Far upstream element-binding protein 3	-1.06955	-0.978424	-0.503786	-1.17478	-6.13852	-2.77239	1.90571	-1.78143	-11.6733	-1.63771	-4.69915	-6.2046	-3.38822	-2.41174	-2.84084	-2.8032	0.552906	-2.63699	-2.67116
375	DNAH8	Q96JB1	Dynein heavy chain 8, axonemal	-3.60772	-3.01884	0.548678	-2.09325	-3.61176	-0.326533	0.426135	0.937837	-1.71411	0.601632	-2.97085	-5.11696	-7.83991	-3.8746	-0.96316	-0.0324017	-1.61819	-5.36585	-6.2415
376	MPP4	Q96JB8	MAGUK p55 subfamily member 4	-0.628809	1.65076	1.52878	0.930435	-0.328669	0.857652	-2.149	1.41073	0.699848	1.52207	-2.16578	0.214464	0.0171757	2.25672	2.34352	0.0810245	2.50053	1.28827	0.486664
377	CNDP2	Q96KP4	Cytosolic non-specific dipeptidase	-4.21257	-1.06003	-1.48228	-1.18825	-0.558826	-1.02619	-1.09418	-1.42502	-2.70548	-1.49849	-1.34574	-0.159749	-7.20103	-3.79829	-5.12932	-2.55831	-1.33231	-5.44183	-5.71724
378	HSPA12B	Q96MM6	Heat shock 70 kDa protein 12B	1.44708	0.237469	-3.73193	1.38687	-3.23212	-6.24032	-0.160666	-0.997177	-8.21447	1.38615	-9.587	-2.0882	-4.22337	-0.368226	-0.202916	-2.91444	-3.47056	-3.37692	-4.307
379	KIF20B	Q96Q89	Kinesin-like protein KIF20B	4.17747	-2.36508	-2.93639	4.92689	4.27741	4.63544	-0.809078	5.76327	-3.07295	-2.62398	-6.2904	4.78584	5.25871	-2.40353	0.417032	-2.39684	1.04069	4.24981	-3.30237
380	PHB2	Q99623	Prohibitin-2	1.16234	-3.00166	0.46981	0.228549	0.864998	-0.844728	0.332093	-1.25905	0.964876	-1.1031	-0.226342	2.49419	1.06867	0.863628	1.28828	1.58895	1.88435	2.91726	1.8503
381	HSD17B10	Q99714	3-hydroxyacyl-CoA dehydrogenase type-2	-0.986446	-0.165643	0.317331	-3.57519	0.59669	0.864065	1.13439	0.365462	0.652409	0.165809	-1.17237	0.201394	0.575779	2.06893	1.54262	1.07995	1.07786	2.06874	1.9477
382	ACO2	Q99798	Aconitate hydratase, mitochondrial	-2.39639	-4.86228	-0.97236	-2.53335	-2.44069	-1.7118	-0.760841	-0.341448	-4.02865	-3.87781	-5.89766	-2.06886	-2.76097	-0.151161	-1.13281	-1.70479	0.629116	1.40556	0.557363
383	CCT7	Q99832	T-complex protein 1 subunit eta	-4.07119	-0.330584	0.0333109	-0.504323	-1.76281	-2.30425	-0.820609	-0.583148	-0.101049	-1.3765	-1.86282	-2.851	-2.97482	0.0846023	-0.569916	-3.06629	1.53243	-5.26514	-2.05176
384	PCGF1	Q9BSM1	Polycomb group RING finger protein 1	4.94384	-2.63573	-1.08897	6.45125	5.12683	5.05775	5.49384	6.11563	-7.09584	-2.65064	-1.796	5.16356	6.29526	6.48386	6.54625	4.99044	5.44614	4.93117	5.45723
385	HAUS8	Q9BT25	HAUS augmin-like complex subunit 8	-3.31082	2.8569	2.57525	-1.24043	-5.38952	2.93958	3.68176	3.59796	2.71685	3.26969	0.713021	-1.87152	3.31709	4.20726	3.93921	2.42211	3.96102	3.06924	2.89004
386	CEP250	Q9BV73	Centrosome-associated protein CEP250	-4.22002	-0.431458	-2.40789	-3.60477	-2.27233	-2.99354	-0.697924	-2.08825	-2.58641	-2.77301	0.566414	-2.91817	-5.29524	-5.40812	-3.42935	-2.2365	-1.29636	-0.766885	-5.92856
387	TSPYL2	Q9H2G4	Testis-specific Y-encoded-like protein 2	-3.85124	-3.93023	3.10342	0.663654	-1.50379	1.67637	1.9815	2.69351	0.771634	2.70951	0.176361	-1.7226	-6.44726	-0.72592	-1.63638	2.01931	-3.56603	-7.46036	-0.887524
388	SUDS3	Q9H7L9	Sin3 histone deacetylase corepressor complex component SDS3	12.6223	-2.44951	-2.6484	12.7455	12.3173	11.2629	10.4619	13.0352	11.9581	13.1972	9.23538	13.4573	15.1775	-0.202223	-3.41578	12.3374	9.58693	9.6769	11.7794
389	APMAP	Q9HDC9	Adipocyte plasma membrane-associated protein	-0.069959	-1.39182	-0.887073	-0.292768	-3.84612	0.869629	-2.0519	-5.48256	4.93079	0.248882	-2.80452	0.305814	-1.07038	-0.180596	-0.563863	-5.94494	-2.48455	0.535981	-10.3843
390	RTN4	Q9NQC3	Reticulon-4	0.930557	-3.77064	-0.372782	-0.150128	-3.5653	-3.20752	-3.22016	-3.30831	-0.93623	1.31638	-7.20071	-2.16081	-1.48896	0.142754	1.26446	-6.6806	-0.974576	-1.25988	-0.302307
391	SPATA7	Q9P0W8	Spermatogenesis-associated protein 7	-2.28174	1.08179	1.13235	0.0639279	-1.73967	1.11512	1.19417	1.66909	0.575154	0.491216	-3.25809	-0.701916	-0.932663	1.23866	1.39972	0.621137	1.88199	-3.54057	-0.519976
392	DNAJB11	Q9UBS4	DnaJ homolog subfamily B member 11	-4.90084	-1.18986	-0.295233	-6.18268	-9.53543	-1.47362	0.121037	-2.18251	-7.20575	-2.55836	-3.57744	-0.348984	-1.44301	-0.215429	0.612578	-0.463882	-4.38219	-0.470503	0.372951
393	UQCR10	Q9UDW1	Cytochrome b-c1 complex subunit 9	-1.08891	-5.45512	-3.67335	1.4585	-1.80569	-0.922947	-5.68266	-2.71199	0.667531	-1.16207	-0.819817	1.11967	-0.0335485	-2.29315	-1.20497	0.353361	2.48781	2.28356	2.14775
394	SUN2	Q9UH99	SUN domain-containing protein 2	-2.71178	-0.0956602	-0.623061	-2.3918	-3.40857	-1.32356	-3.63816	-0.35877	1.46799	-1.27907	-1.77932	-1.1548	-4.12936	-1.86665	-1.07288	-5.66129	-3.43606	-1.16689	1.00144
395	RALY	Q9UKM9	RNA-binding protein Raly	1.34848	1.32489	-0.657305	0.903359	1.12921	1.2186	-1.3623	0.439788	-0.297952	-0.893065	0.300667	0.291573	0.0946867	-2.55027	-0.759959	-1.80942	-4.60051	0.870744	0.889895
396	VDAC3	Q9Y277	Voltage-dependent anion-selective channel protein 3	-1.3902	0.148876	-0.232372	-2.8156	-0.990636	-0.332025	0.908298	-2.85644	-5.99929	-1.77331	-11.6254	-0.421148	-0.665664	1.35856	-3.25566	-6.99416	-5.2707	1.52675	-3.45559
397	GSTK1	Q9Y2Q3	Glutathione S-transferase kappa 1	-5.1841	-4.72647	-3.78399	-6.82816	-0.539854	-3.33485	-1.07783	-3.38953	-2.75157	0.458443	-2.38497	-0.633815	-0.540547	0.0224877	0.735635	-0.656895	-1.5569	1.35496	-2.15577
398	SAMHD1	Q9Y3Z3	Deoxynucleoside triphosphate triphosphohydrolase SAMHD1	-3.7591	-5.84135	-1.09884	1.7831	0.263861	-0.729427	0.11779	-3.2496	0.935765	-0.930272	-0.761357	0.461392	-2.40596	-1.78385	-1.19925	-6.34877	-0.041181	-0.926405	-9.46579
399	TLN1	Q9Y490	Talin-1	1.26689	-1.9469	-1.50288	0.838406	-0.248688	0.590438	-3.08549	-2.09121	3.93969	0.10197	-0.204747	-3.20766	0.0254696	-2.75009	-0.947917	-1.18308	-1.04815	-3.74863	3.56965
400	HYOU1	Q9Y4L1	Hypoxia up-regulated protein 1	-2.51999	-7.31973	-0.492476	-9.20973	-2.49125	-7.03765	1.42822	-1.61791	-3.40533	-0.259303	0.111412	0.293692	-1.07992	0.249573	-1.15906	-9.34612	-4.13396	-0.681032	-5.03382
401	SQRDL	Q9Y6N5	Sulfide:quinone oxidoreductase, mitochondrial	-0.936756	-2.93195	1.0471	-1.49154	-9.4573	1.05129	0.288695	-3.95769	-2.79619	0.18441	-1.06409	0.953997	0.0106214	0.601488	1.92799	-3.92825	1.58554	2.65879	-8.75697
402	MICAL3	REV__Q03001;Q7RTP6	Protein-methionine sulfoxide oxidase MICAL3	-6.35914	-1.00402	1.00119	-7.66376	-5.10515	-4.40582	-1.38184	-4.04797	-3.87869	-2.55484	-6.35914	-3.00729	-4.58699	-2.0332	-1.61563	-4.03427	-1.12591	-1.0626	-3.2045
