# Supplementary material for: Three-dimensional feature matching improves coverage for single-cell proteomics based on ion mobility filtering
Source: Cell Syst. Author manuscript; Available in PMC 2022 May 20. (PMC9119937; doi:10.1016/j.cels.2022.02.003)
Supplement: 5 [file NIHMS1791064-supplement-5.xlsx]

## Sheet: Table S5
Table S5. The source dataset of the 155 RAW 264.7 single cells with iBAQ intensities
Majority protein IDs	Protein names	Gene names	Intensities - Library			Intensities - Control
			iBAQ CON_Lib	iBAQ LPS24_Lib	iBAQ LPS48_Lib	iBAQ CON_001	iBAQ CON_002	iBAQ CON_003	iBAQ CON_004	iBAQ CON_005	iBAQ CON_006	iBAQ CON_007	iBAQ CON_008	iBAQ CON_009	iBAQ CON_010	iBAQ CON_011	iBAQ CON_012	iBAQ CON_013	iBAQ CON_014	iBAQ CON_015	iBAQ CON_016	iBAQ CON_017	iBAQ CON_018	iBAQ CON_019	iBAQ CON_020	iBAQ CON_021	iBAQ CON_022	iBAQ CON_023	iBAQ CON_024	iBAQ CON_025	iBAQ CON_026	iBAQ CON_027	iBAQ CON_028	iBAQ CON_029	iBAQ CON_030	iBAQ CON_031	iBAQ CON_032	iBAQ CON_033	iBAQ CON_034	iBAQ CON_035	iBAQ CON_036	iBAQ CON_037	iBAQ CON_038	iBAQ CON_039	iBAQ CON_040	iBAQ CON_041	iBAQ CON_042	iBAQ CON_043	iBAQ CON_044
A0JP43	EF-hand calcium-binding domain-containing protein 5	Efcab5	0	1251.7	0	0	0	0	0	0	0	0	0	0	0	0	0	0	0	0	0	0	0	0	0	0	0	0	0	0	0	0	0	0	0	0	0	0	0	0	0	0	0	0	0	0	0	0	0
A2A4P0	ATP-dependent RNA helicase DHX8	Dhx8	0	304.3	0	0	0	0	0	0	0	0	0	0	0	0	0	0	0	0	0	0	0	0	0	0	0	0	0	0	0	0	0	0	0	0	0	0	0	0	0	0	0	0	0	0	0	0	0
A2A884	Transcription factor HIVEP3	Hivep3	0	5756.5	268.42	0	0	0	0	0	0	0	0	0	0	0	0	0	0	0	0	0	0	0	0	0	0	0	0	0	0	0	0	0	0	0	0	0	0	0	0	0	0	0	0	0	0	0	0
A2ABU4	Myomesin-3	Myom3	0	37893	0	0	0	0	0	0	0	0	0	0	0	0	0	0	0	0	0	0	0	0	0	0	0	0	0	0	0	0	0	0	0	0	0	0	0	0	0	0	0	0	0	0	0	0	0
A2AIV2	Protein virilizer homolog	Kiaa1429	411.78	2546.7	3688.8	0	0	0	0	0	0	0	0	0	0	0	0	0	0	0	0	0	0	0	0	0	0	0	0	0	0	0	0	0	0	0	0	0	0	0	0	0	0	0	0	0	0	0	0
A2AJT4	Arginine/serine-rich protein PNISR	Pnisr	0	4043.1	0	0	0	0	0	0	0	0	0	0	0	0	0	0	0	0	0	0	0	0	0	0	0	0	0	0	0	0	0	0	0	0	0	0	0	0	0	0	0	0	0	0	0	0	0
A2AKB9	DDB1- and CUL4-associated factor 10	Dcaf10	7178.7	8549.3	0	150.5	0	0	0	0	0	0	0	0	0	83.644	142.39	175	117.28	70.213	77.084	0	0	0	178.07	0	0	95.182	0	0	0	0	0	0	0	0	0	0	83.928	0	0	0	80.894	0	0	0	0	0	0
A2AR02	Peptidyl-prolyl cis-trans isomerase G	Ppig	0	745.17	1509.3	0	0	0	0	0	0	0	0	0	0	0	0	0	0	0	0	0	0	0	0	0	0	0	0	0	0	0	0	0	0	0	0	0	0	0	0	0	0	0	0	0	0	0	0
A2ASS6	Titin	Ttn	131.82	143.27	36.968	7.8313	16.563	89.633	4.868	3.648	13.65	7.4885	0	0	2.9514	32.884	23.952	34.77	26.04	30.882	2.8019	4.3477	20.235	20.25	17.775	12.879	13.28	15.067	17.281	13.369	10.976	9.5503	1.9086	1.7356	1.3287	2.1353	0	0	0	0	0	0	0	9.5006	0	0	0	0	5.8071
A2ASZ8	Calcium-binding mitochondrial carrier protein SCaMC-2;Calcium-binding mitochondrial carrier protein SCaMC-3	Slc25a25	1834.4	0	1374.3	0	0	0	0	73.015	0	0	0	0	0	0	0	0	0	0	0	0	0	0	0	0	0	0	50.671	0	0	0	0	0	0	0	0	0	0	0	0	0	0	154.98	93.334	136.25	0	0	0
A2BE28	Ribosomal biogenesis protein LAS1L	Las1l	0	514.57	1297.7	0	0	0	0	0	0	0	0	0	0	0	0	0	0	0	0	0	0	0	0	0	0	0	0	0	0	0	0	0	0	0	0	0	0	0	0	0	0	0	0	0	0	0	0
A2BH40	AT-rich interactive domain-containing protein 1A	Arid1a	0	1787.9	1123	0	0	0	0	0	0	0	0	0	0	0	0	0	0	0	0	0	0	0	0	0	0	0	0	0	0	0	0	0	0	0	0	0	0	0	0	0	0	0	0	0	0	0	0
B1AQJ2	Ubiquitin carboxyl-terminal hydrolase 36	Usp36	0	1228.1	761.86	0	0	0	0	0	0	0	0	0	0	0	0	0	0	0	0	0	0	0	0	0	0	0	0	0	0	0	0	0	0	0	0	0	0	0	0	0	0	0	0	0	0	0	0
B1AXP6	Mitochondrial import receptor subunit TOM5 homolog	Tomm5	23236	6369.8	40563	0	0	347.97	226.15	0	0	0	0	583.28	0	0	0	0	0	0	0	0	0	0	0	0	0	0	0	0	0	0	0	0	0	0	0	0	0	0	0	0	0	669.84	0	297.35	700.85	0	0
B1AZI6	THO complex subunit 2	Thoc2	1204.9	3342.1	1395.5	15.739	0	0	0	0	0	0	0	19.318	0	0	0	0	0	0	0	0	0	0	0	0	0	0	0	0	13.972	0	0	0	0	0	0	0	0	0	0	0	0	0	0	0	0	0	0
B2RRE7	OTU domain-containing protein 4	Otud4	0	567.57	0	0	0	0	0	0	0	0	0	0	0	0	0	0	0	0	0	0	0	0	0	0	0	0	0	0	0	0	0	0	0	0	0	0	0	0	0	0	0	0	0	0	0	0	0
B2RXS4	Plexin-B2	Plxnb2	342.94	558.18	726.67	0	0	0	0	0	0	0	0	0	0	0	0	0	0	0	0	0	0	0	0	0	0	0	0	0	0	0	0	0	0	0	0	0	0	0	0	0	0	0	0	0	0	0	0
B2RY56	RNA-binding protein 25	Rbm25	1595.4	14294	12749	0	0	0	0	0	0	0	0	0	0	0	0	0	0	0	0	0	0	0	0	0	0	0	0	0	0	0	0	0	0	0	0	0	0	0	0	0	0	0	0	0	0	0	0
B7ZMP1	Probable Xaa-Pro aminopeptidase 3	Xpnpep3	2397.7	3280.6	0	0	0	0	0	0	0	0	0	0	0	0	0	0	0	0	0	0	0	0	0	0	0	0	0	0	0	0	0	0	0	0	0	0	0	0	0	0	0	0	0	0	0	0	0
B9EJ86	Oxysterol-binding protein	Osbpl8	5245.2	9690.1	18936	0	45.793	53.59	0	0	0	0	0	0	0	0	33.373	0	0	0	0	0	0	0	0	0	0	0	0	0	0	0	0	0	0	62.361	0	0	0	0	0	0	0	0	0	28.858	0	0	0
D0QMC3	Myeloid cell nuclear differentiation antigen-like protein	Mndal	4974.4	31155	36248	0	0	0	0	0	0	0	0	147.66	0	0	0	0	0	0	0	0	0	0	0	0	0	0	0	0	0	0	0	0	0	0	0	0	0	0	0	0	0	0	0	0	0	0	78.118
D3YXK2	Scaffold attachment factor B1	Safb	8166.3	11976	10986	0	0	0	0	0	0	37.129	0	27.98	0	0	0	0	0	0	0	0	0	0	0	0	0	0	0	0	0	0	0	0	0	0	0	0	0	0	0	0	0	0	0	0	35.923	0	0
D3Z7P3	Glutaminase kidney isoform, mitochondrial	Gls	11222	15178	14840	59.465	0	0	29.036	0	130.66	91.666	0	219.57	0	0	0	133.57	0	0	0	0	0	0	0	0	0	0	0	36.251	0	0	0	25.768	0	39.401	0	43.08	0	0	0	0	0	154.7	0	48.629	52.494	0	0
E9PVX6		Mki67	14603	7198.3	322.36	0	35.511	79.54	0	0	675.28	0	0	46.099	66.92	19.488	23.329	0	0	35.86	84.94	3154.6	0	0	0	0	0	0	0	0	183.17	0	0	2006.3	0	0	0	169.31	0	0	77.922	0	30.352	281.43	20.205	46.216	6.0794	0	0
E9PZJ8	Activating signal cointegrator 1 complex subunit 3	Ascc3	0	0	638.42	0	0	0	0	0	0	0	0	0	0	0	0	0	0	0	0	0	0	0	0	0	0	0	0	0	0	0	0	0	0	0	0	0	0	0	0	0	0	0	0	0	0	0	0
E9Q4S1	High affinity cAMP-specific and IBMX-insensitive 3,5-cyclic phosphodiesterase 8B	Pde8b	0	82843	49635	0	1023.5	32857	443.39	227.41	28132	954.06	0	701.1	633.17	456.42	480.42	0	366.32	380.24	0	37147	1108.4	1487.6	0	2632.5	1898.9	0	0	1522.1	1108.4	1379.7	0	45559	1512.5	0	0	5990.1	0	0	0	0	0	6759.8	7763.1	7492.3	8786.7	6357.9	6912.2
E9Q555	E3 ubiquitin-protein ligase RNF213	Rnf213	136.6	1341.9	3915.9	0	0	0	0	0	0	0	0	0	0	0	0	0	0	0	0	0	0	0	0	0	0	0	0	0	0	0	0	0	0	0	0	0	0	0	0	0	0	0	0	0	0	0	0
E9Q557	Desmoplakin	Dsp	43296	24001	18368	978.46	4695.6	6719.1	2702.5	432.99	518.9	4584.1	364.3	4333.6	3415.5	2303.5	2242.1	870.01	440.16	2131.2	2452	5269.6	3904.7	4263.2	5149.9	4998.9	4927.3	3459.9	4541	4680.1	3702.5	3037.2	3568.7	3729.2	4389.7	4659.2	1682.5	2180.1	3328.7	2212.2	717.79	734.49	1015.1	2284.9	3240.1	2374.3	2800.6	3078.3	2295
E9Q5C9		Nolc1	39767	78211	73565	280.42	0	953.37	0	442.41	181.37	1137.4	0	1077.8	344.66	0	462.18	201.68	104.32	0	0	128.1	0	364.76	465.25	0	0	90.629	0	484.84	1127.1	132.65	137.27	92.264	296.76	136.6	0	324.08	0	297.61	133.65	119.98	0	556.14	730.65	493.96	1137.2	260.3	0
E9Q5K9	YTH domain-containing protein 1	Ythdc1	0	0	1435.3	0	0	0	0	0	0	0	0	0	0	0	0	0	0	0	0	0	0	0	0	0	0	0	0	0	0	0	0	0	0	0	0	0	0	0	0	0	0	0	0	0	0	0	0
E9Q634	Unconventional myosin-Ie	Myo1e	0	3371.1	3650.8	0	0	0	0	0	0	0	0	0	0	0	0	0	0	0	0	0	0	0	0	0	0	0	0	0	0	0	0	0	0	0	0	0	0	0	0	0	0	0	0	0	0	0	0
E9Q784		Zc3h13	0	384.7	571.92	0	0	0	0	0	0	0	0	0	0	0	0	0	0	0	0	0	0	0	0	0	0	0	0	0	0	0	0	0	0	0	0	0	0	0	0	0	0	0	0	0	0	0	0
E9Q7G0		Numa1	15129	23563	20561	0	85.463	427.76	49.857	22.798	166.93	56.111	0	75.234	32.974	27.806	11.894	126.19	14.034	0	46.62	264.4	0	53.76	69.743	57.784	82.092	39.157	69.761	0	88.756	62.042	0	0	0	324.61	52.798	51.278	283.41	52.258	27	75.618	31.583	96.672	103.55	140.81	134.88	80.48	0
E9Q9A9	2-5-oligoadenylate synthase 2	Oas2	0	0	484.13	0	0	0	0	0	0	0	0	0	0	0	0	0	0	0	0	0	0	0	0	0	0	0	0	0	0	0	0	0	0	0	0	0	0	0	0	0	0	0	0	0	0	0	0
F6ZDS4	Nucleoprotein TPR	Tpr	9370.8	18540	14016	0	0	38.211	0	0	0	0	0	37.161	0	0	33.325	16.27	0	0	0	46.79	0	0	0	0	0	0	0	10.303	32.48	13.609	0	0	20.31	0	0	11.948	0	0	0	0	0	48.468	23.874	19.812	39.35	0	0
F7BJB9		Morc3	0	2130.1	908.19	0	0	0	0	0	0	0	0	0	0	0	0	0	0	0	0	0	0	0	0	0	0	0	0	0	0	0	0	0	0	0	0	0	0	0	0	0	0	0	0	0	0	0	0
G3X9C2	F-box only protein 50	Nccrp1	979.39	939.99	1809.3	207.57	605.74	3345.2	173.85	0	1126.2	234.61	0	352.03	0	94.726	121.31	713.46	0	0	0	3416.6	243.21	195.28	258.73	253.74	293.08	0	246.24	241.14	0	174.49	0	945.38	161.83	1739.6	0	165.98	0	0	0	0	100.34	201.38	0	0	215.79	123.67	381.76
G5E829	Plasma membrane calcium-transporting ATPase 1	Atp2b1	2645	2488.2	2597.6	0	0	0	0	0	0	0	0	0	0	0	0	0	0	0	0	0	0	0	0	0	0	0	0	0	0	0	0	0	0	0	0	0	0	0	0	0	0	0	0	0	0	0	0
G5E870	E3 ubiquitin-protein ligase TRIP12	Trip12	514.07	707.04	2029.3	0	0	0	0	0	0	0	0	0	0	0	0	0	0	0	0	0	0	0	0	0	0	0	0	0	0	0	0	0	0	0	0	0	0	0	0	0	0	0	0	0	0	0	0
O08528	Hexokinase-2	Hk2	15747	23892	14468	23.084	27.058	134.85	0	0	0	0	0	142.45	0	0	0	0	0	31.115	0	0	0	0	0	0	0	0	0	0	26.527	42.034	0	0	0	0	0	0	0	0	0	0	0	131.74	35.602	0	55.811	0	0
O08547	Vesicle-trafficking protein SEC22b	Sec22b	55520	136310	186980	0	242.25	185.83	0	0	0	0	0	186.34	0	0	0	103.52	0	132.64	0	0	0	0	103.46	0	0	0	0	0	414.86	0	0	0	0	0	0	146.71	0	0	0	0	0	1197.3	473.81	343.74	90.116	160.89	0
O08579	Emerin	Emd	6816.2	16441	25482	0	0	0	0	0	0	0	0	0	0	0	0	0	0	0	0	0	0	0	0	0	0	0	0	0	0	0	0	0	0	0	0	0	0	0	0	0	0	0	0	0	0	0	0
O08583	THO complex subunit 4;Aly/REF export factor 2	Alyref	15433	25413	19558	0	0	0	0	0	0	0	0	309.2	0	0	0	0	0	0	0	0	0	0	0	0	0	0	0	0	0	0	0	0	0	141.12	0	0	0	0	0	0	0	0	0	0	0	0	0
O08585	Clathrin light chain A	Clta	3183.8	6210.9	21114	0	335.76	0	0	0	0	0	0	0	0	0	0	0	0	0	0	0	0	0	0	0	0	0	0	0	0	0	0	0	0	0	0	0	0	0	0	0	0	169.62	0	196.08	0	0	0
O08734	Bcl-2 homologous antagonist/killer	Bak1	34445	48443	56800	0	0	0	0	0	0	0	0	0	0	0	0	0	0	0	0	0	175.97	0	0	0	0	0	0	0	0	0	0	0	0	123.06	0	0	0	0	0	0	0	0	0	0	0	0	0
O08749	Dihydrolipoyl dehydrogenase, mitochondrial	Dld	39137	55899	43295	0	70.967	218.24	129.13	66.062	74.543	0	0	352.39	0	0	0	0	0	0	0	0	0	0	115.86	0	0	0	120.82	60.414	488.65	0	0	0	36.71	89.971	0	389.93	116.75	139.29	0	0	0	505.35	0	0	373.92	0	114.81
O08756	3-hydroxyacyl-CoA dehydrogenase type-2	Hsd17b10	10722	17041	24423	0	1368.2	112.56	0	0	1527.3	0	0	397.05	0	1018.7	157.37	584.1	0	0	0	0	0	0	0	0	0	0	0	0	0	0	0	0	0	139.09	0	0	0	0	0	0	0	383.63	0	148.13	336.77	0	110.92
O08784	Treacle protein	Tcof1	2036.8	14800	15093	0	0	0	0	0	0	0	0	0	0	0	0	0	0	0	0	0	0	0	0	0	0	0	0	0	0	0	0	0	0	0	0	0	0	0	0	0	0	0	0	0	25.187	0	0
O08795	Glucosidase 2 subunit beta	Prkcsh	3551.3	2187.3	9146.5	0	0	94.572	0	0	0	0	0	0	0	0	0	0	0	0	0	0	0	0	0	0	0	0	0	105.87	0	0	0	0	0	0	0	0	0	0	0	0	0	165.54	0	98.834	0	0	0
O08807	Peroxiredoxin-4	Prdx4	55796	50845	115690	1426.1	4163.5	5330.2	2679.7	844.39	682.53	3908	850.95	3325.2	2303.9	2506.3	2706.5	1283.6	978.97	1896.3	1014.3	2593	2781.7	2627.7	3147.1	2148.7	2221.5	2243.4	3016.2	2035	2230.4	1533.6	1783	1346.1	2074.8	1077	651.73	882.49	1670.1	664.89	434.83	0	709.14	2817.5	1337.2	1634.8	995.56	981.85	0
O08810	116 kDa U5 small nuclear ribonucleoprotein component	Eftud2	12728	30953	37854	0	0	49.872	0	76.081	0	0	0	305.96	68.382	0	52.404	0	0	0	0	0	0	0	23.485	0	0	0	0	0	179.06	0	0	0	0	0	0	45.368	0	45.502	0	0	0	84.762	0	83.76	89.908	0	0
O08992	Syntenin-1	Sdcbp	0	3872	20299	0	0	0	0	0	0	0	0	0	0	0	0	0	0	0	0	0	0	0	0	0	0	0	0	0	0	0	0	0	0	0	0	0	0	0	0	0	0	0	0	0	0	0	0
O09005	Sphingolipid delta(4)-desaturase DES1	Degs1	0	0	5230.8	0	0	0	0	0	0	0	0	0	0	0	0	0	0	0	0	0	0	0	0	0	0	0	0	0	0	0	0	0	0	0	0	0	0	0	0	0	0	0	0	0	0	0	0
O09061	Proteasome subunit beta type-1	Psmb1	0	19126	11472	0	0	0	0	0	0	0	0	0	0	0	0	0	0	0	0	0	0	0	0	0	0	0	0	0	0	0	0	0	0	0	0	0	0	0	0	0	0	0	0	0	0	0	0
O09106	Histone deacetylase 1	Hdac1	4846.8	21958	24210	0	67.925	133.93	0	0	41.461	134.8	0	116.65	0	0	111.76	65.354	0	0	0	0	0	0	141.89	0	0	0	0	39.463	100.35	62.082	0	0	0	55.893	0	0	0	0	0	0	0	0	83.944	0	83.896	66.306	0
O09117	Synaptophysin-like protein 1	Sypl1	0	4754.2	4815.5	0	0	0	0	0	0	0	0	0	0	0	0	0	0	0	0	0	0	0	0	0	0	0	0	0	0	0	0	0	0	0	0	0	0	0	0	0	0	0	0	0	0	0	0
O09167	60S ribosomal protein L21	Rpl21	13316	17668	26158	479.22	1116.9	630.12	501.16	435.21	288.93	313.4	711.89	0	0	0	0	196.69	0	0	0	0	274.12	0	0	0	0	0	306.97	0	0	0	0	0	0	0	0	0	0	0	0	0	0	0	0	0	0	0	187.4
O09172	Glutamate--cysteine ligase regulatory subunit	Gclm	6245.4	0	18063	0	292.28	0	0	0	0	0	0	0	0	0	0	0	0	0	0	0	0	0	0	0	0	0	0	0	0	0	0	0	0	0	0	0	0	0	0	0	0	0	0	0	0	0	0
O35114	Lysosome membrane protein 2	Scarb2	20480	22698	15470	506.64	187.06	659.43	0	0	100.93	0	0	587.25	0	0	0	197.87	86.713	0	146.35	0	0	0	0	0	0	0	0	80.153	0	0	0	0	0	102.37	0	0	0	0	0	0	0	0	0	0	0	0	0
O35129	Prohibitin-2	Phb2	194110	384260	452290	1656.9	660.76	4358.4	563.46	712.39	2784.8	2491.8	1197.1	6851.1	974.51	3984.8	3340.8	1732	1083.1	1445.9	344.34	1693.1	1907.3	145	1950.3	0	0	414.8	2469.5	2288.7	4745.7	2358.2	613.09	243.43	977.57	1347.5	380.07	1696.1	872.01	400.61	230.38	0	446.33	5767.7	3037	2692	3755.2	1783.9	1078.9
O35130	Ribosomal RNA small subunit methyltransferase NEP1	Emg1	0	3783.3	3911.1	0	0	0	0	0	0	0	0	0	0	0	0	0	0	0	0	0	0	0	0	0	0	0	0	0	0	0	0	0	0	0	0	0	0	0	0	0	0	0	0	0	0	0	0
O35134	DNA-directed RNA polymerase I subunit RPA1	Polr1a	0	1183.5	466.12	0	0	0	0	0	0	0	0	0	0	0	0	0	0	0	0	0	0	0	0	0	0	0	0	0	0	0	0	0	0	0	0	0	0	0	0	0	0	0	0	0	0	0	0
O35207	Cyclin-dependent kinase 2-associated protein 1;Cyclin-dependent kinase 2-associated protein 2	Cdk2ap1	11687	25530	24561	0	0	522.55	0	0	0	289.8	0	0	0	0	0	0	0	0	0	0	0	0	0	0	0	0	0	0	0	0	0	0	0	0	0	0	0	0	0	0	0	0	0	0	0	0	0
O35216	Histone H3-like centromeric protein A	Cenpa	2442.7	6463.8	6004.7	0	0	671.13	0	0	0	0	0	0	0	0	0	0	0	0	0	0	0	0	0	0	0	0	0	0	0	0	0	0	0	0	0	0	0	0	0	0	0	0	134.68	0	0	0	0
O35218	Cleavage and polyadenylation specificity factor subunit 2	Cpsf2	0	1880.3	4747.5	0	0	0	0	0	0	0	0	0	0	0	0	0	0	0	0	0	0	0	0	0	0	0	0	0	0	0	0	0	0	0	0	0	0	0	0	0	0	0	0	0	0	0	0
O35226	26S proteasome non-ATPase regulatory subunit 4	Psmd4	0	23547	27058	0	0	0	0	0	0	0	0	0	0	0	0	0	0	0	0	0	0	0	0	0	0	0	0	0	0	0	0	0	0	0	0	0	0	0	0	0	0	0	0	0	0	0	0
O35286	Pre-mRNA-splicing factor ATP-dependent RNA helicase DHX15	Dhx15	18668	47761	29469	0	0	140.34	0	72.192	0	0	0	50.543	0	0	0	0	0	0	0	0	0	0	0	0	0	0	0	0	0	0	31.779	0	0	0	0	0	0	0	0	0	0	50.364	86.791	22.399	107.2	0	0
O35326	Serine/arginine-rich splicing factor 5	Srsf5	0	2095.6	1600.2	0	0	0	0	0	0	0	0	0	0	0	0	0	0	0	0	0	0	0	0	0	0	0	0	0	0	0	0	0	0	0	0	0	0	0	0	0	0	0	0	0	0	0	0
O35343	Importin subunit alpha-3	Kpna4	0	11476	4110.8	0	0	0	0	0	0	0	0	0	0	0	0	0	0	0	0	0	0	0	0	0	0	0	0	0	0	0	0	0	0	0	0	0	0	0	0	0	0	0	0	0	0	0	0
O35344	Importin subunit alpha-4	Kpna3	0	4782.8	5530	0	0	0	0	0	0	0	0	0	0	0	0	0	0	0	0	0	0	0	0	0	0	0	0	0	0	0	0	0	0	0	0	0	0	0	0	0	0	0	0	0	0	0	0
O35368	Interferon-activable protein 203	Ifi203	0	4249	3501.9	0	0	0	0	0	0	0	0	0	0	0	0	0	0	0	0	0	0	0	0	0	0	0	0	0	0	0	0	0	0	0	0	0	0	0	0	0	0	0	0	0	0	0	0
O35375	Neuropilin-2	Nrp2	0	1015.6	0	0	0	0	0	0	0	0	0	0	0	0	0	0	0	0	0	0	0	0	0	0	0	0	0	0	0	0	0	0	0	0	0	0	0	0	0	0	0	0	0	0	0	0	0
O35381	Acidic leucine-rich nuclear phosphoprotein 32 family member A;Putative acidic leucine-rich nuclear phosphoprotein 32 family member C	Anp32a	0	0	49164	0	0	0	0	0	0	0	0	0	0	0	0	0	0	0	0	0	0	0	0	0	0	0	0	0	0	0	0	0	0	0	0	0	0	0	0	0	0	0	0	0	0	0	0
O35459	Delta(3,5)-Delta(2,4)-dienoyl-CoA isomerase, mitochondrial	Ech1	9143.9	4987.9	6274.1	0	0	0	0	0	0	0	0	81.193	0	0	0	0	0	0	0	0	0	139.21	0	0	0	137.36	0	85.527	0	0	0	97.247	0	0	0	0	0	0	114.07	0	0	0	0	264.12	0	0	194.51
O35465	Peptidyl-prolyl cis-trans isomerase FKBP8	Fkbp8	4873.9	10538	14668	0	0	79.583	0	0	0	0	0	80.831	0	0	0	0	0	0	0	61.635	0	0	0	0	0	0	0	0	0	0	0	0	0	0	0	0	0	0	0	0	0	89.697	72.87	89.76	0	0	0
O35593	26S proteasome non-ATPase regulatory subunit 14	Psmd14	0	2438.8	2920.2	0	0	0	0	0	0	0	0	0	0	0	0	0	0	0	0	0	0	0	0	0	0	0	0	0	0	0	0	0	0	0	0	0	0	0	0	0	0	0	0	0	0	0	0
O35609	Secretory carrier-associated membrane protein 3	Scamp3	2121.5	2391.7	14238	0	0	0	0	0	0	0	0	0	0	0	0	0	0	0	0	0	0	0	0	0	0	0	0	0	0	0	0	0	0	0	0	0	0	0	0	0	0	0	0	0	0	0	0
O35613	Death domain-associated protein 6	Daxx	0	1264.8	1357.3	0	0	0	0	0	0	0	0	0	0	0	0	0	0	0	0	0	0	0	0	0	0	0	0	0	0	0	0	0	0	0	0	0	0	0	0	0	0	0	0	0	0	0	0
O35639	Annexin A3	Anxa3	10019	24169	45333	0	0	0	0	0	0	0	0	0	0	0	0	0	0	0	0	0	0	0	0	0	0	0	0	0	0	0	0	0	0	79.279	0	0	0	0	0	0	0	0	0	96.296	0	0	0
O35658	Complement component 1 Q subcomponent-binding protein, mitochondrial	C1qbp	148370	157850	154920	0	0	0	0	0	0	0	0	0	0	0	0	0	0	0	0	278.9	0	171.12	422.91	0	0	213.42	0	442.96	685.84	0	0	0	662.8	345.32	0	663.55	326.04	328.8	0	0	0	1188.7	0	0	0	324.13	448.67
O35682	Myeloid-associated differentiation marker	Myadm	2926	23813	33733	0	0	0	0	0	0	0	0	0	0	0	0	0	0	0	0	0	0	0	0	0	0	0	0	0	0	0	0	0	0	0	0	0	0	0	0	0	0	359.81	0	0	0	0	0
O35691	Pinin	Pnn	9747.4	18668	24539	0	0	26.17	0	0	0	28.14	0	54.058	0	0	0	0	0	0	0	0	0	49.854	0	0	0	0	0	0	69.374	0	0	0	0	0	0	0	0	0	0	0	0	0	41.048	0	105.97	0	36.664
O35704	Serine palmitoyltransferase 1	Sptlc1	5419.1	5531.9	9564	0	0	0	0	0	0	0	0	0	0	0	0	0	0	0	0	0	0	0	0	0	0	0	0	0	0	0	0	0	0	0	0	0	0	0	0	0	0	0	74.303	0	0	0	0
O35737	Heterogeneous nuclear ribonucleoprotein H;Heterogeneous nuclear ribonucleoprotein H, N-terminally processed	Hnrnph1	9581.8	23988	29540	0	259.48	0	0	0	0	0	0	175.06	0	0	118.79	0	0	144.13	0	0	368.98	88.295	0	0	0	0	73.967	0	0	0	0	0	0	0	0	0	0	0	0	0	0	117.38	0	270.99	64.123	0	0
O35855	Branched-chain-amino-acid aminotransferase, mitochondrial	Bcat2	1756.8	5088.6	4126.8	0	0	0	0	0	0	0	0	0	0	0	0	0	0	0	0	0	0	0	0	0	0	0	0	0	0	0	0	0	0	0	0	0	0	0	0	0	0	0	0	0	0	0	0
O35857	Mitochondrial import inner membrane translocase subunit TIM44	Timm44	6437.5	3135.8	6425	0	0	0	0	0	0	0	0	0	0	0	0	0	0	0	0	0	0	0	0	0	0	0	0	0	0	0	0	0	0	0	0	0	0	0	0	0	0	88.999	0	0	0	0	0
O35887	Calumenin	Calu	5475.5	7720	13262	0	0	0	0	0	0	0	0	0	0	0	0	0	0	0	0	0	0	0	0	0	0	0	0	0	0	0	0	0	0	0	0	0	0	0	0	0	0	0	0	0	0	0	0
O35892	Nuclear autoantigen Sp-100;Component of Sp100-rs	Sp100	1718	14480	19271	0	0	0	0	0	0	0	0	0	0	0	0	0	0	0	0	0	0	0	0	0	0	0	0	0	0	0	0	0	0	0	0	0	0	0	0	0	0	0	0	0	0	0	0
O35900	U6 snRNA-associated Sm-like protein LSm2	Lsm2	28351	69430	57152	0	0	291.98	0	0	0	0	0	0	0	0	0	0	0	0	0	0	0	586.77	0	0	0	0	0	0	347.31	0	0	0	0	0	0	0	0	0	0	0	0	357.99	0	0	0	0	0
O35945	Aldehyde dehydrogenase, cytosolic 1;Aldehyde dehydrogenase family 1 member A3;Retinal dehydrogenase 2;Aldehyde dehydrogenase X, mitochondrial	Aldh1a7	0	0	0	0	0	0	0	0	0	0	0	0	0	0	0	0	0	0	0	0	0	0	0	0	0	0	0	0	0	0	0	0	0	0	0	0	0	0	0	0	0	0	0	0	0	0	0
O35972	39S ribosomal protein L23, mitochondrial	Mrpl23	3220.1	8155	8332.7	0	0	0	0	0	0	0	0	0	0	0	0	0	0	0	0	0	0	0	0	0	0	0	0	0	0	0	0	0	0	0	0	0	0	0	0	0	0	0	0	0	0	0	0
O54692	Centromere/kinetochore protein zw10 homolog	Zw10	0	0	693.17	0	0	0	0	312.4	0	0	280.31	0	0	0	0	0	0	0	0	0	0	0	0	0	0	0	0	0	0	0	0	100.31	0	0	0	0	0	0	0	0	0	0	0	0	0	0	0
O54734	Dolichyl-diphosphooligosaccharide--protein glycosyltransferase 48 kDa subunit	Ddost	97657	91342	203570	184.72	223.81	1168.7	98.39	204.36	342.92	330.16	141.96	897.73	362.01	272.82	690.88	503.87	349.99	0	0	288.4	250.46	97.781	457.29	0	0	0	131.11	137.86	735.84	228.47	141.55	0	218.3	416.9	83.901	496.63	495.22	0	100.91	84.882	154.47	1681.1	308.16	938.77	539.58	187.22	592.53
O54774	AP-3 complex subunit delta-1	Ap3d1	0	0	453.63	0	0	0	0	0	0	0	0	0	0	0	0	0	0	0	0	0	0	0	0	0	0	0	0	0	0	0	0	0	0	0	0	0	0	0	0	0	0	0	0	0	0	0	0
O54825	Bystin	Bysl	1095.5	6481.5	14434	0	0	0	0	0	0	0	0	0	0	0	0	0	0	0	0	0	0	0	0	0	0	0	0	0	0	0	0	0	0	0	0	0	0	0	0	0	0	0	0	0	0	0	0
O54833	Casein kinase II subunit alpha	Csnk2a2	0	0	1163.5	0	0	0	0	0	0	0	0	0	0	0	0	0	0	0	0	0	0	0	0	0	0	0	0	0	0	0	0	0	0	0	0	0	0	0	0	0	0	0	0	0	0	0	0
O54941	SWI/SNF-related matrix-associated actin-dependent regulator of chromatin subfamily E member 1	Smarce1	7940.3	11500	4380.6	0	0	0	0	0	0	0	0	0	0	0	0	0	0	0	0	0	0	0	0	0	0	0	0	0	0	0	0	0	0	0	0	0	0	49.41	0	0	0	0	0	0	0	0	0
Q9QYI5	DnaJ homolog subfamily B member 2;DnaJ homolog subfamily B member 6	Dnajb2	0	0	1707.1	0	0	0	0	0	0	0	0	0	0	0	0	0	0	0	0	0	0	0	0	0	0	0	0	0	0	0	0	0	0	0	0	0	0	0	0	0	0	0	0	0	0	0	0
O54962	Barrier-to-autointegration factor;Barrier-to-autointegration factor, N-terminally processed	Banf1	43315	91080	89657	0	0	2439	0	0	0	0	3397.1	0	0	0	0	0	0	0	0	0	0	0	0	0	0	0	0	0	0	0	0	0	0	0	0	0	0	0	0	0	0	430.31	0	0	0	0	0
O54984	ATPase Asna1	Asna1	0	7034.3	15087	0	0	0	0	0	0	0	0	0	0	0	0	0	0	0	0	0	0	0	0	0	0	0	0	0	0	0	0	0	0	0	0	0	0	0	0	0	0	0	0	0	0	0	0
O55003	BCL2/adenovirus E1B 19 kDa protein-interacting protein 3	Bnip3	11110	6398.2	6174.4	0	0	0	0	0	0	0	0	0	0	0	0	0	0	0	0	0	0	0	0	0	0	0	0	0	0	0	0	0	0	0	0	0	0	0	0	0	0	0	0	0	0	0	0
O55022	Membrane-associated progesterone receptor component 1	Pgrmc1	6304.5	10874	35275	0	0	0	0	0	0	0	0	0	0	0	0	0	0	0	0	0	0	0	0	0	0	0	0	0	0	0	0	0	0	142.14	0	0	0	0	0	0	0	0	0	206.21	0	0	0
O55028	[3-methyl-2-oxobutanoate dehydrogenase [lipoamide]] kinase, mitochondrial	Bckdk	0	1769	2569.7	0	0	0	0	0	0	0	0	0	0	0	0	0	0	0	0	0	0	0	0	0	0	0	0	0	0	0	0	0	0	0	0	0	0	0	0	0	0	0	0	0	0	0	0
O55029	Coatomer subunit beta	Copb2	0	0	4946.9	0	0	0	0	0	0	0	0	0	0	0	0	0	0	0	0	0	0	0	0	0	0	0	0	0	0	0	0	0	0	0	0	0	0	0	0	0	0	0	0	0	0	0	0
O55074	A-kinase anchor protein 7 isoform alpha	Akap7	0	0	0	0	0	0	0	0	0	0	0	0	0	0	0	0	0	0	0	0	0	0	0	0	0	0	0	0	0	0	0	0	0	0	0	0	0	0	0	0	0	0	0	0	0	0	0
O55100	Synaptogyrin-1	Syngr1	3565.8	0	0	0	0	0	0	0	0	0	0	0	0	0	0	0	0	0	0	0	0	0	0	0	0	0	0	0	0	0	0	0	0	0	0	0	0	0	0	0	0	0	0	0	0	0	0
O55101	Synaptogyrin-2	Syngr2	13192	25810	16237	0	0	0	0	0	0	0	0	0	0	0	0	0	0	0	0	0	0	0	0	0	0	0	0	0	0	0	0	0	0	0	0	0	0	0	0	0	0	470.13	0	0	0	0	0
O55128	Histone deacetylase complex subunit SAP18	Sap18	24454	46039	37456	0	0	0	0	0	210.71	0	0	0	0	0	230.85	82.607	0	0	0	0	0	0	0	0	0	0	0	0	0	0	0	0	0	0	0	0	0	0	0	0	0	104.87	0	181.33	182.44	0	0
O55135	Eukaryotic translation initiation factor 6	Eif6	14122	22860	14852	0	2467.1	3320.7	0	117.85	0	1926.9	0	632.1	389.49	0	0	491.22	304.85	846.49	0	0	0	809.54	972.52	670.97	683.1	646.1	1557.8	776.57	858.02	293.67	290.37	284.02	0	0	0	227.76	0	0	0	0	0	0	0	0	0	0	199.09
Q32Q92	Acyl-coenzyme A thioesterase 6;Acyl-coenzyme A thioesterase 1;Acyl-coenzyme A thioesterase 4;Acyl-coenzyme A thioesterase 5;Acyl-coenzyme A thioesterase 3;Acyl-coenzyme A thioesterase 2, mitochondrial	Acot6	0	0	2073.1	0	0	0	0	0	0	0	0	0	0	0	0	0	0	0	0	0	0	0	0	0	0	0	0	0	0	0	0	0	0	0	0	0	0	0	0	0	0	0	0	0	0	0	0
O55142	60S ribosomal protein L35a	Rpl35a	47193	82603	86434	517.24	3836.2	740.55	1563.9	401.27	175.27	572.44	1704.4	1294.6	184.09	0	572.99	459.4	296.16	1351.8	336.34	0	806.52	0	0	0	273.48	300.43	2067.7	591.38	645.5	452.57	0	0	0	365.97	669.37	0	0	205.71	349.48	0	0	2946.8	881.68	1564.6	2079.3	399.04	0
O55143	Sarcoplasmic/endoplasmic reticulum calcium ATPase 2	Atp2a2	53208	110570	113360	200.48	455.81	1095	149.72	537.13	274.83	271.15	0	420.89	0	0	282.22	0	52.234	0	28.021	45.92	21.718	24.196	75.416	0	0	119.48	175.64	103.81	434.77	137.48	0	27.979	28.228	88.72	30.022	112.93	0	0	61.924	0	0	1571.1	319.96	256.18	450.31	235.12	76.828
O55201	Transcription elongation factor SPT5	Supt5h	0	608.41	1190.5	0	0	0	0	0	0	0	0	0	0	0	0	0	0	0	0	0	0	0	0	0	0	0	0	0	0	0	0	0	0	0	0	0	0	0	0	0	0	0	0	0	0	0	0
O55234	Proteasome subunit beta type-5	Psmb5	0	4380.6	5469.6	0	0	0	0	0	0	0	0	0	0	0	0	0	0	0	0	0	0	0	0	0	0	0	0	0	0	0	0	0	0	0	0	0	0	0	0	0	0	0	0	0	0	0	0
O55236	mRNA-capping enzyme;Polynucleotide 5-triphosphatase;mRNA guanylyltransferase	Rngtt	0	0	926.11	0	0	0	0	0	0	0	0	0	0	0	0	0	0	0	0	0	0	0	0	0	0	0	0	0	0	0	0	0	0	0	0	0	0	0	0	0	0	0	0	0	0	0	0
O55242	Sigma non-opioid intracellular receptor 1	Sigmar1	11660	16046	25067	0	0	501.56	0	0	0	0	0	331.02	0	0	0	317.79	0	0	0	306.75	0	0	0	0	0	0	0	0	0	0	0	0	0	263.79	0	205.49	0	0	0	0	0	442.82	0	225.7	0	0	0
O70133	ATP-dependent RNA helicase A	Dhx9	35229	62261	73584	158.63	54.578	267.71	23.261	319.4	85.79	211.61	0	825.9	65.047	58.811	394.41	124.24	115.89	21.636	0	43.848	83.24	59.171	121.17	0	0	20.35	343.15	274.16	415.92	38.251	58.912	0	106.47	27.257	0	51.052	0	81.493	39.701	43.33	0	430.31	477.01	247.03	426.28	33.783	180.15
O70145	Neutrophil cytosol factor 2	Ncf2	0	0	3926.7	0	0	0	0	0	0	0	0	0	0	0	0	0	0	0	0	0	0	0	0	0	0	0	0	0	0	0	0	0	0	0	0	0	0	0	0	0	0	0	0	0	0	0	0
O70152	Dolichol-phosphate mannosyltransferase subunit 1	Dpm1	5892.1	11804	9850.7	0	0	0	0	0	0	0	0	0	0	0	0	0	0	0	0	0	0	0	0	0	0	0	0	0	0	0	0	0	0	0	0	0	0	0	0	0	0	0	0	0	0	0	0
O70194	Eukaryotic translation initiation factor 3 subunit D	Eif3d	0	874.41	3080.3	0	0	0	0	0	0	0	0	0	0	0	0	0	0	0	0	0	0	0	0	0	0	0	0	0	0	0	0	0	0	0	0	0	0	0	0	0	0	0	0	0	0	0	0
O70251	Elongation factor 1-beta	Eef1b	5159.2	8524.8	18401	0	0	0	0	0	0	0	0	0	0	0	0	0	0	0	0	0	0	0	0	0	0	0	0	0	0	0	0	0	0	0	0	0	0	0	0	0	0	0	0	0	0	0	0
O70252	Heme oxygenase 2	Hmox2	12228	36002	42958	0	0	85.638	0	0	0	0	0	137.51	0	0	115.2	0	0	0	0	0	0	0	0	0	0	0	0	0	0	0	0	0	0	0	0	0	0	0	0	0	0	120.83	0	0	0	0	0
O70325	Phospholipid hydroperoxide glutathione peroxidase, mitochondrial	Gpx4	0	0	1605.4	0	0	0	0	0	0	0	0	0	0	0	0	0	0	0	0	0	0	0	0	0	0	0	0	0	0	0	0	0	0	0	0	0	0	0	0	0	0	0	0	0	0	0	0
O70370	Cathepsin S	Ctss	18731	12507	11353	0	0	200.06	0	0	0	0	0	0	0	0	0	0	0	0	0	0	0	0	0	0	0	0	0	0	0	0	0	0	0	0	0	0	0	0	0	0	0	0	0	227.43	0	0	0
O70378	ER membrane protein complex subunit 8	Emc8	17932	27706	17777	0	0	0	0	0	0	0	0	190.77	0	0	0	0	0	0	0	0	0	0	0	0	0	0	0	0	0	0	0	0	0	0	0	0	0	0	0	0	0	0	0	0	0	0	0
O70404	Vesicle-associated membrane protein 8	Vamp8	7457.5	16939	19257	0	0	0	0	0	0	0	0	0	0	0	0	0	0	0	0	0	0	0	0	0	0	0	0	0	0	0	0	0	0	0	0	0	0	0	0	0	0	0	0	0	0	0	0
O70422	General transcription factor IIH subunit 4	Gtf2h4	0	2659.7	2728.4	0	0	0	0	0	0	0	0	0	0	0	0	0	0	0	0	0	0	0	0	0	0	0	0	0	0	0	0	0	0	0	0	0	0	0	0	0	0	0	0	0	0	0	0
O70435	Proteasome subunit alpha type-3	Psma3	0	23845	17171	0	0	0	0	0	0	0	0	0	0	0	0	0	0	0	0	0	0	0	0	0	0	0	0	0	0	0	0	0	0	0	0	0	0	0	0	0	0	0	0	0	0	0	0
O70439	Syntaxin-7	Stx7	1913	10447	15070	0	0	0	0	0	0	0	0	0	0	0	0	0	0	0	0	0	0	0	0	0	0	0	0	0	0	0	0	0	0	0	0	0	0	0	0	0	0	0	0	0	0	0	0
O70456	14-3-3 protein sigma	Sfn	4357	13978	29656	0	135.01	0	0	156.58	0	85.329	153.9	0	0	113.62	0	0	0	128.87	0	0	0	0	0	0	0	0	0	0	0	0	0	0	0	0	0	0	0	0	0	0	0	346.46	0	598.85	252.67	0	114.5
O70503	Very-long-chain 3-oxoacyl-CoA reductase	Hsd17b12	41529	91693	104050	238.39	319.47	431.6	0	498.52	139.57	1198.2	90.362	776.76	180.81	148.94	129.34	136.81	0	0	0	88.417	152.08	136.81	73.056	0	0	69.869	0	124.94	93.198	92.407	0	0	121.05	607.44	0	96.088	0	0	89.474	0	0	1789.1	510.57	724.22	278.62	0	0
O70562	Small proline-rich protein 2K;Small proline-rich protein 2G;Small proline-rich protein 2D;Small proline-rich protein 2B;Small proline-rich protein 2H	Sprr2k	1673.4	3152.3	0	637.21	1675.4	11339	758.26	0	0	1028.1	474.09	706.71	0	0	395.81	0	616.93	0	0	0	922.67	897.66	915.9	1150.8	0	839.37	1014.6	1048.2	0	0	0	9147.3	0	5172	436.59	0	0	0	0	0	0	0	748.05	0	0	0	0
O88188	Lymphocyte antigen 86	Ly86	4207.2	0	7463.5	0	0	0	0	0	0	0	0	0	0	0	0	0	0	0	0	0	0	0	0	0	0	0	0	0	0	0	0	0	0	0	0	0	0	0	0	0	0	0	0	0	0	0	0
O88291	DBIRD complex subunit ZNF326	Znf326	0	576.31	0	0	0	0	0	0	0	0	0	0	0	0	0	0	0	0	0	0	0	0	0	0	0	0	0	0	0	0	0	0	0	0	0	0	0	0	0	0	0	0	0	0	0	0	0
O88307	Sortilin-related receptor	Sorl1	416.89	0	0	0	0	0	0	0	0	0	0	0	0	0	0	0	0	0	0	0	0	0	0	0	0	0	0	0	0	0	0	0	0	0	0	0	0	0	0	0	0	0	0	0	42.561	0	0
O88379	Bromodomain adjacent to zinc finger domain protein 1A	Baz1a	491.18	3750.2	825.78	0	0	0	0	0	0	0	0	0	0	0	0	0	0	0	0	0	0	0	0	0	0	0	0	0	0	0	0	0	0	0	0	0	0	0	0	0	0	0	0	0	0	0	0
O88384	Vesicle transport through interaction with t-SNAREs homolog 1B	Vti1b	0	4254.2	6530	0	0	0	0	0	0	0	0	0	0	0	0	0	0	0	0	0	0	0	0	0	0	0	0	0	0	0	0	0	0	0	0	0	0	0	0	0	0	0	0	0	0	0	0
O88441	Metaxin-2	Mtx2	10956	17943	0	0	0	0	0	0	0	0	0	0	0	0	0	0	0	0	0	0	0	0	0	0	0	0	0	0	0	0	0	0	0	0	0	0	0	0	0	0	0	0	0	0	0	0	0
O88455	7-dehydrocholesterol reductase	Dhcr7	3268.8	4666.3	0	0	0	0	0	0	0	0	0	0	0	0	0	0	0	0	0	0	0	0	0	0	0	0	0	98.311	93.731	0	0	0	0	0	0	0	0	0	0	0	0	176.66	0	111.09	0	0	0
O88487	Cytoplasmic dynein 1 intermediate chain 2	Dync1i2	0	0	5760.8	0	0	0	0	0	0	0	0	0	0	0	0	0	0	0	0	0	0	0	0	0	0	0	0	0	0	0	0	0	0	0	0	0	0	0	0	0	0	0	0	0	0	0	0
O88543	COP9 signalosome complex subunit 3	Cops3	0	6636.9	5870.7	0	0	0	0	0	0	0	0	0	0	0	0	0	0	0	0	0	0	0	0	0	0	0	0	0	0	0	0	0	0	0	0	0	0	0	0	0	0	0	0	0	0	0	0
O88544	COP9 signalosome complex subunit 4	Cops4	0	1648.2	0	0	0	0	0	0	0	0	0	0	0	0	0	0	0	0	0	0	0	0	0	0	0	0	0	0	0	0	0	0	0	0	0	0	0	0	0	0	0	0	0	0	0	0	0
O88569	Heterogeneous nuclear ribonucleoproteins A2/B1	Hnrnpa2b1	207550	505920	452090	3015.5	122.85	628.42	235.74	2839.9	3140.5	0	0	3726.8	1869.1	0	1410.6	1315.8	501.8	223.05	0	0	762.96	1363.2	2506.4	0	0	227.41	493.36	1891.6	2739.3	232.62	442.38	228.45	953.04	970.35	98.51	1948.2	1154.5	1950.6	423.2	515.77	244.55	2832.2	0	1587.8	1758.3	510.08	1283.1
O88587	Catechol O-methyltransferase	Comt	0	2631.9	4313.8	0	0	0	0	0	0	0	0	0	0	0	0	0	0	0	0	0	0	0	0	0	0	0	0	0	0	0	0	0	0	0	0	0	0	0	0	0	0	0	0	0	0	0	0
O88653	Ragulator complex protein LAMTOR3	Lamtor3	3525.1	11513	13147	0	0	0	0	0	0	0	0	0	0	0	0	0	0	0	0	0	0	0	0	0	0	0	0	0	0	0	0	0	0	0	0	0	0	0	0	0	0	0	0	0	0	0	0
O88665	Bromodomain-containing protein 7	Brd7	0	0	988.21	0	0	0	0	0	0	0	0	0	0	0	0	0	0	0	0	0	0	0	0	0	0	0	0	0	0	0	0	0	0	0	0	0	0	0	0	0	0	0	0	0	0	0	0
O88685	26S protease regulatory subunit 6A	Psmc3	1135.6	28985	46124	0	0	0	0	0	0	0	0	0	0	0	0	0	0	0	0	0	0	0	0	0	0	0	0	0	0	0	0	0	0	0	0	0	0	0	0	0	0	0	0	0	0	0	0
O88696	ATP-dependent Clp protease proteolytic subunit, mitochondrial	Clpp	1299.9	0	1662.4	0	0	0	0	0	0	0	0	0	0	0	0	0	0	0	0	0	0	0	0	0	0	0	0	0	0	0	0	0	0	0	0	0	0	0	0	0	0	0	0	0	0	0	0
O88736	3-keto-steroid reductase	Hsd17b7	8129.9	6907.6	14331	0	0	0	0	0	0	0	0	0	0	0	0	0	0	0	0	0	0	0	0	0	0	0	0	0	0	0	0	0	0	0	0	0	0	0	0	0	0	0	0	0	0	0	0
O88746	Target of Myb protein 1	Tom1	0	1479.9	1480.1	0	0	0	0	0	0	0	0	0	0	0	0	0	0	0	0	0	0	0	0	0	0	0	0	0	0	0	0	0	0	0	0	0	0	0	0	0	0	0	0	0	0	0	0
O88796	Ribonuclease P protein subunit p30	Rpp30	0	2772.9	4581.7	0	0	0	0	0	0	0	0	0	0	0	0	0	0	0	0	0	0	0	0	0	0	0	0	0	0	0	0	0	0	0	0	0	0	0	0	0	0	0	0	0	0	0	0
O88939	Zinc finger and BTB domain-containing protein 7A	Zbtb7a	0	11980	8439.5	0	0	0	0	0	0	0	0	0	0	0	0	0	0	0	0	0	0	0	0	0	0	0	0	0	0	0	0	0	0	0	0	0	0	0	0	0	0	0	0	0	0	0	0
O88986	2-amino-3-ketobutyrate coenzyme A ligase, mitochondrial	Gcat	7529.5	9008	4756.4	92.991	0	0	0	0	0	0	0	99.599	0	0	0	0	0	0	0	0	0	0	0	0	0	0	80.294	0	0	0	0	0	0	0	0	0	0	0	0	0	0	99.879	0	0	0	0	0
O89023	Tripeptidyl-peptidase 1	Tpp1	0	1047	3633.3	0	0	0	0	0	0	0	0	0	0	0	0	0	0	0	0	0	0	0	0	0	0	0	0	0	0	0	0	0	0	0	0	0	0	0	0	0	0	0	0	0	0	0	0
O89050	Muskelin	Mkln1	0	1262.5	844.3	0	0	0	0	0	0	0	0	0	0	0	0	0	0	0	0	0	0	0	0	0	0	0	0	0	0	0	0	0	0	0	0	0	0	0	0	0	0	0	0	0	0	0	0
O89053	Coronin-1A	Coro1a	5062.6	12208	42885	0	268.94	0	0	0	0	0	0	0	0	0	0	0	0	0	0	0	0	0	0	0	0	0	0	0	0	0	0	0	0	0	0	0	0	0	0	0	0	0	0	0	0	0	0
O89079	Coatomer subunit epsilon	Cope	0	1924.3	9589	0	0	0	0	0	0	0	0	0	0	0	0	0	0	0	0	0	0	0	0	0	0	0	0	0	0	0	0	0	0	0	0	0	0	0	0	0	0	0	0	0	0	0	0
O89090	Transcription factor Sp1	Sp1	2336.6	7175.2	7627.4	0	0	0	0	0	0	0	0	0	0	0	0	0	0	0	0	0	0	0	0	0	0	0	0	0	0	0	0	0	0	0	0	0	0	0	0	0	0	0	0	0	0	0	0
O89094	Caspase-14;Caspase-14 subunit p17, mature form;Caspase-14 subunit p10, mature form;Caspase-14 subunit p20, intermediate form;Caspase-14 subunit p8, intermediate form	Casp14	0	0	0	158.34	513.42	4182.3	345.95	0	0	0	0	620.03	249.32	0	0	0	164.39	517.92	0	0	0	0	0	0	0	0	0	0	0	0	0	0	0	0	0	0	0	0	0	0	0	0	0	0	0	145.56	0
P00405	Cytochrome c oxidase subunit 2	Mtco2	82001	300300	210770	2822.5	0	1129.7	1167.7	2356.3	0	3466.3	332.31	3895.1	1704.3	2283	3352.3	612.28	2873.6	2630.2	0	0	1566.7	201.83	2235.4	0	826.69	1585.2	1975.7	2793.8	0	1435.5	1600.1	0	5114.4	0	826.71	2957.1	0	1348.2	583.65	0	799.93	4866.3	1475.5	1135.2	1125.6	0	501.85
P01582	Interleukin-1 alpha	Il1a	0	0	9090.2	0	0	0	0	0	0	0	0	0	0	0	0	0	0	0	0	0	0	0	0	0	0	0	0	0	0	0	0	0	0	0	0	0	0	0	0	0	0	0	0	0	0	0	0
P01887	Beta-2-microglobulin	B2m	6367.3	5981	6155.8	0	0	305.46	0	0	0	0	0	400.15	0	0	255.88	0	0	0	0	0	0	0	0	0	0	0	0	0	0	0	0	0	0	0	0	0	0	0	0	0	0	0	0	0	0	0	0
P01897	H-2 class I histocompatibility antigen, L-D alpha chain;H-2 class I histocompatibility antigen, D-B alpha chain	H2-L	5830.9	12192	26775	0	0	88.072	0	0	0	0	0	0	0	0	0	0	0	0	0	0	0	0	0	0	0	0	0	0	0	0	0	0	0	0	0	0	0	0	0	0	0	229.34	0	0	0	0	0
P01902	H-2 class I histocompatibility antigen, K-D alpha chain	H2-K1	1808.9	1162.7	1574	0	0	0	0	0	0	0	0	0	0	0	0	0	0	0	0	0	0	0	0	0	0	0	0	0	0	0	0	0	0	0	0	0	0	0	0	0	0	0	0	0	0	0	0
P01942	Hemoglobin subunit alpha	Hba	0	3796.2	0	0	0	5870.3	0	642.09	0	0	231.02	361.69	0	0	0	0	0	0	0	283.66	0	0	0	302.65	0	0	0	0	372.52	0	0	0	0	249.52	0	302.8	0	0	0	0	0	353.2	0	0	320	0	227.21
P84244	Histone H3.3;Histone H3.3C	H3f3a	0	0	6211.2	0	0	0	0	0	0	0	0	0	0	0	0	0	0	0	0	0	0	0	0	0	0	0	0	0	0	0	0	0	0	0	0	0	0	0	0	0	0	0	0	0	0	0	0
P03911	NADH-ubiquinone oxidoreductase chain 4	Mtnd4	0	2457	0	0	0	0	0	0	0	0	0	0	0	0	0	0	0	0	0	0	0	0	0	0	0	0	0	0	0	0	0	0	0	0	0	0	0	0	0	0	0	0	0	0	0	0	0
P03930	ATP synthase protein 8	Mtatp8	7391.4	17610	21748	0	0	0	0	0	0	0	0	528.89	0	0	0	0	0	0	0	0	0	0	0	0	0	0	0	0	0	0	0	0	0	0	0	0	0	0	0	0	0	256.74	218.4	0	0	0	0
P03975	IgE-binding protein	Iap	1788.3	4280.7	15685	0	0	0	0	0	0	0	0	0	0	0	0	0	0	0	0	0	0	0	0	0	0	0	0	0	63.172	0	0	0	0	0	0	0	0	0	0	0	0	0	0	0	0	0	0
P04441	H-2 class II histocompatibility antigen gamma chain	Cd74	15324	11475	21633	0	212.53	0	0	0	0	0	0	444.31	0	0	0	108.02	109.18	0	0	0	0	0	0	0	0	0	0	253.03	0	335.37	0	0	0	0	0	0	0	0	0	0	0	171.63	0	340.22	0	0	0
P05063	Fructose-bisphosphate aldolase C	Aldoc	0	0	3650.4	0	0	0	0	0	0	0	0	0	0	0	0	0	0	0	0	0	0	0	0	0	0	0	0	0	0	0	0	0	0	0	0	0	0	0	0	0	0	0	0	0	0	0	0
P05064	Fructose-bisphosphate aldolase A	Aldoa	17945	45968	101430	265.88	612.41	741.09	298.85	0	139.16	127.61	0	77.845	192.43	227.78	0	0	0	0	0	97.887	198.17	361	412.22	176.84	128.33	338.4	322.48	399.72	106.18	215.81	0	177.16	0	183.94	0	0	0	0	0	0	0	245.67	79.06	903.61	0	0	61.273
P05202	Aspartate aminotransferase, mitochondrial	Got2	156800	177490	190440	2155.9	923.71	2633.4	1105	1807.3	2064.5	3728.3	1529.4	4012	1182	885.02	2251.2	1704.1	1212.2	1618.4	371.96	1544	1014.5	688.66	1702	0	0	403.67	1034.4	1862.3	2564	829.22	477.33	327.52	3359.6	1347.6	362.77	1819.9	1345.5	1220.4	513.14	348.21	620.76	5593.5	96.188	1834.2	2499	1245.6	1925
P05555	Integrin alpha-M	Itgam	5446.4	4478.6	2400.6	0	0	0	0	33.075	0	0	0	0	0	0	0	0	0	0	0	0	0	0	0	0	0	0	0	0	0	0	0	0	0	0	0	0	0	0	0	0	0	0	0	0	0	0	0
P06151	L-lactate dehydrogenase A chain	Ldha	14420	41391	98723	71.293	1479.7	311.09	71.751	460.29	437.45	0	0	42.63	651.39	0	437.18	0	181.2	73.31	0	136.09	0	0	127.01	0	0	0	0	96.192	91.749	0	0	0	0	234.78	0	0	0	0	0	0	0	390.77	0	101.44	85.718	0	0
P06745	Glucose-6-phosphate isomerase	Gpi	0	0	2488.5	0	0	0	0	0	0	0	0	0	0	0	0	0	0	0	0	0	0	0	0	0	0	0	0	0	0	0	0	0	0	0	0	0	0	0	0	0	0	0	0	0	0	0	0
P06800	Receptor-type tyrosine-protein phosphatase C	Ptprc	4376	4515.7	2585.7	0	0	0	0	0	31.887	0	0	0	0	0	0	0	0	0	0	0	0	0	0	0	0	0	0	0	0	0	0	0	0	0	0	0	0	0	0	0	0	79.041	0	24.262	0	0	0
P06909	Complement factor H	Cfh	3186.8	0	0	15240	0	0	0	7690.4	0	0	0	3246.9	2428.7	2156.4	2330.1	3507.3	2522.2	2522	366.34	449.2	121	126.24	72.554	386.07	368.08	101.35	100.24	95.003	78.248	302.18	344.38	218.63	0	233.69	272.64	152.33	149.48	147.33	70.794	71.908	69.524	24516	22020	22784	25387	0	0
P07091	Protein S100-A4	S100a4	561390	1031200	2803000	734.22	9581.7	6871.4	2896.3	8416.9	944.15	3654.5	1689.6	4977.1	2292.3	713.01	1254.7	668.31	1015	0	2064.9	377.45	3230.1	3355.3	2946.1	0	1734.5	321.84	4759	2644	3198.1	903.41	1822.1	0	354.54	469.52	0	2451.6	2278.7	1101.4	0	310.1	0	4924.2	1218.3	818.27	2032.5	329.93	0
P07356	Annexin A2	Anxa2	554300	657470	1244800	5251.9	23547	43145	6624.8	33574	13677	13259	1978.2	18558	14066	11997	23777	5659.8	10464	7608.4	5320.6	20039	7436.1	5638.9	8668.8	6612.3	9119	8596.1	9109.5	15208	10934	7935	7055.6	15184	5795.3	41178	4254.8	7114.8	9904.1	3378.6	3752.9	9355.8	3503.8	31445	18943	26382	17857	9782.7	11137
P07901	Heat shock protein HSP 90-alpha	Hsp90aa1	0	7383.7	15045	0	0	0	0	0	0	0	0	0	0	0	0	0	0	0	0	0	0	0	0	0	0	0	0	0	0	0	0	0	0	0	0	0	0	0	0	0	0	0	0	0	0	0	0
P08003	Protein disulfide-isomerase A4	Pdia4	9932.2	5122.3	21316	0	171.12	300.92	0	0	0	0	64.011	0	0	0	0	0	24.209	0	64.505	0	0	0	0	0	0	0	136.82	0	0	0	0	0	0	0	0	0	0	0	0	0	0	301.37	95.661	47.753	0	0	32.192
P08113	Endoplasmin	Hsp90b1	197880	131810	282520	1631.5	5700.6	7868.3	2335.4	322.21	1939.3	1654.3	4095.6	2720.2	848.6	1020.6	1194.4	2824.3	518.51	1465.2	1052.5	1024.9	265.42	0	434.08	0	45.453	279.52	3471.5	1367.1	2119.4	53.949	215.52	0	412.54	1117.4	1062.6	0	40.343	207.5	279.3	0	0	7493.1	1620	1946.8	211.21	150.44	633.62
P08207	Protein S100-A10	S100a10	43124	60378	150380	0	884.35	0	0	1366.1	0	0	0	358.5	0	0	695.63	0	0	0	0	0	0	0	0	0	0	0	0	0	0	0	0	0	0	965.19	0	0	0	0	0	0	0	0	0	0	0	0	0
P08228	Superoxide dismutase [Cu-Zn]	Sod1	0	0	5964.2	0	0	0	0	0	0	0	0	0	0	0	0	0	0	0	0	0	0	0	0	0	0	0	0	0	0	0	0	0	0	0	0	0	0	0	0	0	0	0	0	0	0	0	0
P08249	Malate dehydrogenase, mitochondrial	Mdh2	431060	761630	712640	12319	3285.3	14533	3338	5528.6	7314	8411.5	2892	17391	8898.3	3280.8	11928	8823.7	2785.1	522.76	3082.5	8972.1	3435.9	3640.4	9084.2	743.15	777.44	2970.4	7638.6	7019.1	9354.3	3135.7	3141	883.65	10893	7378.9	1413.5	7454.2	5859.5	4288.9	3335.5	1803.3	3004.6	17760	154.42	11841	7724	3545.6	4995.5
Q61411	GTPase HRas;GTPase HRas, N-terminally processed;GTPase KRas;GTPase KRas, N-terminally processed;GTPase NRas	Hras	0	0	1500.5	0	0	0	0	0	0	0	0	0	0	0	0	0	0	0	0	0	0	0	0	0	0	0	0	0	0	0	0	0	0	0	0	0	0	0	0	0	0	0	0	0	0	0	0
P08752	Guanine nucleotide-binding protein G(i) subunit alpha-2	Gnai2	59624	87640	87298	244.14	716.37	175.01	119.24	1081.7	264.32	0	0	284.03	327.79	163.63	575.31	0	354.78	0	0	0	58.303	0	78.663	0	0	0	146.11	0	0	0	0	0	0	437.85	0	0	0	0	0	0	0	723.49	0	269.36	0	79.73	115.4
P08775	DNA-directed RNA polymerase II subunit RPB1	Polr2a	458.38	3857.8	3770.6	0	0	0	0	0	0	0	0	0	0	0	0	0	0	0	0	0	0	0	0	0	0	0	0	0	0	0	0	0	0	0	0	0	0	0	0	0	0	0	0	0	0	0	0
P08905	Lysozyme C-2	Lyz2	43177	39283	107680	0	0	1930.2	0	0	0	0	0	0	0	0	223.24	0	0	0	0	0	0	0	0	0	0	0	0	0	0	0	0	0	0	0	0	0	0	0	0	0	0	0	185.04	215.16	0	0	0
P09055	Integrin beta-1	Itgb1	4733.3	6745	3936.2	0	50.976	0	0	0	57.187	0	0	0	0	0	0	0	0	0	0	0	0	54.718	0	0	0	0	0	0	0	0	0	0	0	0	0	0	0	0	0	0	0	97.649	0	55.686	0	0	0
P09103	Protein disulfide-isomerase	P4hb	189770	129630	342540	2746.8	2841.3	9440.3	1577.9	270.02	1883	440.31	1319.3	1642.8	1070.3	1513.9	1053.3	1842.5	329.22	1053.5	597.17	173.63	0	716.13	218.23	1122.8	1039.1	54.756	2215.2	381.32	1129	83.638	53.987	0	26.441	1027.7	389.96	132.05	6115.1	0	0	33.911	0	4261.5	1719.3	6166.1	0	0	497.51
P09405	Nucleolin	Ncl	133280	520130	430170	629.32	1087.4	766.77	139.56	2786.2	1314.9	689.17	193.22	1997.7	744.13	221.42	2027.1	1152.3	483.7	826.11	143.55	0	1002.7	543.33	1283.3	0	135.62	1154.4	250.03	2001.5	2718.4	641.22	167.04	96.887	0	1353.3	0	649.36	263.79	1742	579.06	118.36	22.671	2919.1	198.4	1234.7	1601.7	430.51	214.94
P09411	Phosphoglycerate kinase 1	Pgk1	22901	23512	59239	488.07	1635.3	1717.4	785.03	315.51	290.13	1020.5	245.63	1098.5	1829.9	1009.9	1253.2	666.82	419.85	973.62	195.03	1116.2	642.13	788.53	1121.3	659.52	379.27	268.38	1023.2	656.62	729.93	276.66	0	75.87	369.32	0	0	126.65	0	0	0	0	0	695.99	279.48	707.01	588.2	50.942	0
P09450	Transcription factor jun-B	Junb	0	7996.5	0	0	0	0	0	0	0	0	0	0	0	0	0	0	0	0	0	0	0	0	0	0	0	0	0	0	0	0	0	0	0	0	0	0	0	0	0	0	0	0	0	0	0	0	0
P09528	Ferritin heavy chain;Ferritin heavy chain, N-terminally processed	Fth1	2031.5	10357	13541	0	0	0	0	0	0	0	0	0	0	0	0	0	0	0	0	0	0	0	0	0	0	0	0	0	0	0	0	0	0	0	0	0	0	0	0	0	0	0	0	0	0	0	0
P09602	Non-histone chromosomal protein HMG-17	Hmgn2	80866	102430	58355	1323.9	0	657.82	0	1200.1	1196.3	0	0	1145.1	716.6	0	525.66	0	977.4	0	0	0	0	646.69	626.16	0	0	551.68	0	1263.7	3854.6	0	0	0	0	517.75	0	936	0	0	389.54	0	0	5757.3	0	475.04	627.04	0	866.81
P09671	Superoxide dismutase [Mn], mitochondrial	Sod2	17198	23752	71854	0	0	226.18	0	0	125.65	0	0	133.81	0	0	0	0	0	0	0	0	0	0	0	0	0	0	0	0	0	0	0	0	0	185.74	0	0	0	0	0	0	0	115.9	0	0	0	0	0
Q3THW5	Histone H2A.V;Histone H2A.Z	H2afv	1149600	452710	433240	4567.3	1078.4	53433	13845	3819.6	50793	4929.1	845.64	9233.6	12084	939.95	18234	26634	2279.2	735.36	0	3184	0	26609	2262.5	0	0	2824.1	1997.9	7741	21216	1605.1	21882	1984.2	3239.5	2282.2	555.34	3981.5	1472.4	2040.7	20885	2674.9	2740.1	41085	0	6349.5	53976	4416.9	6443.2
P0DOV1			668.15	0	0	0	0	0	0	0	0	0	0	0	0	0	0	0	0	0	0	0	0	0	0	0	0	0	0	0	0	0	0	0	0	0	0	0	0	0	0	0	0	0	0	0	0	0	0
P0DOV2			0	1545.1	10567	0	0	0	0	0	0	0	0	0	0	0	0	0	0	0	0	0	0	0	0	0	0	0	0	0	0	0	0	0	0	0	0	0	0	0	0	0	0	0	0	0	0	0	0
P0DP28			47611	86531	111100	0	228.71	1163.9	0	561.13	209.29	0	0	0	0	0	0	0	0	0	0	0	0	207.4	0	0	0	0	0	340.4	224.43	0	0	0	0	395	0	0	0	0	0	0	0	317.59	423.81	411.47	0	693.06	562.57
P10107	Annexin A1	Anxa1	142120	251330	394750	806.17	136.08	3554.7	0	5029.4	1191.6	376.95	114.83	3505.9	987.8	597.41	4883.6	464.82	1234.1	0	0	1221.4	0	77.699	642.44	0	0	0	0	733.18	584.15	527.8	204.91	302.41	355.35	2849.8	0	531.46	187.54	0	409.53	885.71	129.76	4416.3	277.97	1513.7	736.75	224.46	377.55
P10126	Elongation factor 1-alpha 1;Elongation factor 1-alpha 2	Eef1a1	75117	80957	142420	566.98	13903	1943.8	1747	571.76	681.8	211.01	3333.6	508.25	311.72	212.69	150.03	423.6	341.32	7248.5	3070.7	342.65	6930.6	0	404.33	0	4189.4	0	1916.5	244.35	87.932	135.59	79.498	127.44	0	277.46	251.45	448.28	108	0	0	54.203	0	1842.6	3136	831.35	2200.4	1073	613.06
P10404	MLV-related proviral Env polyprotein;Surface protein;Transmembrane protein		69052	32156	10055	436.49	5237.7	455.59	376.38	701.27	633.21	2164.1	674.69	1767.1	375.84	180.1	971.53	548.57	45.082	153.73	983.49	305.58	544.01	59.621	36.238	0	129.81	670.63	801.36	96.996	249.69	0	184.89	1867.8	71.979	136.64	111.42	0	85.263	576	0	0	51.291	3849.3	469.15	432.28	810.53	1550.4	0
P10605	Cathepsin B;Cathepsin B light chain;Cathepsin B heavy chain	Ctsb	8952	9260.4	24053	0	0	203.02	0	0	0	0	0	0	0	79.459	0	0	62.987	0	0	0	0	0	0	0	0	0	0	0	0	0	0	0	0	0	0	0	0	0	0	0	0	0	0	118.77	0	0	0
P10639	Thioredoxin	Txn	233080	152970	143490	26616	45021	70808	46565	7493.2	13566	42989	16368	45981	22963	50083	38774	28561	21138	7547.7	15884	49943	38619	36736	29134	26719	23284	30127	29124	28932	33528	23291	23737	20689	30355	39012	4266.9	4133.5	15792	6845.8	2491.1	4064.9	4946.9	18046	11648	17089	16056	14115	17108
P10810	Monocyte differentiation antigen CD14	Cd14	19985	120240	136270	0	0	0	0	0	140.23	0	0	113.3	0	0	0	0	0	0	0	0	0	0	0	0	0	0	0	0	0	0	0	0	0	109	0	0	0	0	0	0	0	345.73	0	90.857	0	0	0
P10820	Perforin-1	Prf1	0	0	0	0	0	0	0	0	0	0	0	0	0	0	0	0	0	0	0	0	0	0	0	0	0	0	0	0	0	0	0	0	0	0	0	0	0	0	0	0	0	0	0	0	0	0	0
P10833	Ras-related protein R-Ras	Rras	0	1305.5	10374	0	0	0	0	0	0	0	0	0	0	0	0	0	0	0	0	0	0	0	0	0	0	0	0	0	0	0	0	0	0	0	0	0	0	0	0	0	0	0	0	0	0	0	0
P10852	4F2 cell-surface antigen heavy chain	Slc3a2	6656.9	21921	13360	0	198.37	0	0	0	0	0	0	68.229	0	0	109.13	0	0	0	0	0	0	0	0	0	0	0	0	0	0	0	0	0	0	0	0	0	0	0	0	0	0	205.06	0	61.399	0	0	0
Q6ZWY9	Histone H2B type 1-C/E/G;Histone H2B type 2-B;Histone H2B type 1-H;Histone H2B type 1-M	Hist1h2bc	0	4854.9	12594	0	0	0	0	0	0	0	0	0	0	0	0	0	0	0	0	0	0	0	0	0	0	0	0	0	0	0	0	0	0	0	0	0	0	0	0	0	0	0	0	0	0	0	0
P10855	C-C motif chemokine 3	Ccl3	0	16614	0	0	0	0	0	0	0	0	0	0	0	0	0	0	0	0	0	0	0	0	0	0	0	0	0	0	0	0	0	0	0	0	0	0	0	0	0	0	0	0	0	0	0	0	0
P10922	Histone H1.0;Histone H1.0, N-terminally processed	H1f0	353710	357130	450440	3436.4	2291	3950.5	1180.3	4364	6911.3	6680	615.93	12924	1259.8	2334.3	3100.5	2488	2176.7	0	0	1003.7	0	1352.7	3659.2	0	0	2053.6	931.63	1489.1	4087.6	0	1688.4	656.93	973.06	2126.6	745.91	1481.7	1427.6	1267.1	297.5	260.89	1034.3	26651	10148	5779.8	5386.7	3479.2	3781
P10923	Osteopontin	Spp1	0	10310	0	0	0	0	0	0	0	0	0	0	0	0	0	0	0	0	0	0	0	0	0	0	0	0	0	0	0	0	0	0	0	0	0	0	0	0	0	0	0	0	0	0	0	0	0
P11031	Activated RNA polymerase II transcriptional coactivator p15	Sub1	4458.4	4235.8	5917.4	0	0	0	0	0	0	0	0	0	0	0	0	0	0	0	0	0	0	0	0	0	0	0	0	0	0	0	0	0	0	0	0	0	0	0	0	0	0	0	0	0	0	0	0
P11103	Poly [ADP-ribose] polymerase 1	Parp1	703.59	7684.8	5649	0	0	0	0	0	0	0	0	0	0	0	0	0	0	0	0	0	0	0	0	0	0	0	0	0	0	0	0	0	0	0	0	0	0	0	0	0	0	0	0	0	0	0	0
P11152	Lipoprotein lipase	Lpl	34185	83331	162000	0	0	45.081	302.53	109.6	0	140.26	64.474	515	104.07	0	145.68	0	0	100.83	0	0	0	0	0	0	0	0	0	0	0	0	0	0	0	97.398	0	0	0	0	0	0	0	109.02	0	0	0	0	0
P11370	Retrovirus-related Env polyprotein from Fv-4 locus	Fv4	7182.4	4394.4	2430.8	89.621	759.67	0	181.85	145.06	232.18	444.35	100.24	282.98	74.531	0	123	0	0	0	0	0	80.356	0	0	0	0	0	0	0	0	0	0	0	0	0	0	0	0	0	0	0	0	623.94	150.75	235.81	264.2	113.03	0
P11438	Lysosome-associated membrane glycoprotein 1	Lamp1	27899	22297	43671	665.32	461.51	1406.5	242.66	637.88	529.5	427.72	181.62	584.95	384.71	0	620.3	0	383.68	0	0	923.41	499.14	531.68	475.67	411.23	306.29	348.48	437.99	523.29	504.1	0	0	336.05	339.32	171.97	166.25	0	261.99	0	0	0	109.8	994.46	692.83	652.6	943.56	0	439.85
P11440	Cyclin-dependent kinase 1;Cyclin-dependent-like kinase 5;Cyclin-dependent kinase 3;Cyclin-dependent kinase 4;Cyclin-dependent kinase 2;Cyclin-dependent kinase 9;Cyclin-dependent kinase 15;Cyclin-dependent kinase 18;Cyclin-dependent kinase 14;Cyclin-dependent kinase 16;Cyclin-dependent kinase 17;Cyclin-dependent kinase 12	Cdk1	2714.4	4033.1	6690.1	2483.7	2664.7	2971.2	2913.1	3363.9	2680.9	3057	462.97	2512.2	3123.6	2737.3	3072.9	1858.3	2792.3	3019.3	90.413	0	738.32	541.64	380.03	382.38	436.63	380.54	0	409.36	421.26	650.05	0	0	0	666.66	0	542.99	0	0	0	0	0	2902.4	0	2156.5	0	1943.7	2458.4
P11499	Heat shock protein HSP 90-beta	Hsp90ab1	24808	71800	130270	80.047	2440.7	44.859	81.667	73.825	53.186	76.564	302.4	0	0	0	0	0	0	291.54	0	0	100.52	0	37.735	0	0	0	0	0	82.677	0	0	0	0	24.029	0	0	0	0	0	0	0	223.29	222.83	416.62	248.27	29.426	63.549
P11835	Integrin beta-2	Itgb2	18347	13843	25569	93.698	44.842	89.723	0	141.42	0	0	0	122.69	83.306	43.081	215.9	56.656	80.434	0	0	0	0	0	0	0	0	0	0	0	0	0	0	0	0	69.309	0	0	0	0	0	0	0	213.9	74.219	33.167	208.67	0	0
P11928	2-5-oligoadenylate synthase 1A	Oas1a	12870	24817	35166	0	0	0	0	0	0	0	0	0	0	0	0	0	0	0	0	0	0	0	0	0	0	0	0	0	0	0	0	0	0	0	0	0	0	0	0	0	0	0	0	0	0	0	0
P11983	T-complex protein 1 subunit alpha	Tcp1	0	10360	10393	0	0	0	0	0	0	0	0	0	0	0	0	0	0	0	0	0	0	0	0	0	0	0	0	0	0	0	0	0	0	0	0	0	0	0	0	0	0	0	0	0	0	0	0
P12265	Beta-glucuronidase	Gusb	16893	26606	48681	0	202.35	600.89	0	69.534	186.6	64.773	0	0	186.01	0	433.81	0	121.13	0	0	0	0	0	0	0	0	0	0	0	74.983	0	0	0	0	0	0	0	0	0	0	0	0	0	305.84	429.75	166.54	0	0
P12382	ATP-dependent 6-phosphofructokinase, liver type	Pfkl	749.75	0	1275.3	0	127.03	0	139.64	0	0	0	0	0	0	0	0	0	0	0	0	0	0	0	0	0	0	0	79.205	0	0	0	0	0	0	0	0	0	0	0	0	0	0	0	0	0	0	0	0
P12787	Cytochrome c oxidase subunit 5A, mitochondrial	Cox5a	99365	82983	95795	2646.4	0	2374.7	783.08	655.34	2362.9	826.71	1070.3	3193.3	682.04	720.37	999.14	1037.2	738.31	755.3	208.2	603.05	645.76	959.39	918.16	0	212.79	758.15	693.36	707.2	2399.9	894.71	911.04	501.45	2373	2022	282.68	1987.7	0	260.84	416.86	559.53	0	0	744.92	2728.3	1283.9	1879.7	936.54
P12815	Programmed cell death protein 6	Pdcd6	5067.5	5942.1	8109.4	0	185.84	301.73	0	0	0	0	0	0	0	0	0	0	0	0	0	0	0	0	0	0	0	0	0	0	0	0	0	0	0	0	0	0	0	0	0	0	0	246.14	0	0	0	0	0
P12970	60S ribosomal protein L7a	Rpl7a	51970	68976	60634	926.81	4719.9	1249.1	1738.4	271.36	952.11	1042.9	2392.2	2302.6	161.13	307.34	1211.6	313.34	367.95	558.27	605.77	95.937	447.38	106.59	190.24	0	0	286.26	1862	418.47	457.11	0	0	0	108.75	340.52	715.03	210.9	0	0	195.94	0	0	2894.1	2068.7	1961	1900.2	1049.8	463.52
P13020	Gelsolin	Gsn	7140.3	24459	23121	58.778	140.82	112.55	121.82	0	0	177.83	0	138.06	117.15	95.228	112.68	0	0	82.947	0	143.5	127.82	0	133.62	0	155.89	140.44	139.6	126.17	150.73	86.8	0	0	114.32	0	0	0	0	0	0	0	0	205.11	0	0	62.401	0	0
P13597	Intercellular adhesion molecule 1	Icam1	0	9976.8	0	0	0	0	0	0	0	0	0	0	0	0	0	0	0	0	0	0	0	0	0	0	0	0	0	0	0	0	0	0	0	0	0	0	0	0	0	0	0	0	0	0	0	0	0
P13864	DNA (cytosine-5)-methyltransferase 1	Dnmt1	0	1940.4	1663.4	0	0	0	0	0	0	0	0	0	0	0	0	0	0	0	0	0	0	0	0	0	0	0	0	0	0	0	0	0	0	0	0	0	0	0	0	0	0	0	0	0	0	0	0
P14069	Protein S100-A6	S100a6	74310	112120	213710	1084.2	8586.5	22993	1071.9	3237.1	1168.1	1618.7	1635.2	0	1567.5	1144.1	1568.4	1619.4	1076.4	2600.9	974.45	1353.2	889.46	1043.3	1537.1	0	1162.5	931.46	937.62	1384.4	0	0	630.82	0	911.3	0	0	1419.6	955.3	0	0	0	649.29	3276.6	1779.4	1025.4	0	342.57	2278.4
P14115	60S ribosomal protein L27a	Rpl27a	48017	92575	72389	741.3	4898.9	0	822.11	0	333.21	0	0	0	301.95	522.03	1351.7	0	455.63	1206.7	0	0	350.6	0	0	0	0	0	449.04	0	0	0	0	0	0	0	0	0	0	0	0	0	0	0	0	0	0	0	0
P14131	40S ribosomal protein S16	Rps16	44531	80346	83831	577.47	6669.7	2629.7	1027.7	853.85	1634.1	1370	634.47	1483.9	0	603.14	1529.7	0	0	301.83	0	0	0	0	0	0	0	254.14	0	338.22	456.14	0	0	0	0	474.51	0	223.47	0	0	0	0	0	2988.6	1047.4	2152.5	3013.4	685.07	515.2
P14148	60S ribosomal protein L7	Rpl7	45110	84939	99349	522.06	2770.3	1097.9	1146.9	0	232.39	665.88	815.06	547.53	0	269.97	805.07	478.73	312.13	890.05	176.08	121.38	628.07	132.45	163.33	0	293.12	136.16	1510.5	181.08	225.81	172.37	159.68	140.77	140.78	171.97	432.77	0	0	0	0	0	0	337.61	426.22	253.6	178.47	110.79	0
P14152	Malate dehydrogenase, cytoplasmic	Mdh1	0	0	1348.7	0	0	0	0	0	0	0	0	0	0	0	0	0	0	0	0	0	0	0	0	0	0	0	0	0	0	0	0	0	0	0	0	0	0	0	0	0	0	0	0	0	0	0	0
P14206	40S ribosomal protein SA	Rpsa	74034	225460	164620	355.19	1368.3	305.9	0	105.42	159.68	348.73	172.25	1435.7	0	180.67	866.81	660.85	0	0	0	0	0	0	178.81	0	0	0	0	120.83	74.2	76.245	0	0	0	494.24	0	108.86	105.82	0	0	0	0	1944.8	0	335.76	153	0	125.26
P14211	Calreticulin	Calr	146300	93369	253890	968.49	1800.5	5019	1023	312.87	1653.3	564.16	1970.4	2171.6	702.97	568.18	834.84	1768.4	566.3	344.04	1356.4	232.05	92.049	0	109.42	0	93.737	82.376	1511	197.34	737.95	73.316	271.26	0	168.88	887.13	1021.8	128.12	298.3	130.55	0	0	73.322	5703.4	2187	2747.6	85.014	105.94	122.16
P14576	Signal recognition particle 54 kDa protein	Srp54	473.26	2136.9	6725.7	0	0	0	0	0	0	0	0	0	0	0	0	0	0	0	0	0	0	0	0	0	0	0	0	0	0	0	0	0	0	0	0	0	0	0	0	0	0	28.97	0	0	0	0	0
P14685	26S proteasome non-ATPase regulatory subunit 3	Psmd3	0	11492	20483	239.67	0	213.7	214.1	191.26	0	194.26	199.25	0	0	0	192.33	231.43	187.37	211.41	229.46	0	246.47	0	250.46	0	0	0	252.58	0	308.85	282.54	256.53	0	234.06	0	358.53	382.29	0	337.63	245.13	0	239.05	0	262.6	280.69	278.22	219.11	0
P14733	Lamin-B1	Lmnb1	133790	171010	193580	627.63	0	1390.2	0	667.79	482	1243.6	0	4109.6	407.47	87.001	685.61	947.44	140.09	0	0	442.45	22.988	591.99	917.99	0	0	595.22	31.685	1623.9	1388.2	448.98	297.61	470.23	1074.8	446.2	0	520.36	191.23	513.79	267.43	73.038	0	1155.4	1472.2	871.74	525.86	402.75	631.43
P14824	Annexin A6	Anxa6	12552	10609	22471	0	0	49.943	0	0	0	0	0	0	0	0	0	0	0	0	0	0	0	0	0	0	0	0	0	0	0	0	0	0	0	0	0	0	0	0	0	0	0	0	0	0	0	0	103.23
P14869	60S acidic ribosomal protein P0	Rplp0	21712	46973	51952	258.64	1349.3	510.23	377.47	0	138.6	0	259.41	322.13	0	0	217.49	1305.4	0	280.37	0	0	456.56	0	0	0	186.95	0	706.41	0	340.19	0	0	596.09	0	949.95	252.21	0	770.69	0	0	829.78	175.72	714.75	655.36	0	314.84	0	0
P15307	Proto-oncogene c-Rel;Transcription factor p65	Rel	0	1369.5	2949.9	0	0	0	0	0	0	0	0	0	0	0	0	0	0	0	0	0	0	0	0	0	0	0	0	0	0	0	0	0	0	0	0	0	0	0	0	0	0	0	0	0	0	0	0
P15379	CD44 antigen	Cd44	4540.6	11531	9219.6	0	0	0	0	160.18	0	0	0	0	0	0	0	0	0	0	0	0	0	0	0	0	0	0	0	0	0	0	0	0	0	93.768	0	0	0	0	0	0	0	145.6	0	0	54.087	0	0
P15864	Histone H1.2	Hist1h1c	201120	232150	198580	3285.1	839.45	2515.7	855.96	2847.2	1276.3	3065.1	0	7199.7	0	1619.6	1460.9	481.88	692.03	0	0	1105.6	565.58	3504.3	3228.5	0	0	2525.3	1406.2	1126.3	1919.3	548.81	1152.9	2402.5	1730.7	948.58	0	420.43	0	632.24	2222.8	235.66	202.83	13661	3195.5	2606.5	4205.9	960.85	1539.4
P16045	Galectin-1	Lgals1	12576	25443	58709	0	0	0	0	0	0	0	0	0	0	0	0	0	0	0	0	0	0	0	235.48	0	0	0	0	0	0	0	0	0	0	352.49	0	0	0	0	0	0	0	221.84	0	0	0	0	0
P16110	Galectin-3	Lgals3	11373	37242	117390	0	0	0	0	0	0	0	0	0	0	0	0	0	0	0	0	0	0	0	0	0	0	0	0	0	0	0	0	0	0	0	0	0	0	0	0	0	0	0	0	0	123.09	0	0
P16254	Signal recognition particle 14 kDa protein;Signal recognition particle 14 kDa protein, N-terminally processed	Srp14	4033.2	0	0	0	0	0	0	0	0	0	0	0	0	0	0	0	0	0	0	0	0	0	0	0	0	0	0	0	0	0	0	0	0	0	0	0	0	0	0	0	0	0	0	0	0	0	0
P16332	Methylmalonyl-CoA mutase, mitochondrial	Mut	566.94	1529.5	0	0	0	0	0	0	0	0	0	0	0	0	0	0	0	0	0	0	0	0	0	0	0	0	0	0	0	0	0	0	0	0	0	0	0	0	0	0	0	0	0	0	0	0	0
P16675	Lysosomal protective protein;Lysosomal protective protein 32 kDa chain;Lysosomal protective protein 20 kDa chain	Ctsa	13535	26961	33145	0	0	101.12	0	0	0	0	0	0	0	0	113.16	0	0	0	0	0	0	0	0	0	0	0	0	0	0	0	0	0	0	0	0	0	0	0	0	0	0	0	172.1	335.01	0	0	0
P16858	Glyceraldehyde-3-phosphate dehydrogenase	Gapdh	202050	119650	274410	6761.7	64548	24378	10447	4494	8244	15589	15695	15202	10920	8263.4	8320.1	4144.4	3516.6	27134	16223	17407	17334	12014	9354.1	7469.3	13580	5516.9	13679	5935.6	7649.5	5231.1	5552.3	8921.7	7810.5	6703.7	3953.4	6098.3	7701.5	2941	1894.5	1534.4	1597.1	12309	14154	21899	18485	10786	7983.5
P16879	Tyrosine-protein kinase Fes/Fps	Fes	0	0	1617.9	0	0	0	0	0	0	0	0	0	0	0	0	0	0	0	0	0	0	0	0	0	0	0	0	0	0	0	0	0	0	0	0	0	0	0	0	0	0	0	0	0	0	0	0
P17047	Lysosome-associated membrane glycoprotein 2	Lamp2	34907	46488	61433	638.22	739.94	280.31	0	1162.9	856.88	742.16	125.4	1488.7	258.97	155.56	946.33	782.64	464.34	173.97	0	306.53	89.131	166	531.56	0	0	0	230.22	594.88	517.47	212.61	0	0	118.11	924.36	0	0	315.91	0	119.92	102.27	259.46	1060.8	589.34	954.97	702.04	219.19	464.84
P17095	High mobility group protein HMG-I/HMG-Y	Hmga1	106740	163070	299260	2975.1	1258.5	3445.2	811.94	2756.3	2442.6	2251.8	0	3467.9	1064.9	672.44	3612.1	2561.1	1326.1	537.98	0	1887.1	525.16	0	0	0	0	0	0	1440.9	1385.2	387.61	0	0	0	2348	0	5040.1	641.63	1114.8	595.43	0	0	8518.4	4566.4	1534.6	3418.7	1901.7	1010.8
P17182	Alpha-enolase	Eno1	54221	62254	129130	2207.5	6738.1	6342.6	3971.1	733.68	688.84	4347.4	1127.7	6992.3	5910.3	4918.4	3438.1	514.6	1111.1	2645.3	1803.8	4203.5	5748.7	5387.6	4606.4	3652.9	4455.6	4525.9	4364.9	5922.7	5961.1	3080.9	3411.1	1817.5	3856.6	92.24	439.42	804.67	456.72	649.43	341.07	398.2	640.12	3620	3008.5	4037	3159	1950.4	1909.4
P17225	Polypyrimidine tract-binding protein 1	Ptbp1	29387	95628	206450	290.1	586.45	596.65	246.76	426.87	167.16	246.11	138.54	446.63	200.53	0	73.155	0	0	1545	90.227	0	1471.6	0	116.37	0	0	0	931.23	0	408.83	176.77	0	0	159.04	97.373	0	0	0	0	0	0	0	238.45	0	442.41	0	0	58.779
P17665	Cytochrome c oxidase subunit 7C, mitochondrial	Cox7c	9675.4	10992	14893	0	0	0	0	0	0	0	0	0	0	0	0	0	0	0	0	0	0	0	0	0	0	0	0	0	0	0	0	0	0	0	0	0	0	0	0	0	0	0	0	0	0	0	0
P17710	Hexokinase-1	Hk1	17649	39884	56962	22.301	81.469	338.54	0	98.508	55.234	0	0	116.98	25.024	74.784	195.38	24.203	0	0	127.23	23.957	0	0	28.353	0	0	0	0	0	0	0	0	0	0	47.872	0	0	0	56.257	0	0	0	376.8	173.75	80.21	62.178	52.977	42.4
P17742	Peptidyl-prolyl cis-trans isomerase A;Peptidyl-prolyl cis-trans isomerase A, N-terminally processed	Ppia	24863	31068	88200	145.74	366.36	370.64	186.06	182.3	410.96	219.91	301.49	234.49	0	0	226.15	217.91	149.12	0	0	0	204.29	75.735	194.99	0	0	0	171.13	293.65	0	0	0	0	0	573.24	0	249.88	305.55	0	0	0	0	545.35	268.96	1120	524.84	163.85	260.55
P17751	Triosephosphate isomerase	Tpi1	33647	43783	84527	1447.2	7225.9	4197.5	4741.6	929.55	675.97	6582.9	1194.8	4315.5	3281.2	3434.8	1759.6	1057	1262.6	3903.5	1280.3	5194.7	6215	6667.3	6064.5	3343.2	4194.8	3920.6	3810.4	4547.7	3734.9	1636.6	421.42	1747.8	2354	711.1	707.54	1093.5	371.67	408.45	0	137.62	141.61	1620	1285.7	2342	808.5	885.09	841.08
P17809	Solute carrier family 2, facilitated glucose transporter member 1	Slc2a1	17105	56666	48147	0	286.52	0	0	327.49	224.23	0	0	0	140.19	0	162.39	0	0	119.16	0	0	0	0	0	0	0	0	0	0	124.89	0	0	0	0	523.86	0	0	96.942	0	0	0	0	593.84	0	178.44	0	75.112	0
P17897	Lysozyme C-1	Lyz1	6838.6	6090.5	4936.4	456.98	1040.5	9591.2	852.05	417.29	374.34	522.1	259.03	550.28	452.4	416.47	566.3	665.81	289.07	569.97	0	1645.2	971.48	842.9	1512.1	1494.1	1653.7	816.76	1569.1	1439.4	1092.4	1191.2	1257.3	905.24	353.38	1715.5	1523.1	1983.7	1043.9	1109.9	0	0	741.15	1612.4	0	1485.3	0	3753.8	2912.9
P17918	Proliferating cell nuclear antigen	Pcna	1835.8	1063	1865.4	0	0	0	0	0	0	0	0	0	0	0	0	0	0	0	0	0	0	0	0	0	0	0	0	0	0	0	0	0	0	0	0	0	0	0	0	0	0	0	0	0	0	0	0
P18155	Bifunctional methylenetetrahydrofolate dehydrogenase/cyclohydrolase, mitochondrial;NAD-dependent methylenetetrahydrofolate dehydrogenase;Methenyltetrahydrofolate cyclohydrolase	Mthfd2	13257	18831	1074.5	0	73.478	126.69	0	0	0	0	0	121.47	0	0	74.025	0	0	0	336.16	0	0	0	0	0	0	0	0	0	54.199	0	0	0	0	0	0	0	0	0	0	0	0	289.95	0	0	0	0	63.965
P18242	Cathepsin D	Ctsd	23213	37275	95953	195.79	740.18	1859.2	511.64	143.84	481.04	685.49	0	839.23	833.57	656.38	1356.3	638.47	546.17	341.82	254.55	1189	487.89	683.72	644.05	598.72	507.23	306.08	280.29	674.44	509.26	230.15	294.32	0	163.09	491.23	0	0	0	0	0	110.36	0	168.46	649.08	703.52	536.88	137.75	0
P18572	Basigin	Bsg	49754	70076	58699	100.95	500.16	261.73	37.644	1478.6	947.15	230.57	0	822.7	460.14	289.08	870.63	56.152	377.79	234.48	0	0	0	0	57.049	0	0	0	0	278.41	912.7	63.703	0	0	0	1030.4	0	0	59.583	0	0	0	0	1826.3	195.33	1213.7	489.22	0	0
P18608	Non-histone chromosomal protein HMG-14	Hmgn1	37960	38291	37214	0	0	0	0	0	0	0	0	0	0	0	0	0	0	0	0	0	0	0	0	0	0	0	0	0	0	0	0	0	0	0	0	0	0	0	0	0	0	0	0	0	0	0	0
P18760	Cofilin-1	Cfl1	6280	39561	99721	0	0	0	0	0	0	0	0	0	0	0	0	0	0	0	0	0	0	0	0	0	0	0	0	0	0	0	0	0	0	0	0	0	0	0	0	0	0	0	0	499.59	0	0	0
P19096	Fatty acid synthase;[Acyl-carrier-protein] S-acetyltransferase;[Acyl-carrier-protein] S-malonyltransferase;3-oxoacyl-[acyl-carrier-protein] synthase;3-oxoacyl-[acyl-carrier-protein] reductase;3-hydroxyacyl-[acyl-carrier-protein] dehydratase;Enoyl-[acyl-carrier-protein] reductase;Oleoyl-[acyl-carrier-protein] hydrolase	Fasn	149.42	495.29	2725.2	0	0	0	0	0	0	0	0	0	0	0	0	0	0	0	0	0	0	0	0	0	0	0	0	0	0	0	0	0	0	0	0	0	0	0	0	0	0	0	0	0	0	0	0
P19253	60S ribosomal protein L13a	Rpl13a	7215.6	16734	20639	201.88	430.48	0	174.94	0	109.21	497.79	213.44	221.87	0	0	0	121.45	0	137.04	0	0	0	0	0	0	0	0	149.19	0	123	0	0	0	0	0	0	0	0	0	0	0	0	0	554.6	0	0	0	130.47
P19536	Cytochrome c oxidase subunit 5B, mitochondrial	Cox5b	46241	44138	46130	1058.3	434.27	1341.8	763.92	913.02	1374.2	1299.8	888.54	1967.3	691.41	807.63	1220.6	955.77	0	500.3	0	736.95	386.61	460.5	697.01	0	434.35	0	294.64	652.7	1615.8	538.08	504.89	243.99	922.51	529.06	0	0	673.09	417.62	0	308.26	285.2	2562.8	956.04	1377.5	1362	805.26	952.73
P19783	Cytochrome c oxidase subunit 4 isoform 1, mitochondrial	Cox4i1	39937	77989	37197	0	0	324.23	0	0	470.14	0	0	475.44	0	0	147.13	0	141.55	0	0	0	0	0	0	0	0	0	0	0	388	0	0	0	0	207.29	0	302	0	0	0	0	0	1289.9	0	215.51	217.32	0	0
P20029	78 kDa glucose-regulated protein	Hspa5	279680	406600	736980	3322.7	9236.5	9419.6	2926.6	1504.2	3992.6	5562.9	2854.1	6063.1	2381.3	1945.3	4014.6	4908.3	611.81	1656.9	1798	1623.8	1442.6	852.66	2886.6	306.5	952.36	1768.1	6288.4	3106.6	4209.7	930.05	1517.5	579.08	1192.8	3000	2094.4	1437.2	895.16	770.84	1124.8	431.39	728.57	11036	4012.9	4279.2	1929.2	1378.4	1651.9
P20060	Beta-hexosaminidase subunit beta	Hexb	3487.2	2844.5	6225.8	0	0	314.61	0	0	0	0	0	0	0	0	0	0	0	0	0	0	0	0	0	0	0	0	0	0	0	0	0	0	0	0	0	0	0	0	0	0	0	0	0	0	0	0	0
P20108	Thioredoxin-dependent peroxide reductase, mitochondrial	Prdx3	39046	62313	79837	439.78	0	398.65	0	0	181.58	380.7	0	230.45	176.48	0	79.013	292.02	0	0	0	0	0	0	219.2	0	0	0	0	111.56	521.6	0	0	0	0	201.86	0	300.81	167.46	0	0	0	0	214.52	0	0	125.76	0	0
P20152	Vimentin	Vim	449750	1344400	2987900	5551	2673.2	30592	1993.2	2341.5	3098.6	1741.2	1847	6068.6	0	326	1120.4	1493.6	3008.1	1972.5	1497.7	4190.8	3533.2	140.95	4474.6	0	415.96	211.84	1802.5	10450	9706.4	6378.4	930.46	0	725.44	10886	0	2648.8	3035.2	106.68	92.919	0	3245.6	22703	2711.8	14823	1458	3378.9	1312
P20491	High affinity immunoglobulin epsilon receptor subunit gamma	Fcer1g	55079	71413	57697	1247.6	0	0	0	1922.2	0	0	676.31	2350.3	1053.5	0	569.33	0	0	0	0	0	0	0	0	0	0	0	0	0	0	0	0	0	0	0	0	0	0	0	0	0	0	0	0	1052.6	0	0	0
P21619	Lamin-B2	Lmnb2	13045	13710	12177	0	0	113	0	0	0	60.301	0	156.36	0	0	0	0	0	0	0	52.26	0	0	0	0	0	0	0	0	0	0	0	0	0	0	0	0	0	0	0	0	0	28.985	0	0	162.07	0	0
P21958	Antigen peptide transporter 1	Tap1	0	3842	4182.7	0	0	0	0	0	0	0	0	0	0	0	0	0	0	0	0	0	0	0	0	0	0	0	0	0	0	0	0	0	0	0	0	0	0	0	0	0	0	0	0	0	0	0	0
P23198	Chromobox protein homolog 3	Cbx3	51703	111500	48286	275.5	0	542.13	0	248.64	0	799.67	0	521.3	0	0	0	0	255.76	0	0	0	0	0	0	0	0	141.13	0	0	475.85	0	0	0	0	250.33	0	0	0	0	0	0	0	275.75	0	0	199.42	0	0
P24270	Catalase	Cat	36422	27272	39794	249.9	1069.9	1349.1	371.08	104.55	525.05	687.76	0	613.2	288.69	93.072	204.55	279.87	0	24.483	398.9	1015.7	428.97	0	422.84	365.57	46.269	276.41	43.047	44.869	470.92	296.72	171.06	339.3	25.586	483.94	0	194.47	82.102	0	0	0	0	245.32	219.85	398.75	367.44	94.825	0
P24369	Peptidyl-prolyl cis-trans isomerase B	Ppib	14499	13077	16964	100.12	171.84	0	0	0	162.91	0	0	63.751	0	0	0	0	0	0	0	0	0	0	0	0	0	0	213.63	0	0	0	0	0	0	0	0	0	0	0	0	0	0	862.27	225.63	468.58	202.27	141.48	426.92
P24452	Macrophage-capping protein	Capg	0	1604.3	5342.6	0	0	0	0	0	0	0	0	0	0	0	0	0	0	0	0	0	0	0	0	0	0	0	0	0	0	0	0	0	0	0	0	0	0	0	0	0	0	0	0	0	0	0	0
P24668	Cation-dependent mannose-6-phosphate receptor	M6pr	30024	40558	50891	0	264.24	264.85	0	442.73	116.86	0	0	144.17	0	0	508.8	0	0	84.142	0	245.3	0	0	0	0	0	0	0	81.775	0	0	0	0	0	0	0	0	127.72	0	0	0	0	377.4	0	0	0	0	0
P24788	Cyclin-dependent kinase 11B	Cdk11b	0	472.09	537.38	0	0	0	0	0	0	0	0	0	0	0	0	0	0	0	0	0	0	0	0	0	0	0	0	0	0	0	0	0	0	0	0	0	0	0	0	0	0	0	0	0	0	0	0
P25206	DNA replication licensing factor MCM3	Mcm3	0	620.4	0	0	0	0	0	0	0	0	0	0	0	0	0	0	0	0	0	0	0	0	0	0	0	0	0	0	0	0	0	0	0	0	0	0	0	0	0	0	0	0	0	0	0	0	0
P25444	40S ribosomal protein S2	Rps2	21233	59647	59457	58.792	1795.2	320.5	261.5	0	53.541	88.697	246.58	209.14	0	0	0	0	0	0	0	0	171.71	0	0	0	0	0	113.34	0	77.977	0	0	0	0	185.8	0	0	0	0	0	0	0	705.06	192.84	181.47	223.91	0	0
P25799	Nuclear factor NF-kappa-B p105 subunit;Nuclear factor NF-kappa-B p50 subunit	Nfkb1	0	834.85	1841	0	0	0	0	0	0	0	0	0	0	0	0	0	0	0	0	0	0	0	0	0	0	0	0	0	0	0	0	0	0	0	0	0	0	0	0	0	0	0	0	0	0	0	0
P25911	Tyrosine-protein kinase Lyn	Lyn	0	616.47	968.21	0	0	0	0	0	0	0	0	0	0	0	0	0	0	0	0	0	0	0	0	0	0	0	0	0	0	0	0	0	0	0	0	0	0	0	0	0	0	0	0	0	0	0	0
P25976	Nucleolar transcription factor 1	Ubtf	4499.2	9294.4	7824.8	0	0	0	0	0	0	0	0	32.943	0	0	0	0	0	0	0	0	0	0	0	0	0	0	0	0	0	0	0	0	0	0	0	0	0	0	0	0	0	69.661	0	0	49.298	0	94.579
P26039	Talin-1	Tln1	279.21	2483.7	9627.2	0	0	0	0	0	0	0	0	0	0	0	0	0	0	0	0	0	0	0	0	0	0	0	0	0	0	0	0	0	0	0	0	0	0	0	0	0	0	0	0	0	0	0	0
P26041	Moesin	Msn	7186.8	8857.5	7151.5	0	0	0	0	155.96	0	0	0	0	37.823	0	0	0	43.052	0	0	0	0	0	0	0	0	546.87	0	0	474.45	0	0	0	0	0	0	0	665.14	0	0	0	0	0	0	0	0	0	0
P26350	Prothymosin alpha;Prothymosin alpha, N-terminally processed;Thymosin alpha	Ptma	20027	22012	0	0	0	0	0	0	0	0	0	0	0	0	0	0	0	0	0	0	0	0	0	0	0	0	0	0	0	0	0	0	0	0	0	0	0	0	0	0	0	0	0	0	0	0	0
P26369	Splicing factor U2AF 65 kDa subunit	U2af2	21376	100420	67244	193.59	0	312.46	0	0	0	0	0	471.4	81.769	0	0	0	0	0	0	0	0	116.33	0	0	0	0	0	159.89	715.79	120.87	0	0	0	0	0	0	0	85.362	0	0	0	273.61	141.74	158.11	538.94	0	0
P26443	Glutamate dehydrogenase 1, mitochondrial	Glud1	63414	93387	72790	811.88	132.49	1334.6	163.74	476.07	368.53	316.97	187.41	1426.6	73.737	47.34	615.78	478.06	56.311	0	0	683.96	75.324	163.62	622.75	0	0	0	150.92	187.51	510.84	0	0	48.076	292.52	208.47	86.866	249.68	0	105.46	0	88.041	0	1226.7	0	492.54	430.1	44.73	59.021
P26516	26S proteasome non-ATPase regulatory subunit 7	Psmd7	2512.8	34722	41040	0	0	0	0	0	0	0	0	0	0	0	0	0	0	0	0	0	0	0	0	0	0	0	0	0	0	0	0	0	0	0	0	0	0	0	0	0	0	0	0	0	0	0	0
P27046	Alpha-mannosidase 2	Man2a1	0	0	309.96	0	0	0	0	0	0	0	0	0	0	0	0	0	0	0	0	0	0	0	0	0	0	0	0	0	0	0	0	0	0	0	0	0	0	0	0	0	0	0	0	0	0	0	0
P27048	Small nuclear ribonucleoprotein-associated protein B;Small nuclear ribonucleoprotein-associated protein N	Snrpb	22380	57972	67044	0	0	134.89	0	0	0	0	0	0	110.69	0	124.02	172.89	0	0	0	203.4	0	0	0	0	0	0	0	0	257.76	0	0	0	0	223.67	0	236.54	225.69	238.77	0	383.75	121.41	1285.4	903.78	488.68	1286.4	755.99	588.42
P27601	Guanine nucleotide-binding protein subunit alpha-13	Gna13	1437.9	1227.4	1288	0	0	0	0	0	0	0	0	0	0	0	0	0	0	0	0	0	0	0	0	0	0	0	0	0	0	0	0	0	0	0	0	0	0	0	0	0	0	0	0	0	0	0	0
P27659	60S ribosomal protein L3	Rpl3	74876	168230	144520	601.01	3746	949.74	1414.4	343.35	503.33	555.85	1361.6	1293.3	149.39	284.14	926.12	304.5	0	589.77	200.37	90.272	598.66	76.267	157.53	0	137.41	0	1968.7	241.95	416.4	212.9	0	0	0	675.99	494.69	283.22	107.98	0	269.02	0	50.641	2928.6	1362.9	1495.9	1981.5	531.84	463.46
P27661	Histone H2AX	H2afx	12103	16323	0	0	0	0	0	0	314.16	0	0	477.24	235.24	0	0	220.26	188.77	0	0	263.92	0	0	0	0	0	0	0	310.64	576.8	327.1	0	227.96	0	307.81	0	0	0	0	268.61	0	0	815.45	0	0	286.56	469.16	0
P27773	Protein disulfide-isomerase A3	Pdia3	162530	207870	378390	720.81	1023.6	4702.8	657.98	307.26	2228.8	349.22	1168.6	2554.4	518.77	645.48	629.91	1879.5	389.17	1506.7	370.61	47.678	0	0	653.52	0	0	0	2762.1	1219	969.02	0	0	0	172.9	642.06	340.11	232.12	0	54.947	0	0	0	6021.5	4519.2	2858.7	316.3	222.06	142.18
P27870	Proto-oncogene vav	Vav1	0	0	2423.6	0	0	0	0	0	0	0	0	0	0	0	0	0	0	0	0	0	0	0	0	0	0	0	0	0	0	0	0	0	0	0	0	0	0	0	0	0	0	0	0	0	0	0	0
P28063	Proteasome subunit beta type-8	Psmb8	0	2374	5362.8	0	0	0	0	0	0	0	0	0	0	0	0	0	0	0	0	0	0	0	0	0	0	0	0	0	0	0	0	0	0	0	0	0	0	0	0	0	0	0	0	0	0	0	0
P28076	Proteasome subunit beta type-9	Psmb9	0	9016.2	0	0	0	0	0	0	0	0	0	0	0	0	0	0	0	0	0	0	0	0	0	0	0	0	0	0	0	0	0	0	0	0	0	0	0	0	0	0	0	0	0	0	0	0	0
P28656	Nucleosome assembly protein 1-like 1	Nap1l1	0	0	7204.9	0	0	0	0	0	0	0	0	0	0	0	0	0	0	0	0	0	0	0	0	0	0	0	0	0	0	0	0	0	0	0	0	0	0	0	0	0	0	0	0	0	0	0	0
P28667	MARCKS-related protein	Marcksl1	0	36372	38850	0	0	0	0	0	0	0	0	0	0	0	0	0	0	0	0	0	0	0	0	0	0	0	0	0	0	0	0	0	0	0	0	0	0	0	0	0	0	0	0	0	0	0	0
P28798	Granulins;Acrogranin;Granulin-1;Granulin-2;Granulin-3;Granulin-4;Granulin-5;Granulin-6;Granulin-7	Grn	2191.9	3117.6	6222.7	0	0	0	0	0	0	0	0	0	0	0	0	0	0	0	0	0	0	0	0	0	0	0	0	0	0	0	0	0	0	0	0	0	0	0	0	0	0	0	0	0	0	0	0
P29341	Polyadenylate-binding protein 1	Pabpc1	6122.9	26320	39236	0	288.95	444.16	0	0	81.125	0	0	38.01	0	0	0	93.473	0	0	0	0	0	0	0	0	0	0	0	0	0	0	0	118.12	0	0	0	0	0	0	0	0	0	0	0	57.642	0	0	0
P29351	Tyrosine-protein phosphatase non-receptor type 6	Ptpn6	8926.6	5326.3	119580	0	0	0	0	0	0	0	0	0	0	0	0	0	0	309.19	842.12	0	312.62	0	0	0	0	0	0	0	0	0	0	0	0	0	0	0	0	0	0	0	0	0	0	0	0	0	0
P29391	Ferritin light chain 1;Ferritin light chain 2	Ftl1	28410	27921	36139	372.59	0	1354.1	0	0	0	0	0	398.1	0	0	0	303.34	0	0	0	0	0	0	294.82	0	0	0	0	0	0	0	0	0	0	0	0	0	0	0	0	0	0	717.65	0	0	447.16	0	0
P29416	Beta-hexosaminidase subunit alpha	Hexa	6352.9	7269.8	11785	0	0	0	0	0	0	0	0	0	0	0	0	0	0	0	0	0	0	0	0	0	0	0	0	0	0	0	0	0	0	0	0	0	0	0	0	0	0	0	0	271.17	0	0	0
P29452	Caspase-1;Caspase-1 subunit p20;Caspase-1 subunit p10	Casp1	0	0	2114.3	0	0	0	0	0	0	0	0	0	0	0	0	0	0	0	0	0	0	0	0	0	0	0	0	0	0	0	0	0	0	0	0	0	0	0	0	0	0	0	0	0	0	0	0
P29758	Ornithine aminotransferase, mitochondrial	Oat	72780	97699	83549	488.42	708.6	868.33	235.92	230.2	745.94	387.5	0	1106	215.91	203.09	281.37	279.32	0	0	139.46	277.19	110.7	107.84	349.31	0	0	113.55	239.95	353.08	868.66	0	0	0	157.91	343.27	0	403.98	0	0	0	0	0	1877.2	0	349.85	214.08	165.91	139.11
P30204	Macrophage scavenger receptor types I and II	Msr1	0	13035	10577	0	0	0	0	0	0	0	0	0	0	0	0	0	0	0	0	0	0	0	0	0	0	0	0	0	0	0	0	0	0	0	0	0	0	0	0	0	0	0	0	0	0	0	0
P30355	Arachidonate 5-lipoxygenase-activating protein	Alox5ap	26690	44072	25711	0	0	1192.5	634.07	924.46	370.87	456.65	237.1	1151.6	279.22	246.56	0	316.48	0	585.87	0	0	0	269.3	570.4	0	0	0	0	168.01	0	315.82	416.11	0	0	1074	0	687.22	0	0	0	0	0	1747	897.39	925.45	611.81	0	0
P30993	C5a anaphylatoxin chemotactic receptor 1	C5ar1	0	2066.7	0	0	0	0	0	0	0	0	0	0	0	0	0	0	0	0	0	0	0	0	0	0	0	0	0	0	0	0	0	0	0	0	0	0	0	0	0	0	0	0	0	0	0	0	0
P30999	Catenin delta-1	Ctnnd1	0	0	3436.6	0	0	0	0	0	0	0	0	0	0	0	0	0	0	0	0	0	0	0	0	0	0	0	0	0	0	0	0	0	0	0	0	0	0	0	0	0	0	0	0	0	0	0	0
P31230	Aminoacyl tRNA synthase complex-interacting multifunctional protein 1;Endothelial monocyte-activating polypeptide 2	Aimp1	0	41591	22595	0	0	0	0	0	0	0	0	0	0	0	0	0	0	0	0	0	0	0	0	0	0	0	0	0	0	0	0	0	0	0	0	0	0	0	0	0	0	0	0	0	0	0	0
P31266	Recombining binding protein suppressor of hairless	Rbpj	0	2555.2	2175.4	0	0	0	0	0	0	0	0	0	0	0	0	0	0	0	0	0	0	0	0	0	0	0	0	0	0	0	0	0	0	0	0	0	0	0	0	0	0	0	0	0	0	0	0
P31996	Macrosialin	Cd68	15764	32900	24643	358.86	0	896.14	0	1010.7	267.77	126.48	0	805.91	163.14	372.45	452.78	688.48	117.1	236.23	0	340.89	142.45	0	661.03	0	0	0	0	718.53	440.43	0	0	0	0	398.96	0	0	225.12	0	0	0	199.17	685.15	316.5	495.37	340.39	0	218.2
P32020	Non-specific lipid-transfer protein	Scp2	6633.7	8563.6	2588.6	121.49	0	106.92	0	275.43	103.63	72.469	0	158.08	0	0	63.469	0	0	0	0	96.514	0	0	0	0	0	0	0	67.402	0	51.177	0	0	0	0	0	0	0	0	0	0	0	203.8	0	0	143.85	0	0
P32067	Lupus La protein homolog	Ssb	23245	48353	69978	173.76	84.3	0	0	337.92	0	0	0	492.11	0	0	195.68	219.3	99.343	0	0	0	0	73.257	100.6	0	0	0	0	55.827	56.741	0	0	0	0	0	0	50.758	0	0	0	0	0	448.12	0	179.81	312.8	175.32	54.025
P33173	Kinesin-like protein KIF1A	Kif1a	0	0	0	0	0	0	0	0	0	0	0	0	0	0	0	0	0	0	0	0	0	0	0	0	0	0	0	0	0	0	0	0	0	0	0	0	0	0	203.16	0	0	0	0	0	0	0	0
P33609	DNA polymerase alpha catalytic subunit	Pola1	0	256.13	0	0	0	0	0	0	0	0	0	0	0	0	0	0	0	0	0	0	0	0	0	0	0	0	0	0	0	0	0	0	0	0	0	0	0	0	0	0	0	0	0	0	0	0	0
P35123	Ubiquitin carboxyl-terminal hydrolase 4;Ubiquitin carboxyl-terminal hydrolase 11	Usp4	0	654.89	1368.5	0	0	0	0	0	0	0	0	0	0	0	0	0	0	0	0	0	0	0	0	0	0	0	0	0	0	0	0	0	0	0	0	0	0	0	0	0	0	0	0	0	0	0	0
P35278	Ras-related protein Rab-5C	Rab5c	64119	93589	149180	158.3	274.28	499.64	0	374.15	318.96	117.93	0	818.69	675.41	318.51	667.89	195.09	0	178.87	0	383.98	0	0	170.77	0	0	0	0	88.45	239.36	0	0	0	0	552.52	0	132.95	118.37	0	0	0	0	2368.1	161.59	682.8	0	669.47	252.12
P35279	Ras-related protein Rab-6A;Ras-related protein Rab-6B	Rab6a	17441	30539	60370	0	319.02	186.97	0	0	0	0	0	0	0	0	0	0	0	0	0	0	0	0	0	0	0	0	179.89	0	133.21	0	0	0	0	0	0	0	0	0	0	0	0	105.56	0	0	0	0	0
P35290	Ras-related protein Rab-24	Rab24	0	0	2927.4	0	0	0	0	0	0	0	0	0	0	0	0	0	0	0	0	0	0	0	0	0	0	0	0	0	0	0	0	0	0	0	0	0	0	0	0	0	0	0	0	0	0	0	0
P35293	Ras-related protein Rab-18	Rab18	8257.4	8024.7	18046	0	0	0	0	0	0	0	0	0	0	0	0	0	0	0	0	0	0	0	0	0	0	0	0	0	0	0	0	0	0	0	0	0	0	0	0	0	0	256.76	0	0	0	0	0
P35486	Pyruvate dehydrogenase E1 component subunit alpha, somatic form, mitochondrial	Pdha1	12765	19635	12734	0	0	76.475	0	58.125	0	0	0	118.05	0	0	82.3	0	0	0	0	0	0	0	0	0	0	0	0	0	0	0	0	0	64.036	60.931	0	77.03	0	0	0	0	0	0	0	0	70.604	0	0
P35492	Histidine ammonia-lyase	Hal	606.2	833.6	0	0	0	1813.4	0	0	0	0	0	0	0	0	0	0	0	0	0	1094.3	0	31.266	0	0	0	0	0	0	0	0	0	0	0	346.58	0	0	94.135	0	0	0	0	0	0	0	50.007	0	0
P35550	rRNA 2-O-methyltransferase fibrillarin	Fbl	59318	70611	103420	81.651	0	220.69	0	579.91	64.262	75.474	0	954.11	0	0	51.263	0	0	0	0	0	0	0	82.11	0	0	0	146.06	146.17	0	0	0	66.162	0	0	0	0	0	0	0	0	0	512.2	0	120.82	250.87	101.72	0
P35564	Calnexin	Canx	251680	342820	399850	3064.6	2408.5	2454	1708.7	1841.3	2027.7	3093.9	970.95	4582.5	451.16	610.96	1310.7	636.92	328.4	420.31	319.86	828.24	641.99	379.15	968.17	0	330.96	667.75	1152.8	2026.1	2507.1	1215	1311.8	757.24	1528.9	1588.7	495.96	659.06	366.31	496.31	729.26	642.93	279.8	2525.8	1012	2053.3	1994.8	443.01	235.18
P35601	Replication factor C subunit 1	Rfc1	382.09	1326.2	521.67	0	0	0	0	0	0	0	0	0	0	0	0	0	0	0	0	0	0	0	0	0	0	0	0	0	0	0	0	0	0	0	0	0	0	0	0	0	0	0	0	0	0	0	0
P35700	Peroxiredoxin-1	Prdx1	39575	94517	208760	3426.1	9156.5	12314	6296.5	1690.5	921.78	6952.4	1030.5	6013.6	6091.9	5321	6104.8	2569.5	1458.5	3757.7	2725	5294.1	7744.4	13438	8428.6	5784.7	8845.6	8442.6	8905.4	8070.6	7419.8	5129.9	5469.3	2420.3	7997.6	2439.8	1262.7	1167	2235.3	1108.2	685.87	681.82	759.65	2053	1906	1991.3	2391.9	1032.3	769.63
P35821	Tyrosine-protein phosphatase non-receptor type 1	Ptpn1	858.26	1367.1	7082.7	0	0	0	0	0	0	0	0	0	0	0	0	0	0	0	0	0	0	0	0	0	0	0	0	0	0	0	0	0	0	0	0	0	0	0	0	0	0	0	0	0	0	0	0
P35951	Low-density lipoprotein receptor	Ldlr	0	1167.7	2421.7	0	0	0	0	0	0	0	0	0	0	0	0	0	0	0	0	0	0	0	0	0	0	0	0	0	0	0	0	0	0	0	0	0	0	0	0	0	0	0	0	0	0	0	0
P35979	60S ribosomal protein L12	Rpl12	115310	241200	270150	1687.2	2693.6	3721	1215.2	1054.3	1936.5	2458.4	681.66	2440.1	274.77	159.45	2133.5	1401.7	404.58	2422.1	189.35	384.98	1050.6	0	303.32	0	0	0	2147.7	182.85	569.51	189.57	0	449.37	0	796.66	249.91	357.75	0	0	0	0	0	3815.5	2525.6	2119	2016.9	604.17	0
P35980	60S ribosomal protein L18	Rpl18	48410	132060	122330	591.34	3625.2	1375.3	720.33	0	464.35	326.94	633.8	546.8	0	0	292.82	177.18	0	540.69	0	0	1035.6	0	489.12	0	0	0	2616.3	291.58	403.6	229.68	0	0	0	1013.1	199.4	140.85	0	0	0	0	0	1943.3	1020.6	399	774.48	360.52	0
P35991	Tyrosine-protein kinase BTK	Btk	0	0	924.62	0	0	0	0	0	0	0	0	0	0	0	0	0	0	0	0	0	0	0	0	0	0	0	0	0	0	0	0	0	0	0	0	0	0	0	0	0	0	0	0	0	0	0	0
P36371	Antigen peptide transporter 2	Tap2	0	0	5555.1	0	0	0	0	0	0	0	0	0	0	0	0	0	0	0	0	0	0	0	0	0	0	0	0	0	0	0	0	0	0	0	0	0	0	0	0	0	0	0	0	0	0	0	0
P36552	Oxygen-dependent coproporphyrinogen-III oxidase, mitochondrial	Cpox	0	1604.8	744.4	0	0	0	0	0	0	0	0	0	0	0	0	0	0	0	0	0	0	0	0	0	0	0	0	0	0	0	0	0	0	0	0	0	0	0	0	0	0	0	0	0	0	0	0
P37040	NADPH--cytochrome P450 reductase	Por	28040	49566	86860	85.459	0	123.18	0	0	0	0	0	161.51	0	0	104.69	0	0	0	0	45.295	0	0	0	0	0	0	0	87.191	49.24	0	0	0	0	273.82	0	0	0	58.29	0	0	0	323.84	153.23	87.561	124.22	0	0
P38060	Hydroxymethylglutaryl-CoA lyase, mitochondrial	Hmgcl	11406	14157	27340	85.373	0	70.347	0	0	0	0	0	135.83	0	0	0	0	0	0	0	49.287	0	0	0	0	0	0	93.054	68.393	0	0	0	0	0	109.99	0	0	0	0	0	0	0	160.56	0	95.585	0	0	0
P38647	Stress-70 protein, mitochondrial	Hspa9	319870	408310	443500	4831.1	7251.7	4386.8	3894.7	3649.9	4939.2	5170.3	2394.6	8434.2	2035.3	2136.8	3937.1	3459.3	1145.6	2081.3	475.4	1629.8	1235.3	773.06	1670.5	0	356.11	841.7	2430.5	2495.1	3655.7	1648.2	1642.6	415.23	6438	1486.9	189.79	2998.6	624	968.91	594.39	390.14	248.33	7782.4	735.37	2845.3	3632.1	1729.1	1263.5
P39876	Metalloproteinase inhibitor 3	Timp3	0	0	0	0	0	0	0	0	0	0	0	0	0	0	0	9969.4	0	0	0	0	0	0	0	0	0	0	0	0	0	0	0	5091.1	284.17	1381.8	144.31	779.26	0	132.82	0	6134	0	0	0	0	0	0	158.67
P40124	Adenylyl cyclase-associated protein 1	Cap1	3784.2	3664	20207	0	0	0	0	0	0	0	0	0	0	0	0	0	0	0	0	0	0	0	0	0	0	0	0	0	0	0	0	0	0	0	0	0	0	0	0	0	0	0	0	0	0	0	0
P40142	Transketolase	Tkt	1737.8	6228.9	13901	41.767	252.14	243.37	215.6	0	0	301.52	47.362	260.06	72.245	81.129	73.214	0	0	98.521	0	164.77	266	116.04	161.51	255.83	93.771	100.23	99.766	115.53	225.8	0	130.44	0	151.52	0	0	55.417	0	0	0	0	25.859	162.06	206.08	319.71	155.19	54.707	117.53
P40201	Chromodomain-helicase-DNA-binding protein 1	Chd1	0	522.26	440.76	0	0	0	0	0	0	0	0	0	0	0	0	0	0	0	0	0	0	0	0	0	0	0	0	0	0	0	0	0	0	0	0	0	0	0	0	0	0	0	0	0	0	0	0
P41105	60S ribosomal protein L28	Rpl28	46853	112470	111860	900.66	3882	1608.2	1464	775.79	541.5	479.43	2466.2	2255.8	415.95	672.42	412.85	0	496.79	643.9	0	167.1	1366.5	191.43	0	0	215.43	0	633.7	306.3	378.93	510.04	448.26	0	0	653.41	684.11	871.19	247.69	232.43	452.38	0	0	2897.9	1273.8	2041.1	1880.2	1352	1124.3
P42125	Enoyl-CoA delta isomerase 1, mitochondrial	Eci1	6694.8	7019.1	6911	0	0	0	0	0	0	0	0	0	0	0	0	0	0	0	0	0	0	0	0	0	0	0	0	0	234.83	0	0	0	0	0	0	0	0	0	0	0	0	0	0	0	0	0	0
P42225	Signal transducer and activator of transcription 1	Stat1	0	0	5698	0	0	0	0	0	0	0	0	0	0	0	0	0	0	0	0	0	0	0	0	0	0	0	0	0	0	0	0	0	0	0	0	0	0	0	0	0	0	0	0	0	0	0	0
P42227	Signal transducer and activator of transcription 3	Stat3	0	0	1619.1	0	0	0	0	0	0	0	0	0	0	0	0	0	0	0	0	0	0	0	0	0	0	0	0	0	0	0	0	0	0	0	0	0	0	0	0	0	0	0	0	0	0	0	0
P42932	T-complex protein 1 subunit theta	Cct8	556.99	10800	20082	0	122.18	0	0	0	0	0	0	0	0	0	0	0	0	0	0	0	0	0	0	0	0	0	0	0	0	0	0	0	0	0	0	0	0	0	0	0	0	0	0	0	0	0	0
P43247	DNA mismatch repair protein Msh2	Msh2	0	1061.5	1905.2	0	0	0	0	0	0	0	0	0	0	0	0	0	0	0	0	0	0	0	0	0	0	0	0	0	0	0	0	0	0	0	0	0	0	0	0	0	0	0	0	0	0	0	0
P43274	Histone H1.4	Hist1h1e	119910	205410	197720	5022.9	1337.1	6445.8	453.84	3340.4	4608.5	4072.1	1621.4	10846	2688.3	1672.7	2927.3	3146.8	3013.3	409.74	0	2247.8	939.16	2710.5	5069.5	0	523.47	2006.4	2429.7	1918.1	4624.4	1860.9	1985.6	1944.1	2001.3	1780.3	491.04	1726.6	1409.4	3857.3	4441.1	1255.5	758.42	5343.8	5853.6	6404.4	5863.5	4322.6	5256.7
P43275	Histone H1.1	Hist1h1a	312500	400770	324660	6206.2	1537.7	3689.8	406.53	2595.2	3926.9	3106.1	1738.1	12019	5499	3253.1	2716.2	5217.8	3361.7	733.42	0	934.25	703.79	4138.9	5048.7	0	382.01	2613.6	1683.9	4691.4	4948.4	2157	1718.8	0	831	1650.2	0	675.7	0	2508.8	5029.5	1246.2	555.7	21128	3964.1	4873.1	7710	4042.3	3596.5
P43276	Histone H1.5	Hist1h1b	179520	199960	172370	3580.5	1200.1	5584.4	396.33	2905.2	2682.3	1111.6	1594.8	8855.5	3303	1503.9	2370.9	1667.5	3695.2	455.48	0	468.44	363.97	2015.7	4480.6	0	0	1217.9	442.15	1427	3592.4	1163.8	1525.3	656.62	1105.4	0	260.51	1005.2	557.28	546.01	990.79	505.38	0	9995.6	1868.2	2612.5	3259.6	3780	0
P43277	Histone H1.3	Hist1h1d	2159400	2256600	1998400	47490	19874	80502	13429	59887	53652	54722	23151	148130	41992	34612	41420	34381	34540	7171.7	4459.7	43140	10311	61805	60774	600.35	9302.1	47872	30696	49246	104540	31189	35896	32087	29067	34333	6652.6	38634	12465	27538	22199	3621	12524	163650	53208	104260	63300	72927	59806
P45376	Aldose reductase	Akr1b1	0	515.35	619.53	0	0	0	0	0	0	0	0	0	0	0	0	0	0	0	0	0	0	0	0	0	0	0	0	0	0	0	0	0	0	0	0	0	0	0	0	0	0	0	0	0	0	0	0
P45377	Aldose reductase-related protein 2;Aldose reductase-related protein 1	Akr1b8	0	0	1106.4	0	0	0	0	0	0	0	0	0	0	0	0	0	0	0	0	0	0	0	0	0	0	0	0	0	0	0	0	0	0	0	0	0	0	0	0	0	0	0	0	0	0	0	0
P45878	Peptidyl-prolyl cis-trans isomerase FKBP2	Fkbp2	4190.1	3039.6	0	0	0	0	0	0	0	0	0	0	0	0	0	0	0	0	0	0	0	0	0	0	0	0	0	0	0	0	0	0	0	0	0	0	0	0	0	0	0	0	0	336.62	0	0	0
P45952	Medium-chain specific acyl-CoA dehydrogenase, mitochondrial	Acadm	16110	9068.1	15551	137.3	262.31	186.17	241.16	0	92.653	277.75	0	239.58	188.15	149.02	114.68	70.139	85.115	0	0	239.2	170.94	204.07	190.61	108.43	0	0	0	175.38	204.84	0	0	0	113.53	0	0	111.6	0	0	0	0	0	381.76	0	192.71	179.77	0	189.3
P46061	Ran GTPase-activating protein 1	Rangap1	0	3025	1681.3	0	0	0	0	0	0	0	0	0	0	0	0	0	0	0	0	0	0	0	0	0	0	0	0	0	0	0	0	0	0	0	0	0	0	0	0	0	0	0	0	0	0	0	0
P46460	Vesicle-fusing ATPase	Nsf	787.32	1012.9	1664.4	0	0	0	0	0	0	0	0	0	0	0	0	0	0	0	0	0	0	0	0	0	0	0	0	0	0	0	0	0	0	0	0	0	0	0	0	0	0	0	0	0	0	0	0
P46471	26S protease regulatory subunit 7	Psmc2	0	23232	24953	0	0	0	0	0	0	0	0	0	0	0	0	0	0	0	0	0	0	0	0	0	0	0	0	0	0	0	0	0	0	0	0	0	0	0	0	0	0	0	0	0	0	0	0
P46638	Ras-related protein Rab-11B;Ras-related protein Rab-11A	Rab11b	34838	49571	78856	369.99	0	235.04	0	220.35	77	0	0	570.45	0	88.565	557.86	148.48	73.322	0	0	87.822	0	0	139.53	0	0	0	0	125.66	78.46	0	0	0	0	459.5	139.57	0	126.28	150.63	0	0	0	634.37	183.78	114.82	0	0	156.12
P46978	Dolichyl-diphosphooligosaccharide--protein glycosyltransferase subunit STT3A	Stt3a	11087	30017	36850	0	44.023	181.91	0	0	0	30.679	0	56.153	0	0	51.426	0	0	0	0	0	0	0	0	0	0	0	0	0	0	0	0	0	0	0	0	85.583	0	0	0	54.927	0	211.6	75.33	54.619	0	0	78.028
P47713	Cytosolic phospholipase A2;Phospholipase A2;Lysophospholipase	Pla2g4a	1291.8	2299.5	13106	0	0	0	0	0	0	0	0	0	0	0	0	0	0	0	0	0	0	0	0	0	0	0	0	0	0	0	0	0	0	0	0	0	0	0	0	0	0	0	0	0	0	0	0
P47738	Aldehyde dehydrogenase, mitochondrial	Aldh2	132110	112380	110980	2027.4	340.67	1947	1256.4	1088.2	1561	1964.8	232.24	4238.7	417.33	231.53	1212.8	1005.6	640.06	63.167	0	1246.6	0	414.01	1442.9	0	0	288.39	268.35	303.47	972.49	463.62	205.85	0	833.75	1625.1	0	896.26	1053	1106.9	263.56	320.21	331.08	3084.8	400.81	4817.4	1897.8	1069.2	1591.8
P47740	Fatty aldehyde dehydrogenase	Aldh3a2	0	0	3060.1	0	0	0	0	0	0	0	0	0	0	0	0	0	0	0	0	0	0	0	0	0	0	0	0	0	0	0	0	0	0	0	0	0	0	0	0	0	0	0	0	0	0	0	0
P47753	F-actin-capping protein subunit alpha-1	Capza1	7523.8	17210	25685	0	202.42	347.62	118.14	0	0	0	0	196.6	191.24	0	0	0	0	0	0	189.09	0	196.99	127.62	159.12	0	0	0	0	0	168.51	0	0	127.72	0	0	0	0	0	0	0	0	0	0	0	0	0	0
P47754	F-actin-capping protein subunit alpha-2	Capza2	0	14739	17925	0	0	0	0	0	0	0	0	0	0	0	0	0	0	0	0	0	0	0	0	0	0	0	0	0	0	0	0	0	0	0	0	0	0	0	0	0	0	0	0	0	0	0	0
P47757	F-actin-capping protein subunit beta	Capzb	0	2414.2	5440.5	0	0	0	0	0	0	0	0	0	0	0	0	0	0	0	0	0	0	0	0	0	0	0	0	0	0	0	0	0	0	0	0	0	0	0	0	0	0	0	0	0	0	0	0
P47758	Signal recognition particle receptor subunit beta	Srprb	12555	30896	35039	100.8	131.79	161.58	0	72.317	0	101.23	0	0	0	0	0	0	0	0	0	0	0	0	0	0	0	0	0	0	0	0	0	0	0	0	0	108.67	0	0	0	0	0	458.96	0	0	0	0	0
P47791	Glutathione reductase, mitochondrial	Gsr	4518.3	6787	6039	0	0	0	0	0	0	0	0	0	0	0	0	0	0	0	0	0	0	0	0	0	0	0	0	0	0	0	0	0	0	0	0	0	0	0	0	0	0	0	0	0	0	0	0
P47802	Metaxin-1	Mtx1	4209.3	0	11840	0	0	0	0	0	0	0	0	113.13	0	0	0	0	0	0	0	0	0	0	0	0	0	0	0	0	0	0	0	0	0	0	0	0	0	0	0	0	0	0	0	0	0	0	0
P47811	Mitogen-activated protein kinase 14	Mapk14	0	0	6532.5	0	0	0	0	0	0	0	0	0	0	0	0	0	0	0	0	0	0	0	0	0	0	0	0	0	0	0	0	0	0	0	0	0	0	0	0	0	0	0	0	0	0	0	0
P47856	Glutamine--fructose-6-phosphate aminotransferase [isomerizing] 1	Gfpt1	22639	38978	48444	0	0	17271	0	0	0	0	0	0	0	0	0	5086.5	0	0	0	1521.1	184.23	0	322.74	304.09	317.5	224.48	310.22	255.76	112.55	0	589.8	7625.3	886.74	35768	0	886.78	52332	1427.8	1201	12822	1216.7	2658.9	0	2339.8	0	896.55	868.62
P47911	60S ribosomal protein L6	Rpl6	36900	105010	102300	775.58	2926.6	650.6	836.68	471.65	306.06	337.4	650.59	648.98	459.89	285.59	1171.9	821.93	0	772.38	243.35	92.91	395.04	0	352.93	0	240.39	166.46	1974.8	123.53	515.14	0	84.3	80.495	58.265	794.65	0	97.689	0	0	248.15	0	117.23	903.78	608.36	293.79	331.54	0	0
P47915	60S ribosomal protein L29	Rpl29	17952	83672	24369	0	0	0	0	0	222.15	0	0	0	0	0	0	0	0	0	0	0	0	0	0	0	0	0	0	293.39	0	0	0	0	0	0	0	0	0	0	0	0	0	0	0	0	685.17	0	0
P47962	60S ribosomal protein L5	Rpl5	12503	39910	45003	123.61	410.47	433.93	0	0	305.7	111.73	0	386.51	0	144.61	109.06	0	0	0	0	0	129.59	0	0	0	0	0	150.55	96.949	117.47	0	0	0	0	73.182	0	0	0	0	0	0	0	588.35	167.52	185.43	0	0	0
P47963	60S ribosomal protein L13	Rpl13	61733	149660	148400	127.68	2139.6	1503.1	1031.9	696.33	211.17	140.53	734.5	1120.7	231.6	0	716.01	516.46	0	278.99	248.72	0	305.47	111.66	0	0	0	118	1854.6	0	525.41	0	0	0	0	519.11	0	327.75	184	0	213.14	0	0	486.33	932.89	1238.5	141.17	383.38	0
P48036	Annexin A5	Anxa5	554260	673990	1046300	4959.3	7502.6	5502.3	1543	13255	6988.6	5118.7	414.04	12959	5424	5759.7	18678	2959.1	7733.5	3835.5	260.34	3824.5	1015.8	1536.6	2182.8	0	240.32	444.3	1152.1	5371.9	4944	4908.1	1636.1	1328.2	3917.1	8059.2	1464.7	2731.9	2361.6	861.39	5238.6	3349.7	1536.1	12782	2328.6	6778	5153.3	3416.1	2231
P48410	ATP-binding cassette sub-family D member 1	Abcd1	1563.4	540.73	0	0	0	0	0	0	0	0	0	0	0	0	0	0	0	0	0	0	0	0	0	0	0	0	0	0	0	0	0	0	0	0	0	0	0	0	0	0	0	0	0	0	0	0	0
P48678	Prelamin-A/C;Lamin-A/C	Lmna	398920	798900	995100	8827.8	1563.2	15140	1305.9	16972	5751.6	11247	1794.7	16984	4602.9	3102.2	12547	5829.5	2355.4	1020.1	627.11	4904.9	2008.9	9837.1	6701.7	1168.5	1265.7	3971.8	3793.9	6278.5	8220.3	6343.2	4873.3	2645.2	5521.2	4436.7	1819.5	7716.4	8982.2	7127.9	3989.4	5598.5	2952.1	12652	11758	7389	14412	3671	7112.1
P48771	Cytochrome c oxidase subunit 7A2, mitochondrial	Cox7a2	66854	88352	87899	1881.2	0	736.12	404.68	754.61	708.64	1196.2	523.96	3026.1	410.34	540.81	0	0	0	615.24	0	362.21	0	383.41	403.48	0	0	262.54	0	0	0	0	0	0	0	0	0	673.53	383.7	0	0	0	0	2403.3	1030.6	733.5	1744.9	0	0
P48962	ADP/ATP translocase 1	Slc25a4	338830	715200	960090	12826	5859.3	14103	4303.2	8926.2	14103	10361	4914.3	19393	5145	5637.7	10591	15475	4372.5	5986.1	2073.5	5879	6386.6	2989	11026	147.56	2469.1	4614.6	9808.1	7169.1	11247	4048.9	4127.6	683.37	9489.6	8637.1	2935.4	7135.6	7241	3893.7	2887.6	1262.8	2607.1	29527	18004	14639	16981	8849.4	4956.2
P48999	Arachidonate 5-lipoxygenase	Alox5	1748.1	3398.6	2818	0	0	0	0	0	0	0	0	0	0	0	0	0	0	0	0	0	0	0	0	0	0	0	0	0	0	0	0	0	0	0	0	0	0	0	0	0	0	0	0	0	0	0	0
P49312	Heterogeneous nuclear ribonucleoprotein A1;Heterogeneous nuclear ribonucleoprotein A1, N-terminally processed	Hnrnpa1	69141	222920	245570	742.62	0	0	0	290.46	199.25	0	0	269.7	86.125	0	504.51	625.93	0	0	0	0	0	0	0	0	0	0	0	878.89	1190.2	0	0	0	0	0	0	435.83	0	0	0	0	0	847.5	0	1045.9	90.44	436.6	109.71
P49718	DNA replication licensing factor MCM5	Mcm5	1017.9	1774.7	0	0	0	0	0	0	0	0	0	0	0	0	0	0	0	0	0	0	0	0	0	0	0	0	43.607	0	0	0	0	0	0	0	0	0	0	0	0	0	0	0	0	0	0	0	0
P49722	Proteasome subunit alpha type-2	Psma2	7872.9	95757	117940	0	234.1	3249.2	0	0	0	0	167.21	0	0	0	0	0	0	0	0	2984	0	196.46	0	0	0	0	394.29	0	0	0	0	0	0	952.84	0	0	2099.2	0	0	265.5	0	0	163.42	300.43	447.19	0	0
P50096	Inosine-5-monophosphate dehydrogenase 1	Impdh1	817.78	3234.2	1306	0	0	0	0	0	0	0	0	0	0	0	0	0	0	97.63	0	0	135.49	0	0	0	0	0	0	0	0	0	0	0	0	0	0	0	0	0	0	0	0	0	0	0	0	0	0
P50247	Adenosylhomocysteinase	Ahcy	1920.1	1468.8	1145.6	0	256.96	553.3	98.518	0	0	0	0	126.43	0	0	0	0	0	0	0	180.28	0	168.79	287.38	112.65	0	0	0	0	0	131.76	123.27	0	0	65.932	0	0	0	0	0	0	0	0	84.168	0	0	0	0
P50396	Rab GDP dissociation inhibitor alpha	Gdi1	5707.5	0	5321.1	0	0	0	0	0	0	0	0	610.2	169.82	0	0	0	0	0	0	0	0	0	0	0	0	0	0	0	0	0	0	0	0	0	0	0	0	0	0	0	0	0	0	0	0	0	0
P50516	V-type proton ATPase catalytic subunit A	Atp6v1a	20340	22322	37551	0	0	0	0	0	0	121.8	0	149.6	0	0	0	0	0	0	0	0	0	0	130.13	0	0	0	0	0	0	0	0	0	28.512	42.041	0	0	0	0	0	0	0	90.627	0	53.48	0	0	0
P50518	V-type proton ATPase subunit E 1	Atp6v1e1	27885	20468	24829	0	129.77	0	0	0	95.177	0	0	150.93	89.597	196.56	104.36	119.7	0	0	0	0	0	0	244.64	0	0	0	77.271	195.74	0	173.78	0	0	71.835	0	0	125.3	0	0	0	0	0	241.58	0	0	0	90.775	0
P50543	Protein S100-A11	S100a11	241020	399310	567360	1939.7	9981.1	7232.3	668.32	1074.5	386.29	1465.9	0	1237.3	520.49	403.48	3512	0	368.06	983.95	611.48	3744.7	1790.8	945.89	2356.8	550.69	1227.9	1383.2	1074.5	4272.2	2306.4	1729.5	1653.5	907.42	829.02	1094.9	0	0	0	0	0	728.82	513.24	2297.6	1154.9	404.17	520.38	0	869.99
P50544	Very long-chain specific acyl-CoA dehydrogenase, mitochondrial	Acadvl	8714.3	11554	7305.9	0	0	0	0	0	0	0	0	60.851	0	0	0	0	0	0	0	0	0	0	0	0	0	0	0	0	45.989	0	0	0	0	0	0	0	0	0	0	0	0	169.4	0	0	0	0	0
P50580	Proliferation-associated protein 2G4	Pa2g4	999.11	4996.4	7318.6	0	0	0	0	0	86.775	0	83.884	0	0	0	0	0	0	0	0	0	0	0	0	0	0	0	0	0	0	0	0	0	0	0	0	0	0	0	0	0	0	129.52	149.76	240.33	247.31	84.867	0
P51150	Ras-related protein Rab-7a	Rab7a	99235	156040	121010	585.41	266.36	719.78	0	1222.7	891.79	271.96	94.442	2018.5	251.91	381.99	2012.8	1399.4	330.63	95.334	0	467.02	0	0	944.37	0	0	93.68	768.17	841.69	1174.4	317.13	0	198.29	161.76	2265.4	121.71	383.57	589.26	182.97	421.86	226.36	96.556	4155.8	537.1	1015.8	1624.7	399.86	1260.3
P51174	Long-chain specific acyl-CoA dehydrogenase, mitochondrial	Acadl	29324	30414	37955	279.9	0	309.95	0	0	133.71	0	0	591.15	0	0	0	187.31	0	0	373.8	0	0	0	0	0	0	0	70.457	0	194.66	0	0	0	0	60.698	0	80.586	0	0	0	0	0	490.54	0	133.21	160.49	0	0
P51410	60S ribosomal protein L9	Rpl9	111800	211430	275960	148.35	3936.6	2400.6	533.13	0	542.32	0	1607	1354.5	549.63	0	195.47	460.16	0	196.93	0	0	146.43	0	0	0	0	0	3026	0	513.16	124.9	0	0	0	379.93	552.69	0	0	0	0	0	0	1839.3	1162.8	1223.8	3218.5	134.14	551.9
P51660	Peroxisomal multifunctional enzyme type 2;(3R)-hydroxyacyl-CoA dehydrogenase;Enoyl-CoA hydratase 2	Hsd17b4	14571	17838	17631	0	0	158.58	0	0	36.116	0	0	125.29	29.561	0	0	0	0	0	0	223.48	0	0	0	0	0	0	0	44.142	147.44	0	0	0	0	0	0	38.133	0	0	0	0	0	258.53	82.361	142.03	75.312	0	48.383
P51670	C-C motif chemokine 9;CCL9(29-101);CCL9(30-101);CCL9(31-101)	Ccl9	0	35237	30171	0	0	0	0	0	0	0	0	0	0	0	0	0	0	0	0	0	0	0	0	0	0	0	0	0	0	0	0	0	0	0	0	0	0	0	0	0	0	0	0	0	0	0	0
P51863	V-type proton ATPase subunit d 1	Atp6v0d1	38202	37619	31925	0	0	288.37	0	113.41	81.351	0	0	0	0	0	0	72.152	0	0	0	0	0	0	0	0	0	0	0	0	0	0	0	0	0	445.96	0	0	0	0	0	67.003	0	114.72	0	102.65	0	0	0
P51881	ADP/ATP translocase 2;ADP/ATP translocase 2, N-terminally processed	Slc25a5	106770	164560	204990	2808	1364.4	6737.2	1552.8	2105.3	4437.9	2425.4	2163.3	6602.2	1509.3	1966.8	4068.9	3724.9	1840	2500.4	253.2	1298.5	1829.4	286.86	2245.4	0	395.26	1156.2	2269.8	1904.8	3171.3	1210.6	1037.1	574.06	2253.5	3198.8	813.43	4279.4	1310.5	1502.7	1083.8	535.47	829.1	10186	2452.9	3243.9	2939.9	2252	1349.3
P51908	C->U-editing enzyme APOBEC-1	Apobec1	0	2878.9	2205.2	0	0	0	0	0	0	0	0	0	0	0	0	0	0	0	0	0	0	0	0	0	0	0	0	0	0	0	0	0	0	0	0	0	0	0	0	0	0	0	0	0	0	0	0
P51912	Neutral amino acid transporter B(0)	Slc1a5	4679.4	12698	5035.4	0	0	0	0	0	0	0	0	0	0	0	0	0	0	0	0	0	0	0	0	0	0	0	0	0	0	0	0	0	0	0	0	0	0	0	0	0	0	0	0	0	0	0	0
P52432	DNA-directed RNA polymerases I and III subunit RPAC1	Polr1c	0	11318	9878	0	0	0	0	0	0	0	0	0	0	0	0	0	0	0	0	0	0	0	0	0	0	0	0	0	0	0	0	0	0	0	0	0	0	0	0	0	0	0	0	0	0	0	0
P52480	Pyruvate kinase PKM	Pkm	122910	217010	352350	413.65	3985.4	4843.8	440.01	225.43	1195.5	763.3	484.04	889.5	2134.2	548.52	2281.4	978.1	681.16	1222.8	294.52	2511.1	645.18	975.8	3140.1	937.47	503.06	717.93	802.45	1983.8	1334.1	380.48	370.21	326.69	428.16	1649.4	108.82	478.78	213.94	131.15	148.55	110.84	86.164	3346.7	861.78	1645.9	1404.4	899.95	982.96
P52503	NADH dehydrogenase [ubiquinone] iron-sulfur protein 6, mitochondrial	Ndufs6	28006	0	0	0	0	0	0	0	0	0	0	0	0	0	0	0	0	0	0	0	0	0	0	0	0	0	0	0	0	0	0	0	0	0	0	0	0	0	0	0	0	0	0	0	0	0	0
P52633	Signal transducer and transcription activator 6	Stat6	0	0	2353.6	0	0	0	0	0	0	0	0	0	0	0	0	0	0	0	0	0	0	0	0	0	0	0	0	0	0	0	0	0	0	0	0	0	0	0	0	0	0	0	0	0	0	0	0
P52825	Carnitine O-palmitoyltransferase 2, mitochondrial	Cpt2	1157.4	1216.8	764.42	0	0	0	0	0	0	0	0	0	0	0	0	0	0	0	0	0	0	0	0	0	0	0	0	0	0	0	0	0	0	0	0	0	0	0	0	0	0	0	0	0	0	0	0
P52927	High mobility group protein HMGI-C	Hmga2	0	10140	15290	0	0	0	0	0	0	0	0	0	0	0	0	0	0	0	0	0	0	0	0	0	0	0	0	0	0	0	0	0	0	0	0	0	0	0	0	0	0	0	0	0	0	0	0
P53026	60S ribosomal protein L10a	Rpl10a	29538	68809	113360	411.16	428.04	486.33	0	0	155.39	0	252.05	554.92	80.782	0	0	0	0	200.22	0	0	161.62	0	0	0	0	0	467.08	0	0	0	0	100.37	0	0	0	129.35	0	0	124.7	0	0	1160.3	542.86	574.56	226.38	0	208.24
P53395	Lipoamide acyltransferase component of branched-chain alpha-keto acid dehydrogenase complex, mitochondrial	Dbt	6083.1	3076.2	7470.8	0	0	0	0	0	0	0	0	183.34	0	0	0	0	0	0	0	0	0	0	0	0	0	0	54.98	0	0	0	0	0	0	0	0	0	0	0	0	0	0	199.2	0	129.23	61.06	71.448	76.877
P70403	Protein CASP;Homeobox protein cut-like 1	Cux1	0	367.09	921.07	0	0	0	0	0	0	0	0	0	0	0	0	0	0	0	0	0	0	0	0	0	0	0	0	0	0	0	0	0	0	0	0	0	0	0	0	0	0	0	0	0	0	0	0
P53569	CCAAT/enhancer-binding protein zeta	Cebpz	392.38	1528.9	4989.8	0	0	0	0	0	0	0	0	0	0	0	0	0	0	0	0	0	0	0	0	0	0	0	0	0	0	0	0	0	0	0	0	0	0	0	0	0	0	54.916	0	0	0	0	0
P53798	Squalene synthase	Fdft1	1046.5	6124.2	0	0	0	0	0	0	0	0	0	0	0	0	0	0	0	0	0	0	0	0	0	0	0	0	0	0	0	0	0	0	0	0	0	0	0	0	0	0	0	0	0	0	0	0	0
P53994	Ras-related protein Rab-2A;Ras-related protein Rab-2B	Rab2a	19344	45626	54492	0	0	0	0	0	0	0	0	340.5	0	0	0	0	0	0	0	0	0	0	0	0	0	0	0	0	0	0	0	0	0	338.94	0	82.574	0	0	0	0	0	0	101.52	140.35	0	0	0
P54071	Isocitrate dehydrogenase [NADP], mitochondrial	Idh2	125400	159550	129170	1735	732.08	974	1010.2	789.69	1479.3	1340.9	476.22	4761.5	968.5	415.71	915.74	1075.2	292.45	0	33.055	1124.7	322.84	376.73	1874.7	0	0	622.61	517.94	896.87	2159.9	136.13	53.802	0	1189.1	570.73	40.408	388.96	544.09	386.02	59.877	0	0	5133.6	0	1287.7	1342.4	912.39	1085.2
P54116	Erythrocyte band 7 integral membrane protein	Stom	43950	53349	56616	249.93	82.518	928.87	0	904.69	0	93.835	114.2	750.86	191.17	448.93	811.17	274.57	102.73	335	0	0	0	72.978	194.51	0	0	0	0	402.97	313.37	127.55	0	0	0	0	0	0	0	0	0	0	0	649.34	133.62	464.88	710.02	0	0
P54775	26S protease regulatory subunit 6B	Psmc4	2005.7	20495	18381	0	0	0	0	0	0	0	0	0	0	0	0	0	0	0	0	0	0	0	0	0	0	0	0	0	0	0	0	0	0	0	0	0	0	0	0	0	0	0	0	0	0	0	0
P54987	Cis-aconitate decarboxylase	Irg1	3482.6	482970	513800	0	7019	0	0	0	0	0	0	0	0	0	0	0	0	0	0	0	0	0	0	0	0	0	0	0	0	0	0	548.18	0	0	0	0	0	0	0	0	0	0	0	0	0	0	0
P55096	ATP-binding cassette sub-family D member 3	Abcd3	0	1129.9	0	0	0	0	0	0	0	0	0	0	0	0	0	0	0	0	0	0	0	0	0	0	0	0	0	0	0	0	0	0	0	0	0	0	0	0	0	0	0	0	0	0	0	0	0
P55258	Ras-related protein Rab-8A	Rab8a	3320.3	4900.5	4211.1	0	0	0	0	0	0	0	0	0	0	0	0	0	0	0	0	0	0	0	0	0	0	0	0	0	0	0	0	0	0	0	0	0	0	0	0	0	0	0	0	0	0	0	0
P55302	Alpha-2-macroglobulin receptor-associated protein	Lrpap1	3025.5	1554.2	3829.7	0	0	0	0	0	0	0	0	0	0	0	0	0	0	0	0	0	0	0	0	0	0	0	0	0	0	0	0	0	0	0	0	0	0	0	0	0	0	0	0	0	0	0	0
P55849	Desmocollin-1	Dsc1	2033.9	0	1229	324.69	1076.5	1859	673.96	164.83	422.54	894.81	0	898.84	0	647.87	622.94	1026.3	354.4	731.27	514.59	0	678.66	865.82	884.98	978.91	786.05	864.95	0	912.85	889.52	734.12	0	659.86	0	1326.6	673.66	975.55	1061.8	578.85	0	763.96	608.33	790.5	0	764.2	805.37	494.94	0
P55937	Golgin subfamily A member 3	Golga3	0	0	1047.9	0	0	0	0	0	0	0	0	0	0	0	0	0	0	0	0	0	0	0	0	0	0	0	0	0	0	0	0	0	0	0	0	0	0	0	0	0	0	0	0	0	0	0	0
P56135	ATP synthase subunit f, mitochondrial	Atp5j2	0	61975	76101	0	0	0	0	0	0	0	0	0	0	0	0	0	0	0	0	0	0	0	0	0	0	0	0	0	0	0	0	0	0	0	0	0	0	0	0	0	0	0	0	0	0	0	0
P56183	Ribosomal RNA processing protein 1 homolog A	Rrp1	0	3081.4	0	0	0	0	0	0	0	0	0	0	0	0	0	0	0	0	0	0	0	0	0	0	0	0	0	0	0	0	0	0	0	0	0	0	0	0	0	0	0	0	0	0	0	0	0
P56379	6.8 kDa mitochondrial proteolipid	Mp68	25096	20043	31294	0	0	0	0	0	0	0	0	0	0	0	0	0	0	0	0	0	0	0	0	0	0	0	0	0	0	0	0	0	0	0	0	0	0	0	0	0	0	1999.2	551.89	0	0	0	0
P56382	ATP synthase subunit epsilon, mitochondrial	Atp5e	47163	39290	0	757.59	307.99	731.03	410.03	0	713.58	744.59	0	1106	723.74	0	0	0	0	0	0	0	0	0	405.78	0	0	0	0	0	1107.8	0	0	0	0	472.19	0	0	0	0	0	0	0	1499.2	818.71	0	797.49	0	0
P56391	Cytochrome c oxidase subunit 6B1	Cox6b1	19956	0	9381.5	394.63	0	0	0	0	0	0	0	423.17	0	464.68	185.96	0	0	0	0	0	546.83	0	598.7	0	0	0	346.24	352.13	1063.5	0	0	0	935.26	494.26	132.44	0	0	0	0	0	177.71	299.21	204.85	235.79	0	0	0
P56395	Cytochrome b5	Cyb5a	156650	139410	258170	1805.6	887.9	2641.3	335.92	2154.6	1709.5	1623.9	0	3727.6	0	0	986.63	781.99	0	276.1	0	0	0	0	495.52	0	0	0	181.93	0	995.18	288.77	399.14	0	0	1039	0	0	0	0	0	0	0	1043.9	212.62	0	511.6	0	1145.5
P56480	ATP synthase subunit beta, mitochondrial	Atp5b	455740	769600	979170	7502.6	1998	10132	3117.7	4373.6	6573.7	4301.4	2867	12392	3611.6	3538.5	6511.5	4924.9	3839.9	3304.2	1074.1	3548.2	1761.8	2435.4	4697.8	0	519.34	1473.2	3487.1	4564.3	8708.9	3603.5	3260.3	705.43	6464.8	6382	1091.7	6265.4	3532.3	2862.8	2695.9	2085.4	2416.6	12515	7596.5	7434.9	5680.3	3298.7	4283.9
P56546	C-terminal-binding protein 2	Ctbp2	0	14904	2551.4	0	0	0	0	0	0	0	0	0	0	0	0	0	0	0	0	0	0	0	0	0	0	0	0	0	0	0	0	0	0	0	0	0	0	0	0	0	0	0	0	0	0	0	0
P56565	Protein S100-A1	S100a1	0	0	24664	0	0	0	0	0	0	0	0	0	0	0	0	0	0	0	0	0	0	0	0	0	0	0	0	0	0	0	0	0	0	0	0	0	0	0	0	0	0	0	0	0	0	0	0
P56716	Oxygen-regulated protein 1	Rp1	3345.7	11841	10750	14.933	0	0	0	0	0	0	0	30.594	12.495	0	0	0	0	0	0	0	0	24.076	0	0	0	0	0	0	0	0	0	0	0	0	0	0	42.225	40.448	0	0	0	0	0	0	0	0	0
P56959	RNA-binding protein FUS	Fus	0	3238.8	3267.1	0	0	0	0	0	0	0	0	0	0	0	0	0	0	0	0	0	0	0	0	0	0	0	0	0	0	0	0	0	0	0	0	0	0	0	0	0	0	0	0	0	0	0	0
P56960	Exosome component 10	Exosc10	0	3560.8	2189.3	0	0	0	0	0	0	0	0	0	0	0	0	0	0	0	0	0	0	0	0	0	0	0	0	0	0	0	0	0	0	0	0	0	0	0	0	0	0	0	0	0	0	0	0
P57080	Ubiquitin carboxyl-terminal hydrolase 25	Usp25	0	0	481.51	0	0	0	0	0	0	0	0	0	0	0	0	0	0	0	0	0	0	0	0	0	0	0	0	0	0	0	0	0	0	0	0	0	0	0	0	0	0	0	0	0	0	0	0
P57716	Nicastrin	Ncstn	9659.1	10221	15928	0	73.414	327.49	0	0	56.903	0	0	0	0	0	0	0	0	0	0	0	0	0	0	0	0	0	0	0	0	0	0	0	0	0	0	0	0	0	0	0	0	0	0	0	0	0	0
P57759	Endoplasmic reticulum resident protein 29	Erp29	41992	22988	65953	0	0	898.49	0	0	219.96	0	0	435.54	549.1	0	214.11	522.79	549.12	166.25	0	0	0	0	0	0	0	0	320.11	0	0	0	0	0	0	0	224.61	0	0	0	0	0	0	2545.2	0	799.81	162.53	0	446.76
P57776	Elongation factor 1-delta	Eef1d	1398.6	14966	17612	0	0	0	0	0	0	0	0	0	0	0	0	0	0	0	0	0	0	0	0	0	0	0	0	0	0	0	0	0	0	0	0	0	0	0	0	0	0	0	0	0	0	0	0
P57784	U2 small nuclear ribonucleoprotein A	Snrpa1	29718	103750	99900	0	0	0	0	0	0	0	0	236.87	0	0	0	0	0	0	0	0	0	0	259.06	0	0	0	0	144.99	375.49	0	0	0	0	139.5	0	0	0	0	0	0	0	982.69	292.42	0	866.92	0	0
P57787	Monocarboxylate transporter 4	Slc16a3	1195.6	8255.8	4964.2	0	0	0	0	0	0	0	0	0	0	0	0	0	0	0	0	0	0	0	0	0	0	0	0	0	0	0	0	0	0	0	0	0	0	0	0	0	0	96.093	0	0	0	0	0
P58021	Transmembrane 9 superfamily member 2	Tm9sf2	1974.9	11755	15856	0	0	0	0	0	0	0	0	0	0	0	0	0	0	0	0	0	0	0	0	0	0	0	0	0	0	0	0	0	0	0	0	0	0	0	0	0	0	0	0	0	0	0	0
P58059	28S ribosomal protein S21, mitochondrial	Mrps21	11546	17750	0	0	0	0	0	0	0	0	0	0	0	0	0	0	0	0	0	0	0	0	0	0	0	0	0	0	0	0	0	0	0	0	0	0	0	0	0	0	0	0	0	0	0	0	0
P58064	28S ribosomal protein S6, mitochondrial	Mrps6	3593.2	2250.8	6009.6	0	0	0	0	0	0	0	0	0	0	0	0	0	0	0	0	0	0	0	0	0	0	0	0	0	0	0	0	0	0	0	0	0	0	0	0	0	0	168.98	0	0	0	0	0
P58137	Acyl-coenzyme A thioesterase 8	Acot8	0	0	5024.3	0	0	0	0	0	0	0	0	0	0	0	0	0	0	0	0	0	0	0	0	0	0	0	0	0	0	0	0	0	0	0	0	0	0	0	0	0	0	0	0	0	0	0	0
P58252	Elongation factor 2	Eef2	2554.6	14236	24552	41.367	268.48	1189.1	43.489	0	0	243.88	0	107.1	52.894	54.57	52.955	0	48.776	55.489	0	55.204	0	82.773	0	34.331	61.26	58.079	54.39	0	194.51	205.94	0	0	59.351	0	0	0	0	0	0	0	0	35.717	72.107	185.54	104.14	32.916	0
P58281	Dynamin-like 120 kDa protein, mitochondrial;Dynamin-like 120 kDa protein, form S1	Opa1	1550.7	3156.8	3810.3	0	0	0	0	0	0	0	0	0	0	0	0	0	0	0	0	0	0	0	0	0	0	0	0	0	0	0	0	0	0	0	0	0	0	0	0	0	0	0	0	0	0	0	0
P58389	Serine/threonine-protein phosphatase 2A activator	Ppp2r4	0	0	2334.1	0	0	0	0	0	0	0	0	0	0	0	0	0	0	0	0	0	0	0	0	0	0	0	0	0	0	0	0	0	0	0	0	0	0	0	0	0	0	0	0	0	0	0	0
P58681	Toll-like receptor 7	Tlr7	2331.3	0	0	0	0	0	0	0	0	0	0	0	0	0	0	0	0	0	0	0	0	0	0	0	0	0	0	0	0	0	0	0	0	0	0	0	0	0	0	0	0	0	0	0	0	0	0
P58742	Aladin	Aaas	5468.6	8327.5	9034.5	0	0	0	0	0	0	0	0	0	0	0	0	0	0	0	0	0	0	0	0	0	0	0	0	0	0	0	0	0	0	0	0	0	0	0	0	0	0	0	0	0	0	0	0
P59017	Bcl-2-like protein 13	Bcl2l13	0	0	3950.8	0	0	0	0	0	0	0	0	0	0	0	0	0	0	0	0	0	0	0	0	0	0	0	0	0	0	0	0	0	0	0	0	0	0	0	0	0	0	0	0	0	0	0	0
P59235	Nucleoporin Nup43	Nup43	12976	18194	20923	0	0	169.58	0	0	0	0	0	0	0	0	0	0	0	0	0	0	0	0	0	0	0	0	0	0	0	0	0	0	0	0	0	0	0	0	0	0	0	0	0	0	0	0	0
P59481	VIP36-like protein	Lman2l	1942	5303.1	6978.7	0	0	0	0	0	0	0	0	0	0	0	0	0	0	0	0	0	0	0	0	0	0	0	0	0	0	0	0	0	0	0	0	0	0	0	0	0	0	0	0	0	0	0	0
P59708	Splicing factor 3B subunit 6	Sf3b6	36049	50265	33098	0	0	0	0	0	0	0	0	165.87	0	0	0	0	0	0	0	0	0	0	276.19	0	0	0	0	0	222.42	0	0	0	0	0	0	0	0	0	0	0	0	0	0	0	0	0	0
P59999	Actin-related protein 2/3 complex subunit 4	Arpc4	0	33735	30433	0	0	0	0	0	0	0	0	0	0	0	0	0	0	0	0	0	0	0	0	0	0	0	0	0	0	0	0	0	0	0	0	0	0	0	0	0	0	0	0	0	0	0	0
P60060	Protein transport protein Sec61 subunit gamma	Sec61g	5757.1	6273.4	15086	0	0	0	0	0	0	0	0	0	0	0	0	0	0	0	0	0	0	0	0	0	0	0	0	0	0	0	0	0	0	0	0	0	0	0	0	0	0	0	0	0	0	0	0
P60122	RuvB-like 1	Ruvbl1	25744	51500	46629	0	157.84	0	0	0	0	0	0	345.35	0	0	0	0	0	0	0	0	0	0	0	0	0	0	113.55	0	0	0	0	0	0	0	0	0	0	0	0	0	0	241.36	0	0	118.05	0	0
P60335	Poly(rC)-binding protein 1	Pcbp1	10900	44585	74445	0	401.05	395.04	0	55.609	0	0	0	0	0	0	0	127.41	0	0	0	0	114.71	0	175.62	0	0	0	76.591	0	98.332	0	0	0	0	0	0	0	0	0	0	0	0	0	0	186.5	145.24	0	0
P60605	Ubiquitin-conjugating enzyme E2 G2	Ube2g2	10727	14456	19432	0	0	0	0	0	0	0	0	0	0	0	0	0	0	0	0	0	0	0	0	0	0	0	0	0	0	0	0	0	0	0	0	0	0	0	0	0	0	0	0	0	0	0	0
P60670	Nuclear protein localization protein 4 homolog	Nploc4	0	1136.4	3719.8	0	0	0	0	0	0	0	0	0	0	0	0	0	0	0	0	0	0	0	0	0	0	0	0	0	0	0	0	0	0	0	0	0	0	0	0	0	0	0	0	0	0	0	0
P63260	Actin, cytoplasmic 2;Actin, cytoplasmic 2, N-terminally processed;Actin, cytoplasmic 1;Actin, cytoplasmic 1, N-terminally processed	Actg1	398080	998300	1031200	6583.3	42008	22345	9902.3	9739.6	7601	7565.3	11516	11878	9645.5	7432.5	7940.1	1344.7	6076.9	13335	8020.8	4652.5	8484.8	2623.8	5896.4	2163.4	9719.9	2922.9	7106.2	3598.3	6093.9	2171.7	1452.4	1759.8	2136	5342.4	1316.3	1499.6	2228.8	464.98	905.17	589.86	1106.2	18728	8089.5	15622	7466.5	5554.4	3098.3
P60766	Cell division control protein 42 homolog	Cdc42	5366.1	4703.1	27351	0	0	0	0	0	0	0	0	0	0	0	0	0	0	0	0	0	0	0	0	0	0	0	0	0	0	0	0	0	0	0	0	0	0	0	0	0	0	0	0	0	0	0	0
P60843	Eukaryotic initiation factor 4A-I;Eukaryotic initiation factor 4A-II;Eukaryotic initiation factor 4A-II, N-terminally processed	Eif4a1	20057	22590	146010	147.79	859.42	234.78	319.56	0	0	0	265.47	89.606	0	0	0	0	0	378.24	0	0	317.73	0	0	0	0	0	91.095	0	0	0	0	0	0	55.883	142.85	0	0	0	0	0	0	314.76	0	0	0	0	0
P60867	40S ribosomal protein S20	Rps20	44184	81078	75709	258.68	3073.8	1276.9	0	0	0	331.7	277.74	374.45	0	0	0	320.07	0	0	0	0	0	0	0	0	0	0	153.92	0	0	0	0	0	0	0	0	0	0	0	0	0	0	1706.9	635.04	1360.7	1338.4	0	0
P60898	DNA-directed RNA polymerase II subunit RPB9	Polr2i	0	4458.7	0	0	0	0	0	0	0	0	0	0	0	0	0	0	0	0	0	0	0	0	0	0	0	0	0	0	0	0	0	0	0	0	0	0	0	0	0	0	0	0	0	0	0	0	0
P60904	DnaJ homolog subfamily C member 5	Dnajc5	5643.3	0	0	0	0	0	0	0	0	0	0	0	0	0	0	0	0	0	0	0	0	0	0	0	0	0	0	0	0	0	0	0	0	0	0	0	0	0	0	0	0	0	0	0	0	0	0
P61021	Ras-related protein Rab-5B	Rab5b	6515.4	8001.3	15504	0	0	184.61	0	0	0	0	0	0	0	0	0	0	0	0	0	0	0	0	0	0	0	0	0	0	0	0	0	0	0	0	0	0	0	0	0	0	0	0	0	0	0	0	0
P61022	Calcineurin B homologous protein 1	Chp1	4492	12137	16365	0	0	0	0	0	0	0	0	0	0	0	0	0	0	0	0	0	0	0	0	0	0	0	0	0	0	0	0	0	0	0	0	0	0	0	0	0	0	0	0	0	0	0	0
P61027	Ras-related protein Rab-10	Rab10	24616	21852	50609	0	473.84	529.84	0	557.04	0	166.87	0	168.03	91.743	0	215.28	0	95.727	78.164	0	197.65	0	137.8	0	161.15	0	0	0	0	139.22	128.66	0	0	126.56	161.96	156.17	0	0	0	155.05	0	124.21	827.27	281.71	228.26	161.81	214.2	0
P62838	Ubiquitin-conjugating enzyme E2 D2;Ubiquitin-conjugating enzyme E2 D1;Ubiquitin-conjugating enzyme E2 D3	Ube2d2	0	0	6079.5	0	0	0	0	0	0	0	0	0	0	0	0	0	0	0	0	0	0	0	0	0	0	0	0	0	0	0	0	0	0	0	0	0	0	0	0	0	0	0	0	0	0	0	0
P61161	Actin-related protein 2	Actr2	4614.2	16249	14159	0	0	0	0	0	0	0	0	0	0	0	0	0	0	0	0	0	0	0	0	0	0	0	0	0	0	0	0	0	0	0	0	0	0	0	0	0	0	0	0	0	0	0	0
P61164	Alpha-centractin;Beta-centractin	Actr1a	0	2574.1	3749.8	0	0	0	0	0	0	0	0	0	0	0	0	0	0	0	0	0	0	0	0	0	0	0	0	0	0	0	0	0	0	0	0	0	0	0	0	0	0	0	0	0	0	0	0
P61166	Transmembrane protein 258	Tmem258	8664.5	13614	15387	0	0	0	0	0	0	0	0	0	0	0	0	0	0	0	0	0	0	0	0	0	0	0	0	0	0	0	0	0	0	0	0	0	0	0	0	0	0	0	0	0	0	0	0
P61202	COP9 signalosome complex subunit 2	Cops2	0	1100.4	0	0	0	0	0	0	0	0	0	0	0	0	0	0	0	0	0	0	0	0	0	0	0	0	0	0	0	0	0	0	0	0	0	0	0	0	0	0	0	0	0	0	0	0	0
P84084	ADP-ribosylation factor 5;ADP-ribosylation factor 1;ADP-ribosylation factor 3	Arf5	0	0	2344.7	0	0	0	0	0	0	0	0	0	0	0	0	0	0	0	0	0	0	0	0	0	0	0	0	0	0	0	0	0	0	0	0	0	0	0	0	0	0	0	0	0	0	0	0
P61211	ADP-ribosylation factor-like protein 1	Arl1	0	0	1936.3	0	0	0	0	0	0	0	0	0	0	0	0	0	0	0	0	0	0	0	0	0	0	0	0	0	0	0	0	0	0	0	0	0	0	0	0	0	0	0	0	0	0	0	0
P61222	ATP-binding cassette sub-family E member 1	Abce1	0	769.35	5024.9	0	0	0	0	0	0	0	0	0	0	0	0	0	0	0	0	0	0	0	0	0	0	0	0	0	0	0	0	0	0	0	0	0	0	0	0	0	0	0	0	0	0	0	0
Q8BU31	Ras-related protein Rap-2c;Ras-related protein Rap-2a;Ras-related protein Rap-2b	Rap2c	4437.7	13052	15885	0	0	0	0	0	0	0	0	0	0	0	0	0	0	0	0	0	0	0	0	0	0	0	0	0	0	0	0	0	0	0	0	0	0	0	0	0	0	0	0	0	0	0	0
P61255	60S ribosomal protein L26	Rpl26	38499	76005	87160	1332.1	3853	774.67	1203.3	490.4	535.94	1952.9	2068	1002.4	0	478.89	558.22	0	449.65	420.85	0	0	302.03	0	0	0	0	0	557.74	293.54	1109.6	342.76	0	146.14	250.02	449.01	271.64	493.86	253.33	0	510.28	0	0	1491.6	2602.4	1444.6	1711.2	1551.5	651.25
P61290	Proteasome activator complex subunit 3	Psme3	0	26765	16560	0	0	0	0	0	0	0	0	0	0	0	0	0	0	0	0	0	0	0	0	0	0	0	0	0	0	0	0	0	0	0	0	0	0	0	0	0	0	0	0	0	0	0	0
Q9CQL1	Protein mago nashi homolog 2;Protein mago nashi homolog	Magohb	46712	46537	76075	0	0	0	0	0	0	0	0	0	0	0	0	0	0	0	0	0	0	0	0	0	0	0	0	0	0	0	0	0	0	0	0	0	0	0	0	0	0	0	0	0	0	0	0
P61358	60S ribosomal protein L27	Rpl27	134250	297310	294060	2314	3646.5	2436.3	3001.3	2874.7	2156.9	1683.8	3571.9	4723.4	1505.2	1423.6	2982.9	3102.5	1885.3	2751	423.2	992.83	1201.6	927.98	1085.5	0	356.19	998.65	4215.4	1334.9	2554.6	1852.7	1625.7	1325.5	770.61	2700.5	1466	2701.2	2273.2	943.76	2138.6	1050.7	337.79	7670.6	4014.6	3234.1	8628.4	3507.5	1944.6
P61620	Protein transport protein Sec61 subunit alpha isoform 1;Protein transport protein Sec61 subunit alpha isoform 2	Sec61a1	28513	75223	72919	357.94	865.67	2028.3	249.3	747.36	323.92	469.89	111.3	1318.9	125.41	150.03	268.29	499.22	351.58	179.47	0	177.88	155.47	0	329.63	0	88.248	693.78	373.95	173.65	593.87	0	171.42	160.19	647.56	399.87	270.58	170.28	183.03	298.35	0	254.1	222.64	1574.9	821.24	536.71	657.17	171.39	0
P61750	ADP-ribosylation factor 4;ADP-ribosylation factor 2	Arf4	6990.7	11043	47279	0	0	0	0	0	319.23	0	0	0	0	0	0	0	0	0	0	0	0	0	0	0	0	0	0	0	0	0	0	0	0	0	248.6	0	0	0	0	0	0	0	0	0	0	0	0
P61804	Dolichyl-diphosphooligosaccharide--protein glycosyltransferase subunit DAD1	Dad1	93322	114330	175730	0	496.92	1355.8	0	0	0	0	0	657.29	0	0	0	0	0	0	0	448.96	0	279.21	504.3	0	0	0	0	0	0	0	0	0	845.86	608.28	0	521.84	0	0	0	0	0	3203	1125.6	914.78	731.35	497.95	710.61
P61957	Small ubiquitin-related modifier 2;Small ubiquitin-related modifier 3	Sumo2	0	0	19046	0	0	0	0	0	0	0	0	0	0	0	0	0	0	0	0	0	0	0	0	0	0	0	0	0	0	0	0	0	0	0	0	0	0	0	0	0	0	0	0	0	0	0	0
P61979	Heterogeneous nuclear ribonucleoprotein K	Hnrnpk	37554	132740	111400	49.591	495.97	91.895	0	181.91	213.58	0	0	150.5	0	0	146.41	0	0	0	0	0	108.21	0	140	0	0	0	0	167.07	247.93	0	0	0	0	0	0	434.76	0	179.46	0	0	0	362.37	125.39	0	181.74	0	0
P61982	14-3-3 protein gamma;14-3-3 protein gamma, N-terminally processed	Ywhag	3667.1	8039.5	22250	0	0	0	0	0	0	0	0	0	0	0	0	0	0	0	0	0	0	0	0	0	0	0	0	0	0	0	0	0	0	0	0	0	0	0	0	0	0	0	0	0	0	0	0
P62073	Mitochondrial import inner membrane translocase subunit Tim10	Timm10	10465	10702	8373.6	0	0	0	0	0	191.75	0	0	275.42	0	218.33	0	0	0	0	0	0	0	0	0	0	0	0	0	0	243.84	0	0	0	0	0	0	0	0	0	0	0	0	0	0	0	0	0	0
P62075	Mitochondrial import inner membrane translocase subunit Tim13	Timm13	3236.3	21248	22317	0	0	0	0	0	0	0	0	0	0	0	0	0	0	0	0	0	0	0	0	0	0	0	0	0	0	0	0	0	0	0	0	0	0	0	0	0	0	0	0	0	0	0	0
P62077	Mitochondrial import inner membrane translocase subunit Tim8 B	Timm8b	9971.8	18177	19115	0	0	0	0	0	0	0	0	0	0	0	0	0	0	0	0	0	0	0	0	0	0	0	0	0	0	0	0	0	0	0	0	0	0	0	0	0	0	0	0	0	0	0	0
P62082	40S ribosomal protein S7	Rps7	33901	109870	99253	0	819.98	0	154.91	120.22	0	234.16	190.38	159.54	0	0	0	0	0	0	0	0	316.31	0	0	0	0	0	290.7	0	0	0	0	0	0	0	0	0	0	0	0	0	0	285.54	255.75	422.67	0	0	0
P62137	Serine/threonine-protein phosphatase PP1-alpha catalytic subunit	Ppp1ca	0	8367.5	12987	0	0	0	0	0	0	0	0	0	0	0	0	0	0	0	0	0	0	0	0	0	0	0	0	0	0	0	0	0	0	0	0	0	0	0	0	0	0	0	0	0	0	0	0
P62192	26S protease regulatory subunit 4	Psmc1	0	25084	37615	0	0	0	0	0	0	0	0	0	0	0	0	0	0	0	0	0	0	0	0	0	0	0	0	0	0	0	0	0	0	0	0	0	0	0	0	0	0	0	0	0	0	0	0
P62196	26S protease regulatory subunit 8	Psmc5	1020.8	27682	28968	0	0	0	0	0	0	0	0	0	0	0	0	0	0	0	0	0	0	0	0	0	0	0	0	0	0	0	0	0	0	0	0	0	0	0	0	0	0	0	0	0	0	0	0
P62242	40S ribosomal protein S8	Rps8	92497	149970	160950	271.74	7683.5	1691.7	1683.8	1409.3	1118.8	842.31	620.72	2482.2	387.71	401.37	1745.3	1934.8	180.22	730	1227.7	405.09	2855.8	0	136.59	0	331.89	334.69	1951.9	1136.4	806.91	384.45	0	0	293.24	380.06	0	464.23	292.66	255.17	358.75	0	0	3115.2	2743.7	1256.4	2620.4	888.91	0
P62245	40S ribosomal protein S15a	Rps15a	26193	51552	34763	748.34	2248.6	1632.4	940.29	625.87	644.73	676.58	924.44	857.22	294.21	388.59	399.79	728.3	193.39	498.97	0	194.51	0	0	216	0	0	0	455.41	0	0	0	0	0	0	383.36	0	0	0	0	0	0	0	673.48	397.08	748.74	0	158.74	0
P62259	14-3-3 protein epsilon	Ywhae	10673	29000	50179	0	0	112.21	0	0	0	0	85.414	0	0	0	115.29	0	0	0	0	0	0	0	0	0	0	0	0	0	0	0	0	0	0	0	0	0	176.01	0	0	0	0	124.93	0	443.77	326.1	0	0
P62264	40S ribosomal protein S14	Rps14	35251	132780	151410	0	3925.2	353.38	0	0	567.52	0	0	0	0	0	829.02	0	512.05	1560.4	717.65	0	1044.1	456.52	500.77	0	719.04	709.46	0	594.52	0	0	0	0	0	1434.4	0	0	0	0	0	0	0	2917.2	638.65	407.18	459.28	0	0
P62267	40S ribosomal protein S23	Rps23	29263	52588	66821	241.14	5622	322.03	321.36	363.55	0	297.27	0	521.52	0	0	0	0	0	0	0	0	0	0	0	0	0	0	390.35	0	0	0	0	0	0	0	0	0	0	0	0	0	0	823.11	363.15	0	0	0	335.33
P62270	40S ribosomal protein S18	Rps18	40715	90161	82277	550.2	2395.5	824.37	586.25	720.57	769.6	720.96	374.43	492.68	0	193.16	961.41	474.3	141.64	170.78	180.91	165.35	184.7	0	0	0	0	305.22	506.56	0	204.73	211.53	129.26	0	287.56	665.96	0	147.76	393.5	92.121	148.24	0	0	700.01	1088.7	912.58	974.58	579.23	183.08
P62281	40S ribosomal protein S11	Rps11	62228	110890	114020	0	4085.7	780.51	519.02	523.64	419.12	493.68	731.14	1383.2	0	0	297.6	156.91	186.7	1017.8	678.21	0	2419.1	0	0	0	148.73	229.92	1314.1	0	529.01	0	0	187.82	0	1399.1	396.97	0	0	0	146.41	0	0	4046.4	1437.1	1546.2	2229.4	385.43	369.16
P62301	40S ribosomal protein S13	Rps13	34714	101170	75069	586.16	3268.2	522.66	176.26	256.77	940.23	478.42	463.98	513.78	0	0	702.63	443.35	0	0	0	342.51	0	0	0	0	0	0	153.73	281.62	0	0	0	0	0	426.14	0	0	0	0	0	0	0	2555	1556.6	750.85	2216.1	645.33	282.78
P62305	Small nuclear ribonucleoprotein E	Snrpe	113630	310910	277470	0	0	3867	0	1769.4	0	0	0	3615.6	908.55	0	2065.5	2289.3	965.04	0	0	1235.8	0	0	1995.6	0	0	0	0	0	0	0	0	0	0	428.17	0	432.88	0	0	0	0	0	3155.2	0	0	0	0	389.81
P62307	Small nuclear ribonucleoprotein F	Snrpf	21066	56964	46591	0	0	0	0	0	0	0	0	0	0	0	0	0	0	0	0	0	0	315.85	0	0	0	0	0	0	0	0	0	0	0	0	0	0	0	0	0	0	0	0	0	0	439.64	0	0
P62309	Small nuclear ribonucleoprotein G	Snrpg	31261	149710	77595	0	0	0	0	0	0	0	0	0	0	0	0	0	0	0	0	0	0	0	0	0	0	0	0	0	0	0	0	0	0	0	0	0	0	0	0	0	0	0	0	0	0	0	0
P62311	U6 snRNA-associated Sm-like protein LSm3	Lsm3	17211	26788	33068	0	0	0	0	0	0	0	0	0	0	0	0	0	0	0	0	0	0	0	288.54	0	0	0	0	0	0	0	0	0	0	0	0	0	0	0	0	0	0	0	0	0	0	0	0
P62313	U6 snRNA-associated Sm-like protein LSm6	Lsm6	0	16052	21570	0	0	0	0	0	0	0	0	0	0	0	0	0	0	0	0	0	0	0	0	0	0	0	0	0	0	0	0	0	0	0	0	0	0	0	0	0	0	0	0	0	0	0	0
P62315	Small nuclear ribonucleoprotein Sm D1	Snrpd1	56250	154320	155110	455.46	245.99	3489.9	0	1934.8	546.92	678.2	0	2325.6	0	0	1036.1	656.44	386.86	0	0	0	373.91	1271.3	443.46	0	0	364.1	0	466.33	1229.7	0	0	0	0	352.97	0	0	0	0	0	0	0	2925.6	1210.5	724.84	2799.1	343.35	945.93
P62317	Small nuclear ribonucleoprotein Sm D2	Snrpd2	59735	133720	119050	194.25	0	1168.1	0	284.76	548.39	1084.2	0	1323.3	288.68	0	728.26	975.97	334.83	0	0	205.07	0	292.39	570.39	0	0	0	0	0	0	0	0	0	0	199.19	0	0	0	0	289.61	0	0	297.02	0	0	0	0	0
P62320	Small nuclear ribonucleoprotein Sm D3	Snrpd3	69729	169230	164270	1082.5	0	2077.1	0	2000.7	696.1	754.86	0	1254.4	591.31	0	781.9	1035.3	731.13	0	0	845.72	0	1277.5	736.26	0	0	0	177.52	785.42	899.16	503.03	0	214.7	443.97	360.69	0	0	618.38	0	0	0	0	1241	589.26	673.69	919.12	348.12	0
P62322	U6 snRNA-associated Sm-like protein LSm5	Lsm5	0	53190	73732	0	0	0	0	0	0	0	0	0	0	0	0	0	0	0	0	0	0	0	0	0	0	0	0	0	0	0	0	0	0	0	0	0	0	0	0	0	0	0	0	0	0	0	0
P62334	26S protease regulatory subunit 10B	Psmc6	682.15	17417	18833	0	0	0	0	53.25	0	64.755	0	0	0	0	0	0	0	0	0	0	0	0	0	0	0	0	0	0	0	0	0	0	0	0	0	0	0	0	0	0	0	0	0	0	102.09	0	0
P62702	40S ribosomal protein S4, X isoform	Rps4x	58442	130870	136100	597.37	5506.2	903.82	716.06	544.68	529.49	862.69	1029.7	1723.5	320.47	0	957.86	699.77	518.21	716.36	175.77	142.52	420.39	0	231.41	0	0	0	644.16	725.88	558.1	0	144.12	60.054	0	895.43	0	223.11	164.43	0	76.913	68.094	0	1917.6	1301.6	1162.9	1198.1	373.72	160.04
P62717	60S ribosomal protein L18a	Rpl18a	18325	27641	27627	308.57	798.23	0	526.84	0	131.19	0	146.73	227.8	0	92.533	0	0	0	0	0	0	539.89	0	0	0	61.103	0	713.18	0	246.47	0	0	0	0	0	0	0	0	0	0	0	0	328.89	0	117.59	288.14	0	0
P63268	Actin, gamma-enteric smooth muscle;Actin, alpha skeletal muscle;Actin, alpha cardiac muscle 1;Actin, aortic smooth muscle	Actg2	0	1884.1	4177.9	0	0	0	0	0	0	0	0	0	0	0	0	0	0	0	0	0	0	0	0	0	0	0	0	0	0	0	0	0	0	0	0	0	0	0	0	0	0	0	0	0	0	0	0
P62748	Hippocalcin-like protein 1;Neurocalcin-delta;Neuron-specific calcium-binding protein hippocalcin	Hpcal1	0	1653.9	4279.3	0	0	0	0	0	0	0	0	0	0	0	0	0	0	0	0	0	0	0	0	0	0	0	0	0	0	0	0	0	0	0	0	0	0	0	0	0	0	0	0	0	0	0	0
P62751	60S ribosomal protein L23a	Rpl23a	33836	90023	82631	509.85	462.88	588.05	0	560.19	232.66	310.27	0	641.98	1556.5	0	0	287.8	0	0	0	253.84	0	0	0	0	0	0	0	325.52	461.13	0	0	0	0	0	0	0	0	0	0	0	0	725.09	433.43	136.79	901.54	0	180
P62754	40S ribosomal protein S6	Rps6	11181	49363	59150	189.21	2437.7	625.13	143.69	142.14	325.58	641.2	236.02	742.13	0	182.07	571.77	322.62	140.29	244.48	0	0	89.535	0	0	0	0	0	109.45	171.86	0	80.027	0	0	0	235.22	0	0	0	0	0	0	0	861.12	122.93	432.7	0	287.52	0
P62806	Histone H4	Hist1h4a	16566000	16774000	18540000	353780	92166	633820	124860	378500	413670	297000	160730	874610	205110	137610	261080	243360	241300	70468	22097	225380	49416	228810	273380	6309.3	39675	192460	110350	191030	370260	172230	187690	156440	165140	182670	47665	173380	127390	163170	206870	94199	110750	1331800	540530	537010	552970	386440	267280
P62814	V-type proton ATPase subunit B, brain isoform	Atp6v1b2	14213	26539	29395	0	0	0	0	0	0	0	0	52.51	0	0	0	0	0	0	37.192	0	0	0	0	0	0	0	0	111.6	0	0	0	0	0	0	0	0	0	0	0	0	0	49.08	0	0	0	0	0
P62821	Ras-related protein Rab-1A	Rab1A	130470	157910	193550	711.91	751.98	777.92	294.09	761.67	1227.2	197.92	90.454	1629.7	447.71	512.96	809.98	627.29	123.91	595.62	0	331.5	879.74	523.82	511.1	0	408.46	164.82	134.53	128.61	641.69	655.46	393.32	384.84	119.43	1062.6	0	488.28	499.55	194.45	125.81	259.72	134.1	969.44	1503	534.02	481.02	216.78	230.75
P62827	GTP-binding nuclear protein Ran	Ran	8146.6	8028.8	18379	0	0	223.75	0	135.81	0	0	0	0	0	0	0	0	0	0	0	0	0	0	0	0	0	0	0	0	0	0	0	0	0	0	0	0	0	0	0	0	0	492.53	234.58	403.63	886.2	0	0
P62830	60S ribosomal protein L23	Rpl23	58191	72975	104220	258.81	1226.7	0	0	0	0	0	0	0	0	0	0	0	0	1597.3	0	0	1136.5	0	0	0	0	0	0	246.41	0	0	0	0	0	0	0	0	0	0	0	0	0	617.62	0	0	0	0	0
Q99JI6	Ras-related protein Rap-1b;Ras-related protein Rap-1A	Rap1b	64385	166380	235500	0	307.37	0	0	354.39	0	0	710.52	0	148.34	0	152.46	150.61	257.24	0	0	0	0	246.98	128.92	0	0	0	0	277.54	0	0	0	0	0	0	0	0	0	0	0	0	0	1655	0	0	216.09	0	162.72
P62843	40S ribosomal protein S15	Rps15	0	0	9847.4	0	0	0	0	0	0	0	0	0	0	0	0	0	0	0	0	0	0	0	0	0	0	0	0	0	0	0	0	0	0	0	0	0	0	0	0	0	0	0	0	0	0	0	0
P62849	40S ribosomal protein S24	Rps24	20559	38691	58299	0	877.71	712.07	290.19	0	0	0	1039.3	581.49	299.7	0	1007.1	338.21	0	362.26	248.31	3160.2	0	0	203.96	0	0	0	0	0	314.61	0	0	0	0	0	0	0	0	0	0	0	0	1950	0	318.28	371.5	0	329.3
P62852	40S ribosomal protein S25	Rps25	42100	145990	129160	1979.6	5613.8	1820	668.4	742.75	1697	987.02	1316.6	1668	0	481.52	1205.1	543.66	338.92	611.2	0	153.23	0	0	0	0	0	0	0	0	0	0	0	0	0	495.61	0	340.75	0	0	0	0	0	1595.1	2826.1	2888	4305.9	685.56	0
P62858	40S ribosomal protein S28	Rps28	226880	591540	472670	1243.2	3478.4	3867.2	0	1460.9	1694.5	1959.7	0	1847.9	0	628	3422.8	2006.5	0	522.92	0	0	0	0	0	0	0	0	0	0	0	0	0	0	749	2198.1	0	1133.5	0	0	0	0	0	3694.4	736.12	2569.1	784.98	1488.3	2214.6
P62862	40S ribosomal protein S30	Fau	39632	93627	283340	1716.4	771.87	0	0	0	0	0	0	0	0	784.6	1689.1	1271.6	679.57	0	0	0	0	0	0	0	0	0	0	0	0	0	0	0	0	0	0	0	0	693.41	0	0	0	0	8267.9	0	0	0	0
P62869	Transcription elongation factor B polypeptide 2	Tceb2	0	10668	15069	0	0	0	0	0	0	0	0	0	0	0	0	0	0	0	0	0	0	0	0	0	0	0	0	0	0	0	0	0	0	0	0	0	0	0	0	0	0	0	0	0	0	0	0
P62874	Guanine nucleotide-binding protein G(I)/G(S)/G(T) subunit beta-1	Gnb1	4089.1	22893	26706	0	0	0	0	0	0	0	0	0	0	0	0	0	0	0	0	0	0	0	0	0	0	0	0	113.69	114.67	0	0	0	0	0	0	0	0	0	0	0	0	147.28	0	0	0	0	0
P62880	Guanine nucleotide-binding protein G(I)/G(S)/G(T) subunit beta-2;Guanine nucleotide-binding protein subunit beta-4	Gnb2	63857	84723	106150	146.03	894.1	378.58	178.47	2371.5	325.41	0	132.27	369.77	609.67	0	1728.9	5649.2	885.57	134.72	0	0	163.03	0	328.26	0	0	0	286.88	169.67	738.46	0	0	0	367.35	1237.8	245.62	0	85.459	0	0	0	0	797.45	0	757.95	556.18	0	0
P62889	60S ribosomal protein L30	Rpl30	20119	87842	91010	0	987.43	380.39	333.38	0	0	0	601.16	380.32	0	0	0	0	0	450.17	0	0	0	0	0	0	0	0	844.88	0	0	0	0	0	0	517.13	0	0	0	0	0	0	0	1032.4	409.33	375.8	1089.1	0	0
P62897	Cytochrome c, somatic	Cycs	15880	14340	21313	1223.4	0	1591.7	0	0	0	2379.7	0	215.26	149.69	0	311.44	991.43	0	0	0	216.91	0	0	429.97	0	0	0	0	492.43	332.59	273.05	335.14	163.92	0	0	0	382.69	371.97	412.29	203.17	0	0	2865.3	984.09	1451.9	1474.7	1581.3	4078.1
P62900	60S ribosomal protein L31	Rpl31	54518	111560	163190	3766.9	1819.1	3184.9	2079.7	1374.5	2527.2	3918.8	2478.3	4795.8	1068.9	2711.6	2346.3	1706.7	466.96	1429.4	0	988.67	521.41	335.37	878.49	0	0	500.82	328.69	900.03	1737.7	867.1	696.4	629.59	908.68	1595.6	341.21	0	978.27	378.63	489.21	340.3	0	8585.9	12383	10819	13177	6589.5	2089.9
P62908	40S ribosomal protein S3	Rps3	75497	212480	172830	338.54	4801	1443.8	254.26	569.81	112.37	467.3	344.72	1986.1	0	0	837.82	232.1	0	398.37	266.08	0	237.61	0	99.009	0	0	0	689.1	87.461	198.02	202.51	224.76	66.339	0	1227.5	0	74.68	186.12	62.742	196.21	0	62.424	2167.7	885.27	438.31	471.98	274.47	99.758
P62911	60S ribosomal protein L32	Rpl32	7969.7	34184	14449	430.98	739.93	0	0	191.46	320.84	411.96	585.01	515.5	0	0	0	0	0	0	0	0	0	0	0	0	0	0	302.82	0	0	0	0	0	0	0	0	0	0	0	0	0	0	365.76	435.45	0	627.7	0	0
P62918	60S ribosomal protein L8	Rpl8	111300	165750	166600	1524.9	5698	2274.7	2019	843.66	720.2	805.75	1763	1386.1	223.56	369.64	1504.2	977.99	1023.8	889.07	499.93	104.13	1344.2	152.51	353.39	0	141.78	249.66	2788.2	135.67	1205.3	0	395.52	197.87	367.38	844.98	638.51	404.61	170.83	0	250.57	0	0	2286.6	1247.1	1171.9	3194.4	490.72	614.22
P62932	F-box only protein 40	Fbxo40	3802.4	2323.1	1825.7	1110.3	1306.5	3048.1	1293.9	1232.5	0	0	1444.3	0	0	0	891.68	896.11	823.58	1047	0	0	0	0	149.83	0	0	0	0	109.4	0	0	0	0	0	0	360.01	160.78	187.25	0	0	182.78	161.51	0	0	0	0	1276.2	1411.6
P62960	Nuclease-sensitive element-binding protein 1;Y-box-binding protein 2;Y-box-binding protein 3	Ybx1	3080.9	17172	13921	0	0	0	0	0	0	0	0	0	0	0	0	0	0	0	0	0	0	0	0	0	0	0	0	0	0	0	0	0	0	0	0	0	0	0	0	0	0	0	0	0	0	0	0
P62983	Ubiquitin-40S ribosomal protein S27a;Ubiquitin;40S ribosomal protein S27a;Ubiquitin-60S ribosomal protein L40;Ubiquitin;60S ribosomal protein L40;Polyubiquitin-B;Ubiquitin;Polyubiquitin-C;Ubiquitin;Ubiquitin-related 1;Ubiquitin-related 2	Rps27a	157920	301430	363260	8591.1	5675.2	21451	3225.1	6550.4	6748	8866.8	1213	16540	4112.3	7530	7229.5	3547	5448.4	5216.6	1845.4	5772.8	3990.1	9329.9	8571.2	4203.9	3336.6	5609	4717.1	9781.7	8910.3	6330	3831	3812.1	6410.6	612.55	705.72	1776.7	1970.3	1977.4	2742.7	2870.6	1900.2	8241.9	11305	4135.3	15096	4322.8	6361.7
P62996	Transformer-2 protein homolog beta	Tra2b	36923	77793	61846	0	0	179.47	170.71	0	0	0	0	594.18	0	0	0	178.6	405.08	0	0	0	0	0	0	0	0	0	0	0	516.75	0	178.21	0	0	0	0	154.89	0	0	436.6	0	0	388.1	0	0	0	0	0
P63017	Heat shock cognate 71 kDa protein	Hspa8	113110	405080	567680	3253.3	3530.5	7120	1816.8	2171.6	2217.4	3629.5	378.48	3827.2	2854.8	2468.4	2965.5	2408.7	1343.2	1844	564.33	4486	2303.1	2277.8	1500.6	1954.3	774.31	1293.8	1200	2420.6	1560.9	2804	2456.6	2756.7	1040.4	4460.9	610.29	1214.2	1839.4	410.84	686.67	883.46	591.8	3734	2413.7	3540.3	3044.6	1703.6	1701.3
P63024	Vesicle-associated membrane protein 3;Vesicle-associated membrane protein 2	Vamp3	23904	25949	25787	0	0	361.74	0	0	0	0	0	0	0	0	387.73	0	0	0	0	0	0	0	0	0	0	0	0	0	0	0	0	0	0	0	0	0	0	0	0	0	0	0	0	0	0	0	0
P63028	Translationally-controlled tumor protein	Tpt1	6470.9	20131	46229	0	0	0	0	0	0	0	0	0	0	0	0	0	0	0	0	0	0	0	0	0	0	0	0	0	0	0	0	0	0	0	0	0	0	0	0	0	0	0	0	0	0	0	0
P63030	Mitochondrial pyruvate carrier 1	Mpc1	2677.6	0	4607.6	0	0	0	0	0	0	0	0	0	0	0	0	0	0	0	0	0	0	0	0	0	0	0	0	0	0	0	0	0	0	0	0	0	0	0	0	0	0	0	0	0	0	0	0
P63037	DnaJ homolog subfamily A member 1	Dnaja1	1734.5	10894	18091	0	0	0	0	0	0	0	0	0	0	0	0	0	0	0	0	0	0	0	0	0	0	0	0	0	0	0	0	0	0	0	0	0	0	0	0	0	0	0	0	0	0	0	0
P63038	60 kDa heat shock protein, mitochondrial	Hspd1	649550	723510	689890	18375	7106.2	14423	7369.6	9213.4	8652.3	10762	7905.7	29009	6064.5	5248	13611	8470	6117.3	2130.5	2013.7	6678.4	4106.2	3919.7	5745.5	0	687.99	2293.6	7607.6	6806.2	11316	6916.3	3466.8	1329.9	7762.6	10780	1705.1	7202	4348.6	3131.8	3097.8	946.54	2012.9	28740	592.46	8954.4	9736.9	2769.4	3812
P63087	Serine/threonine-protein phosphatase PP1-gamma catalytic subunit	Ppp1cc	0	2597.3	0	0	0	0	0	0	0	0	0	0	0	0	0	0	0	0	0	0	0	0	0	0	0	0	0	0	0	0	0	0	0	0	0	0	0	0	0	0	0	0	0	0	0	0	0
P63101	14-3-3 protein zeta/delta	Ywhaz	25853	83294	91405	216.08	0	272.25	0	0	0	0	0	162.75	0	0	375.77	0	201.67	0	0	0	0	0	0	0	0	0	0	0	0	0	0	0	0	377.8	99.378	0	0	0	0	0	0	321.99	575.73	212.49	354.12	0	0
P63168	Dynein light chain 1, cytoplasmic	Dynll1	0	9091.8	0	0	0	0	0	0	0	0	0	0	0	0	0	0	0	0	0	0	0	0	0	0	0	0	0	0	0	0	0	0	0	0	0	0	0	0	0	0	0	0	0	0	0	0	0
P63242	Eukaryotic translation initiation factor 5A-1	Eif5a	42814	53904	119620	1509.7	1258.3	426.1	0	0	1849	715.92	1071.3	617.84	203.34	1210	1374	2512.3	1336.8	1319.7	0	0	0	0	0	0	0	0	0	0	0	0	0	0	0	0	0	0	0	0	0	0	0	1890.5	3785.5	1501.3	3718.8	725.95	365.59
P63276	40S ribosomal protein S17	Rps17	103730	284780	354290	0	2148.8	2254.3	600.52	1943.1	2068.2	0	250.65	467.44	0	0	0	0	0	0	0	0	0	198.71	0	0	0	0	671.08	0	0	0	0	0	0	0	0	0	0	0	0	0	0	3628.7	0	342.34	0	0	0
P63323	40S ribosomal protein S12	Rps12	19937	37560	30095	0	667.93	0	0	234.43	0	0	0	477.59	0	0	350.14	0	0	0	0	0	0	0	0	0	0	0	0	0	197.1	0	0	0	0	0	0	0	0	0	0	0	0	0	0	0	0	0	0
P63325	40S ribosomal protein S10	Rps10	54790	121010	135870	0	1274.4	1220.4	0	0	852.52	0	1719.2	0	240.19	370.52	991.88	0	495.94	0	0	0	0	0	0	0	0	0	222.29	0	315.86	0	0	0	168.76	212.76	0	434.81	371.56	0	0	0	0	2928.9	2838.6	3130	2497.6	0	226.81
P63330	Serine/threonine-protein phosphatase 2A catalytic subunit alpha isoform;Serine/threonine-protein phosphatase 2A catalytic subunit beta isoform	Ppp2ca	2640.5	6763.7	2005.5	0	0	0	0	0	0	0	0	0	0	0	0	0	0	0	0	0	0	0	0	0	0	0	0	0	0	0	0	0	0	0	0	0	0	0	0	0	0	0	0	0	0	0	0
P67778	Prohibitin	Phb	302510	470610	604310	3509	2463.5	8009.7	1618.3	3451.4	8586.3	3613.1	2134.6	5895.3	1034.1	1895.5	3151.9	2700.9	1316.8	1820.9	135.42	1442	1343.6	345.18	1976.5	0	346.46	374.8	2214.2	1745.7	2950.2	1344.6	532.05	0	1934.7	562.19	127.73	2594.9	712.96	646.33	315.44	314.15	275.7	9488.1	3323.9	2425.1	3235.7	1527.9	2661.8
P67871	Casein kinase II subunit beta	Csnk2b	3740.9	13713	16761	0	2699.4	6670.9	0	0	3230.9	1591.6	3165.9	2558.1	0	2717.3	4673.4	4722.3	3043.9	3009.6	200.55	0	0	0	0	0	367.12	0	0	0	0	391.34	341.43	312.22	0	208.36	0	0	0	0	0	0	0	45909	9453.8	0	0	0	0
P67984	60S ribosomal protein L22	Rpl22	48953	201380	67770	0	2793.6	797.02	0	530.24	540.75	0	555.86	1784.1	0	303.46	0	442.5	376.76	0	0	0	0	0	0	0	0	0	0	427.62	0	362.91	0	0	0	627.47	0	0	0	0	0	0	0	961.86	0	0	851.31	0	733.6
P68040	Guanine nucleotide-binding protein subunit beta-2-like 1;Guanine nucleotide-binding protein subunit beta-2-like 1, N-terminally processed	Gnb2l1	40376	66678	78479	298.33	757.2	433.61	0	340.08	240.16	327.27	174.35	711.87	0	141.84	238.45	133.44	0	133.28	429.21	0	116.55	0	0	0	0	0	0	289.51	298.8	0	0	0	0	453.49	0	0	72.367	0	0	0	0	350.31	319.63	289.46	611.52	127.38	284.63
P68254	14-3-3 protein theta	Ywhaq	3240.6	10121	13108	0	0	0	0	0	0	0	0	0	0	0	0	0	0	0	0	0	0	0	0	0	0	0	0	0	0	0	0	0	0	0	0	0	0	0	0	0	0	0	0	0	0	0	0
P68368	Tubulin alpha-4A chain	Tuba4a	0	1077.1	0	0	0	0	0	0	0	0	0	0	0	0	0	0	0	0	0	0	0	0	0	0	0	0	0	0	0	0	0	0	0	0	0	0	0	0	0	0	0	0	0	0	0	0	0
P68372	Tubulin beta-4B chain;Tubulin beta-4A chain	Tubb4b	18905	14192	18349	0	2866.6	0	309.8	0	0	0	350.2	0	0	0	0	0	0	586.7	237.97	0	653.99	0	0	0	119.7	0	459.98	0	0	0	0	0	0	0	0	0	0	0	0	0	0	446.28	0	139.8	0	0	0
P68373	Tubulin alpha-1C chain	Tuba1c	0	0	1643.3	0	0	0	0	0	0	0	0	0	0	0	0	0	0	0	0	0	0	0	0	0	0	0	0	0	0	0	0	0	0	0	0	0	0	0	0	0	0	0	0	0	0	0	0
P68433	Histone H3.1	Hist1h3a	0	0	0	0	0	0	0	0	0	0	0	0	0	0	0	0	0	0	0	0	0	0	0	0	0	0	0	0	0	0	0	0	0	0	0	0	0	0	0	0	0	0	0	0	0	0	0
P68510	14-3-3 protein eta	Ywhah	0	0	2042.5	0	0	0	0	0	0	0	0	0	0	0	0	0	0	0	0	0	0	0	0	0	0	0	0	0	0	0	0	0	0	0	0	0	0	0	0	0	0	0	0	0	0	0	0
P70168	Importin subunit beta-1	Kpnb1	6980.1	25943	47946	0	0	0	0	0	0	0	0	0	0	0	0	0	0	0	0	0	0	0	0	0	0	0	0	0	0	0	0	0	0	0	0	0	0	0	0	0	0	0	0	43.103	0	0	0
P70195	Proteasome subunit beta type-7	Psmb7	0	7524.7	7532.7	0	0	0	0	0	0	0	0	0	0	0	0	0	0	0	0	0	0	0	0	0	0	0	0	0	0	0	0	0	0	0	0	0	0	0	0	0	0	0	0	0	0	0	0
P70279	Surfeit locus protein 6	Surf6	9771.6	14365	21447	0	0	0	0	0	0	0	0	0	0	0	0	0	0	0	0	0	0	0	0	0	0	0	0	85.074	0	0	0	0	0	0	0	0	0	0	0	0	0	84.946	0	0	63.599	0	0
P70288	Histone deacetylase 2	Hdac2	5786.6	11951	18290	0	0	0	0	0	0	0	0	0	0	0	0	0	0	0	0	0	0	0	0	0	0	0	0	0	0	0	0	0	0	0	0	0	0	0	0	0	0	0	0	0	0	0	0
P70290	55 kDa erythrocyte membrane protein	Mpp1	0	0	2276.9	0	0	0	0	0	0	0	0	0	0	0	0	0	0	0	0	0	0	0	0	0	0	0	0	0	0	0	0	0	0	0	0	0	0	0	0	0	0	0	0	0	0	0	0
P70295	Ancient ubiquitous protein 1	Aup1	4171.5	6480.6	6642.6	0	0	0	0	0	0	0	0	0	0	0	0	0	0	0	0	0	0	0	0	0	0	0	0	0	0	0	0	0	0	0	0	0	0	0	0	0	0	0	0	0	0	0	0
P70296	Phosphatidylethanolamine-binding protein 1;Hippocampal cholinergic neurostimulating peptide	Pebp1	26221	2497.4	3311.2	1052.6	2883.9	1761.6	1398.8	0	0	2959.9	0	1165.8	975.63	1179.6	1888.8	210.22	338.09	1785.7	612.95	1186	2110.6	0	2271.4	2085.5	2364.9	1929.8	887.44	1801.5	905.94	909.76	816.44	968.4	628.37	296.02	0	254.05	0	0	0	0	0	2233.3	2129.5	2124.9	2213.3	2309.6	1611.2
P70333	Heterogeneous nuclear ribonucleoprotein H2	Hnrnph2	0	4994.1	12271	0	0	0	0	0	0	0	0	0	0	0	0	0	0	0	0	0	0	0	0	0	0	0	0	0	0	0	0	0	0	0	0	0	0	0	0	0	0	0	0	0	0	0	0
P70372	ELAV-like protein 1	Elavl1	42164	80551	75185	0	0	0	0	312.27	0	0	0	285.11	0	0	0	119.16	0	0	0	0	324.92	0	0	0	0	0	0	0	146.24	0	0	0	0	284.17	0	0	0	0	0	0	0	111.04	0	0	0	130.39	131.94
P70388	DNA repair protein RAD50	Rad50	764.67	1953.2	3684.4	0	26.981	0	0	0	0	0	0	0	0	0	0	0	0	0	0	0	0	0	0	0	0	0	0	0	0	0	0	0	0	0	0	0	0	0	0	0	0	0	0	0	0	0	0
P70398	Probable ubiquitin carboxyl-terminal hydrolase FAF-X	Usp9x	0	0	340.26	0	0	0	0	0	0	0	0	0	0	0	0	0	0	0	0	0	0	0	0	0	0	0	0	0	0	0	0	0	0	0	0	0	0	0	0	0	0	0	0	0	0	0	0
P70404	Isocitrate dehydrogenase [NAD] subunit gamma 1, mitochondrial	Idh3g	30680	42269	33697	292.37	169.32	180.09	0	0	0	0	0	166.47	0	0	0	103.18	0	0	0	0	0	0	0	0	0	0	0	0	87.321	0	0	0	0	0	0	0	0	0	0	0	0	0	0	0	0	0	260.94
P70452	Syntaxin-4	Stx4	0	1597.7	1440.4	0	0	0	0	0	0	0	0	0	0	0	0	0	0	0	0	0	0	0	0	0	0	0	0	0	0	0	0	0	0	0	0	0	0	0	0	0	0	0	0	0	0	0	0
P70460	Vasodilator-stimulated phosphoprotein	Vasp	0	1479.1	7875.8	0	0	0	0	0	0	0	0	0	0	0	0	0	0	0	0	0	0	0	0	0	0	0	0	0	0	0	0	0	0	0	0	0	0	0	0	0	0	0	0	0	0	0	0
P80313	T-complex protein 1 subunit eta	Cct7	5245.3	13245	22539	0	0	0	0	0	0	82.527	59.734	80.117	105.7	165.56	198.84	358.25	248.5	138.4	0	0	0	0	0	0	0	193.38	120.35	137.78	105.6	0	0	0	101.12	323.8	546.75	566.32	139.31	266.6	0	156.73	0	0	0	0	0	71.42	0
P80314	T-complex protein 1 subunit beta	Cct2	2924.6	20958	17663	0	0	0	0	0	0	0	0	0	0	0	0	0	0	0	0	0	0	0	0	0	0	0	0	0	0	0	0	0	0	0	0	0	0	0	0	0	0	0	0	0	0	0	0
P80315	T-complex protein 1 subunit delta	Cct4	1291.7	10480	11071	0	227.08	0	0	0	0	0	0	0	0	0	0	0	0	0	0	0	0	0	0	0	0	0	0	0	0	0	0	0	0	0	0	0	0	0	0	0	0	0	0	0	51.096	0	0
P80316	T-complex protein 1 subunit epsilon	Cct5	0	6419.5	5652.4	0	0	0	0	0	0	0	0	0	0	0	0	0	0	0	0	0	0	0	0	0	0	0	0	0	0	0	0	0	0	0	0	0	0	0	0	0	0	0	0	0	0	0	0
P80317	T-complex protein 1 subunit zeta	Cct6a	2057.7	14730	28845	0	0	0	0	0	0	0	0	0	0	0	0	0	0	0	0	0	0	0	0	0	0	0	0	0	0	0	0	0	0	0	0	0	0	0	0	0	0	0	0	0	0	0	0
P80318	T-complex protein 1 subunit gamma	Cct3	3079.8	5405.7	17350	0	194.76	143.95	0	0	729.22	0	42.182	0	0	0	0	0	0	0	0	590.87	0	0	0	0	0	0	0	0	0	0	0	0	0	738.89	0	0	0	0	42.461	231.31	0	66.773	1295	86.314	0	0	104.62
P81117	Nucleobindin-2;Nesfatin-1	Nucb2	9661.2	30469	23483	0	0	165.92	0	0	0	0	0	0	0	0	0	0	0	0	0	0	0	0	0	0	0	0	0	0	0	0	0	0	0	0	0	0	0	0	0	0	0	0	0	0	0	0	0
P81269	Cyclic AMP-dependent transcription factor ATF-1;Cyclic AMP-responsive element-binding protein 1	Atf1	3844.6	7198.3	8599.5	0	0	0	0	0	0	0	0	0	0	0	0	0	0	0	0	0	0	0	0	0	0	0	0	0	0	0	0	0	0	0	0	0	0	0	0	0	0	0	0	0	0	0	0
P83870	PHD finger-like domain-containing protein 5A	Phf5a	17646	39500	31903	0	0	0	0	311.83	0	647.14	0	775.41	0	0	304.42	169.43	193.72	0	0	0	0	0	164.92	0	0	0	0	0	215.6	0	0	0	0	0	0	131.26	0	0	216.26	0	0	591.51	202.78	212.13	1284.9	0	0
P83882	60S ribosomal protein L36a	Rpl36a	27715	61022	59936	360.21	3007.7	641.5	365.47	0	325.68	457.95	821.38	1031.9	0	299.91	295.68	319.01	0	345.48	0	0	0	0	0	0	0	0	540.65	0	198.73	0	0	0	0	404.43	0	0	0	0	0	0	0	467.29	223.81	339.87	1066.4	0	0
P83940	Transcription elongation factor B polypeptide 1	Tceb1	0	0	4438.9	0	0	0	0	0	0	0	0	0	0	0	0	0	0	0	0	0	0	0	0	0	0	0	0	0	0	0	0	0	0	0	0	0	0	0	0	0	0	0	0	0	0	0	0
P84089	Enhancer of rudimentary homolog	Erh	70195	143320	141600	1932.8	0	1764.1	0	1859.1	1401.9	2349.6	0	3058	985.96	1048.5	2327.7	922.25	1083.4	0	0	1020.7	304.89	1126.8	1433.8	0	0	1180.4	930.58	1590.3	1810.2	1127.5	986.57	500.51	988.77	1507.4	0	1121.1	576.46	523.86	420.8	0	0	1711.4	1883	0	1213	649.92	1750
P84096	Rho-related GTP-binding protein RhoG	Rhog	0	2536.1	5216.6	0	0	0	0	0	0	0	0	0	0	0	0	0	0	0	0	0	0	0	0	0	0	0	0	0	0	0	0	0	0	0	0	0	0	0	0	0	0	0	0	0	0	0	0
P84099	60S ribosomal protein L19	Rpl19	55465	95558	70569	720.68	4318.2	609.52	1209.4	1470.4	414.74	1823.5	395.17	3430.5	361.46	2801.3	978.79	3623.1	230.98	1292.3	0	0	2730.9	2923.2	2557.9	2476.2	2302.9	1611.5	2796	1478.4	2747.3	222.17	399.19	370.35	0	0	0	836.84	458.89	0	407.74	359.27	0	5253.3	5720.9	2552.7	5430.7	0	1159.4
P84104	Serine/arginine-rich splicing factor 3	Srsf3	39302	121130	125130	0	728.78	0	548.46	384.51	0	751.83	477.21	217.12	0	0	734.49	543.88	0	709.14	0	0	595.35	0	336.17	0	0	0	1215.3	0	656.12	0	0	0	0	277.78	0	0	0	153.83	0	0	0	1144	138.19	188.26	957.46	0	185.71
P84228	Histone H3.2	Hist1h3b	4645100	7552400	7044900	236250	92270	374340	93270	234320	267040	205480	93145	413960	161930	113880	158270	134780	151720	43163	27424	211380	28084	151540	178770	4335	38318	88385	59419	134730	236430	88546	71569	88078	109860	119530	52114	177800	145000	161310	109450	38790	82772	628000	160920	155750	157800	175670	131600
P97300	Neuroplastin	Nptn	11242	16494	14825	0	166.73	75.773	0	0	221.16	0	0	130.21	56.07	86.06	306.15	0	95.145	75.465	0	205.49	0	0	0	0	0	0	0	238.53	140.38	61.846	0	0	0	294.87	0	0	0	0	0	92.546	127.6	651.57	0	208.27	0	0	0
P97310	DNA replication licensing factor MCM2	Mcm2	0	3333.7	2047.9	0	0	0	0	0	0	0	0	0	0	0	0	0	0	0	0	0	0	0	0	0	0	0	0	0	0	0	0	0	0	0	0	0	0	0	0	0	0	0	0	0	0	0	0
P97350	Plakophilin-1	Pkp1	3758.3	1225.6	0	69.123	482.48	1447.6	329.59	0	184.79	150.89	0	165.88	119.29	62.76	0	144.1	31.763	94.075	173.23	458.36	360.78	358.02	324.3	320.66	308.37	226.4	286.37	309.98	24.427	0	0	0	0	183.55	96.577	0	175.77	71.58	0	0	0	123.93	123.13	0	0	0	0
P97351	40S ribosomal protein S3a	Rps3a	118490	217280	260760	564.21	8102	1755.7	958.12	767.72	1148.3	1238	1740.1	3560.1	0	192.12	816.29	734.72	516.99	399.69	128.02	365.28	249.42	0	414.58	0	0	703.8	1308.3	390	907.4	323.84	0	96.13	0	1411.8	0	122.4	0	0	0	0	0	2568.6	1828.7	1744.7	3053	746.41	488.07
P97363	Serine palmitoyltransferase 2	Sptlc2	0	1635.3	1255.6	0	0	0	0	0	0	0	0	0	0	0	0	0	0	0	0	0	0	0	0	0	0	0	0	0	0	0	0	0	0	0	0	0	0	0	0	0	0	0	0	0	0	0	0
P97369	Neutrophil cytosol factor 4	Ncf4	0	0	7583.3	0	0	0	0	0	0	0	0	0	0	0	0	0	0	0	0	0	0	0	0	0	0	0	0	0	0	0	0	0	0	0	0	0	0	0	0	0	0	0	0	0	0	0	0
P97370	Sodium/potassium-transporting ATPase subunit beta-3	Atp1b3	38099	58674	66284	0	0	237.07	0	226.53	0	0	0	593.25	0	426.11	197.46	347.55	0	0	0	0	0	0	0	0	0	0	209.71	1452	824.3	0	0	0	0	1295.5	0	0	0	0	0	0	0	1154.9	0	0	0	0	0
P97372	Proteasome activator complex subunit 2	Psme2	0	1897.6	4267.6	0	0	0	0	0	0	0	0	0	0	0	0	0	0	0	0	0	0	0	0	0	0	0	0	0	0	0	0	0	0	0	0	0	0	0	0	0	0	0	0	0	0	0	0
P97379	Ras GTPase-activating protein-binding protein 2	G3bp2	0	1208	2295.4	0	0	0	0	0	0	0	0	0	0	0	0	0	0	0	0	0	0	0	0	0	0	0	0	0	0	0	0	0	0	0	0	0	0	0	0	0	0	0	0	0	0	0	0
P97384	Annexin A11	Anxa11	2655.8	10980	12241	0	0	124.7	0	0	0	0	0	0	0	0	0	0	0	0	0	103.23	0	0	0	0	0	0	0	0	0	0	0	0	0	0	0	0	0	0	0	0	0	0	0	0	0	0	0
P97429	Annexin A4	Anxa4	94895	105060	189420	492.44	260.59	987.22	0	873.93	931.21	0	0	334.05	359.01	0	1980	182.59	516.32	187.97	0	105.66	0	0	534.69	0	0	0	0	177.78	449.95	0	0	0	0	1732	0	0	95.945	0	0	389.91	162.11	233.24	199.56	776.16	548.48	0	0
P97450	ATP synthase-coupling factor 6, mitochondrial	Atp5j	133470	135660	122180	1812.3	420.54	2594.8	640.79	1073.9	524.34	931.32	1182.1	4650.5	669.47	831.01	771.97	1624.5	215.69	427.21	0	243.62	0	0	1844.8	0	288.51	0	535.25	0	1735.4	373.14	0	0	912.48	0	0	283.08	562.69	315	0	0	0	3038.3	252.66	172.71	1126.1	810.42	483.84
P97452	Ribosome biogenesis protein BOP1	Bop1	629.03	5010.9	3678.6	0	0	0	0	0	0	0	0	0	0	0	0	0	0	0	0	0	0	0	0	0	0	0	0	0	0	0	0	0	0	0	0	0	0	0	0	0	0	0	0	0	0	0	0
P97461	40S ribosomal protein S5;40S ribosomal protein S5, N-terminally processed	Rps5	0	2472.9	37321	0	0	0	0	0	0	0	0	0	0	0	0	0	0	0	0	0	0	0	0	0	0	0	0	0	0	0	0	0	0	0	0	0	0	0	0	0	0	0	0	0	0	0	0
P97470	Serine/threonine-protein phosphatase 4 catalytic subunit	Ppp4c	0	1582.9	0	0	0	0	0	0	0	0	0	0	0	0	0	0	0	0	0	0	0	0	0	0	0	0	0	0	0	0	0	0	0	0	0	0	0	0	0	0	0	0	0	0	0	0	0
P97493	Thioredoxin, mitochondrial	Txn2	75164	94780	87351	0	0	0	0	0	0	0	0	0	0	0	0	0	0	0	0	0	0	0	0	0	0	0	252.22	175.03	0	0	0	0	0	282.83	0	0	0	0	0	0	0	0	0	0	0	0	0
P97496	SWI/SNF complex subunit SMARCC1	Smarcc1	8404.5	15839	12082	0	0	31.207	0	0	0	0	0	126.84	0	0	0	0	0	0	0	0	0	0	26.165	0	0	0	0	0	0	0	0	0	0	0	0	0	0	0	0	0	0	0	33.125	0	47.062	0	0
P97760	DNA-directed RNA polymerase II subunit RPB3	Polr2c	0	8486.7	5002.6	0	0	0	0	0	0	0	0	0	0	0	0	0	0	0	0	0	0	0	0	0	0	0	0	0	0	0	0	0	0	0	0	0	0	0	0	0	0	0	0	0	0	0	0
P97807	Fumarate hydratase, mitochondrial	Fh	59621	61603	59385	416.35	111.56	941.52	173.82	66.357	787.44	637.2	127.86	771.33	112.89	205.91	444.76	472.91	113.03	0	0	34.765	0	50.632	619.51	0	0	57.108	170.74	287.1	552.05	0	0	0	295.16	92.923	0	198.25	304.7	0	0	68.811	66.035	1189.7	0	301.31	415.79	223.5	245.59
P97808	FXYD domain-containing ion transport regulator 5	Fxyd5	3458.9	4098.6	0	157.27	0	0	0	0	0	0	0	0	0	0	0	0	0	0	0	0	0	0	0	0	0	0	0	0	0	0	0	0	0	0	0	0	0	0	0	0	0	0	0	0	0	0	0
P97821	Dipeptidyl peptidase 1;Dipeptidyl peptidase 1 exclusion domain chain;Dipeptidyl peptidase 1 heavy chain;Dipeptidyl peptidase 1 light chain	Ctsc	1763.7	1917.8	2949.7	0	0	0	0	0	0	0	0	0	0	0	0	0	0	0	0	0	0	0	0	0	0	0	0	0	0	0	0	0	0	0	0	0	0	0	0	0	0	0	0	0	0	0	0
P97822	Acidic leucine-rich nuclear phosphoprotein 32 family member E	Anp32e	15411	4822.2	173310	0	0	0	0	0	0	0	206.12	0	0	0	0	0	0	664.45	0	0	0	0	0	0	0	0	399.55	0	0	0	0	0	0	0	0	0	0	0	0	0	0	0	0	0	0	0	0
P97855	Ras GTPase-activating protein-binding protein 1	G3bp1	0	1927.9	7486.3	0	0	0	0	0	0	0	0	0	0	0	0	0	0	0	0	0	0	0	0	0	0	0	0	0	0	0	0	0	0	0	0	0	0	0	0	0	0	0	0	0	0	0	0
P97858	Solute carrier family 35 member B1	Slc35b1	0	5439.6	6375.2	0	0	0	0	0	0	0	0	0	0	0	0	0	0	0	0	0	0	0	0	0	0	0	0	0	0	0	0	0	0	0	0	0	0	0	0	0	0	0	0	0	0	0	0
P98078	Disabled homolog 2	Dab2	0	0	1692.9	0	0	0	0	0	0	0	0	0	0	0	0	0	0	0	0	0	0	0	0	0	0	0	0	0	0	0	0	0	0	0	0	0	0	0	0	0	0	0	0	0	0	0	0
P99024	Tubulin beta-5 chain;Tubulin beta-2B chain;Tubulin beta-2A chain	Tubb5	71033	73696	178810	90.106	6861	852.79	721.52	230.07	174.33	83.527	1681.3	0	66.269	0	0	0	0	1261.1	281.99	100.39	1141.1	0	0	0	632.28	0	396.73	0	0	0	0	0	0	171.18	86.365	0	191.62	0	0	0	0	1411.1	2118	2319.4	870.8	844.39	225.77
P99026	Proteasome subunit beta type-4	Psmb4	1918.6	25308	19184	0	218.12	1065	0	0	446.53	362.48	0	283.13	0	204.45	0	262.89	0	168.34	0	747.44	158.42	229.8	375.45	0	0	0	206.76	0	195.19	0	0	351.09	0	674.35	0	0	519.28	0	0	0	0	0	0	227.63	263.46	212.02	0
P99027	60S acidic ribosomal protein P2	Rplp2	433210	803890	816290	2146.1	14133	7550.5	6921.2	3554.4	2294.4	3011.4	8154	8194.3	3257.3	2565	4878.5	3088.8	2097.5	5743.4	2200.9	1450.1	6326.9	1269.9	1993.1	0	979.43	830.29	8612.7	1033.3	3470	1229.7	1157.6	0	2379.9	4840.5	3413.1	1994.3	1313.5	780.62	1358.2	1436.3	684.92	7942.7	2551.8	6008.4	6047.7	2410.9	4492.3
P99028	Cytochrome b-c1 complex subunit 6, mitochondrial	Uqcrh	170540	166090	252080	386.52	0	182.09	0	547.1	508.55	1592.2	0	507.74	181.09	138.97	0	0	0	0	0	0	1005.2	0	0	0	0	0	0	327.36	887.15	0	374.76	0	0	508.9	204.3	506.29	319.98	387.69	0	0	148.8	406.98	0	0	0	0	0
P99029	Peroxiredoxin-5, mitochondrial	Prdx5	17684	36556	59207	0	0	164.39	0	0	0	0	0	0	0	0	117.59	234.26	0	0	0	0	0	0	0	0	0	0	0	0	141.66	0	0	0	0	0	0	0	0	0	0	0	0	348.4	0	0	133.72	0	0
Q00612	Glucose-6-phosphate 1-dehydrogenase X	G6pdx	0	0	1203.6	0	0	0	0	0	0	0	0	0	0	0	0	0	0	0	0	0	0	0	0	0	0	0	0	0	0	0	0	0	0	0	0	0	0	0	0	0	0	0	0	0	0	0	0
Q00651	Integrin alpha-4	Itga4	2272	890.77	0	0	0	0	0	0	0	0	0	0	0	0	0	0	0	0	0	0	0	0	0	0	0	0	0	0	0	0	0	0	0	0	0	0	0	0	0	0	0	42.598	0	0	0	0	0
Q3TTC2	Transcription factor YY2;Transcriptional repressor protein YY1;Zinc finger protein 42	Yy2	0	0	4244.3	0	0	0	0	0	0	0	0	0	0	0	0	0	0	0	0	0	0	0	0	0	0	0	0	0	0	0	0	0	0	0	0	0	0	0	0	0	0	0	0	0	0	0	0
Q00PI9	Heterogeneous nuclear ribonucleoprotein U-like protein 2	Hnrnpul2	19834	36360	43999	0	47.586	91.402	0	186.26	109.39	58.143	0	477.62	67.678	0	161.74	59.933	0	0	0	0	0	65.61	31.112	0	0	0	0	42.5	165.28	82.417	0	70.717	0	0	0	67.73	122.06	0	0	56.985	0	232.22	0	249.85	186.36	0	124.51
Q01320	DNA topoisomerase 2-alpha	Top2a	5896.2	3614.4	722.78	0	0	0	0	0	0	0	0	44.206	0	0	0	0	0	0	0	0	0	0	0	0	0	0	0	0	45.954	0	0	0	0	35.408	0	0	0	0	40.24	0	0	144.68	0	0	21.647	0	0
Q01405	Protein transport protein Sec23A;Protein transport protein Sec23B	Sec23a	0	0	703.47	0	0	0	0	0	0	0	0	0	0	0	0	0	0	0	0	0	0	0	0	0	0	0	0	0	0	0	0	0	0	0	0	0	0	0	0	0	0	0	0	0	0	0	0
Q01768	Nucleoside diphosphate kinase B;Nucleoside diphosphate kinase A	Nme2	17404	29369	29646	0	229.89	1586.5	334.43	108.43	480.81	593.91	0	409.37	454.8	279.44	559.64	0	0	0	0	457.62	0	303.7	402.32	0	190.41	0	338.94	168.52	258.24	0	0	0	0	124.49	0	0	0	0	0	0	0	624.49	239.61	600	0	0	0
Q01853	Transitional endoplasmic reticulum ATPase	Vcp	16680	97238	80473	0	39.3	74.263	0	142.62	0	151.12	0	240.24	0	92.833	274.13	53.902	37.275	0	0	0	0	175.17	0	0	0	0	0	36.556	0	112.4	0	0	0	0	0	0	58.226	0	0	0	0	234.7	23.842	72.682	306.1	82.674	0
Q02053	Ubiquitin-like modifier-activating enzyme 1	Uba1	529.71	5195.9	11405	0	0	0	0	0	0	0	0	0	0	0	0	0	0	0	0	0	0	0	0	0	0	0	0	0	0	0	0	0	0	0	0	0	0	0	0	0	0	0	0	0	0	0	0
Q02248	Catenin beta-1	Ctnnb1	0	0	0	21238	0	0	20108	0	16625	18737	10975	13190	10987	14450	15478	0	14498	12467	0	7630.3	6434.6	7296.8	8223.7	7678.6	9061.3	0	8023.9	0	5918.2	3241	0	0	8323.4	1348.1	1337.4	0	0	1103.1	0	0	0	0	0	0	0	17766	0
Q02257	Junction plakoglobin	Jup	97842	70129	135380	2408.1	11989	28451	8311.8	760.93	710.72	11322	722.2	9750.7	6771.2	4481.2	3159.6	824.86	981.24	3602.5	7834.8	12210	13131	12505	13355	11935	12475	9187.1	12802	9968.4	9875.3	8183.1	10821	7736.3	13126	8418.3	8171.9	9333.2	11543	7410.1	4401.4	3107.3	4785.1	10733	14322	10083	11865	9240.2	6051.4
Q02819	Nucleobindin-1	Nucb1	11878	21741	29333	0	0	155.81	0	0	0	0	0	0	0	0	0	0	0	0	0	0	0	0	0	0	0	0	0	0	0	0	0	0	0	0	0	0	0	0	0	0	0	0	0	0	0	0	0
Q03145	Ephrin type-A receptor 2	Epha2	2054	0	0	67.193	249.88	1031.8	139.81	0	34.531	0	0	0	0	47.737	0	0	0	63.615	0	391.16	0	80.706	0	0	105.43	0	259.42	0	0	0	0	54.887	0	761.93	0	0	0	55.615	0	0	49.775	288.59	0	0	145.36	383.74	235.17
Q03265	ATP synthase subunit alpha, mitochondrial	Atp5a1	572450	983690	1218800	5199.5	1619.5	6880.2	2301.6	3380.1	4670.7	6423.7	2183	9570.2	2815.1	3888.9	5804.1	5154.2	2461.2	2265.2	528.08	4178.2	2492.4	2100.9	4004	0	919.79	1653.9	4975.9	3077.6	9163.4	3670	2033.7	816.44	6849.9	4162.5	849.48	5168	3084	1512.6	1966.5	1602.2	1452.4	10368	4211.4	5600.1	3144	2742.8	2915.7
Q03267	DNA-binding protein Ikaros	Ikzf1	939.15	3865.2	2064.6	0	0	0	0	0	0	0	0	0	0	0	0	0	0	0	0	0	0	0	0	0	0	0	0	0	0	0	0	0	0	0	0	0	0	0	0	0	0	0	0	0	0	0	0
Q03963	Interferon-induced, double-stranded RNA-activated protein kinase	Eif2ak2	0	0	2522	0	0	0	0	0	0	0	0	0	0	0	0	0	0	0	0	0	0	0	0	0	0	0	0	0	0	0	0	0	0	0	0	0	0	0	0	0	0	0	0	0	0	0	0
Q04447	Creatine kinase B-type	Ckb	0	3972.1	75198	0	0	0	0	0	0	0	0	0	0	0	0	0	0	0	0	0	0	0	0	0	0	0	0	0	0	0	0	0	0	0	0	0	0	0	0	0	0	0	0	0	0	0	0
Q04692	SWI/SNF-related matrix-associated actin-dependent regulator of chromatin subfamily A containing DEAD/H box 1	Smarcad1	0	733.64	746.47	0	0	0	0	0	0	0	0	0	0	0	0	0	0	0	0	0	0	0	0	0	0	0	0	0	0	0	0	0	0	0	0	0	0	0	0	0	0	0	0	0	0	0	0
Q04750	DNA topoisomerase 1	Top1	6810.9	15863	12441	0	0	0	0	30.479	0	0	0	35.078	0	0	0	0	0	0	0	0	0	0	25.276	0	0	0	0	0	23.26	0	0	0	0	0	0	0	0	0	0	0	0	28.587	0	0	96.813	0	0
Q05144	Ras-related C3 botulinum toxin substrate 2;Ras-related C3 botulinum toxin substrate 1;Ras-related C3 botulinum toxin substrate 3	Rac2	7152.5	14838	32491	0	428.55	224.48	0	0	166.82	0	0	0	0	0	357.48	0	237.38	384.72	0	0	130.75	0	0	0	0	0	228.51	0	0	0	0	0	0	0	0	0	159.96	0	0	0	0	537.29	533.94	384.77	0	0	230.21
Q05769	Prostaglandin G/H synthase 2	Ptgs2	1873.5	865040	588670	0	0	0	0	0	0	0	0	60.8	0	0	0	0	0	0	0	0	0	0	0	0	0	0	0	0	0	0	0	0	0	0	0	0	0	0	0	0	0	0	0	0	0	0	0
Q05816	Fatty acid-binding protein, epidermal	Fabp5	21902	13780	19854	1309.6	2468	6720.9	3647.2	825.01	621.39	3427.3	969	3514.7	2950	2222.7	3426.9	476.34	1100.5	935.98	1878.2	895.54	5804.2	3420.8	650.09	4071.7	2273.4	2124.8	2484	3012.2	4984.6	650.82	738.97	512.75	1065.8	245.06	0	305.79	0	0	171.99	175.24	0	3682.3	2257.5	4351.4	1039.7	639.68	534.03
Q05CL8	La-related protein 7	Larp7	0	966.57	0	0	0	0	0	0	0	0	0	0	0	0	0	0	0	0	0	0	0	0	0	0	0	0	0	0	0	0	0	0	0	0	0	0	0	0	0	0	0	0	0	0	0	0	0
Q06185	ATP synthase subunit e, mitochondrial	Atp5i	75116	89618	108030	474.41	456.98	2721.1	719.21	0	1204.5	504.58	0	575.85	0	599.11	0	0	0	834.75	0	970.47	0	0	0	0	0	0	0	0	719.8	938.2	480.91	0	0	1332.4	439.3	1329.3	0	0	740.76	0	0	3488.3	1159.3	675.17	1400.7	1523	899.5
Q07076	Annexin A7	Anxa7	12294	27465	46268	0	0	472.59	0	99.719	0	94.747	0	186.34	0	0	56.663	0	0	0	0	0	0	0	0	0	0	0	0	0	59.102	0	0	0	0	0	0	0	0	0	0	0	0	120.82	0	0	0	0	0
Q07113	Cation-independent mannose-6-phosphate receptor	Igf2r	434.09	3353.5	1999	0	0	0	0	0	0	0	0	0	0	0	0	0	0	0	0	0	0	0	0	0	0	0	0	0	0	0	0	0	0	0	0	0	0	0	0	0	0	0	0	0	0	0	0
Q07417	Short-chain specific acyl-CoA dehydrogenase, mitochondrial	Acads	7412.1	3255.2	1695.4	0	0	0	0	0	0	0	0	0	0	0	0	0	0	0	0	0	0	0	0	0	0	0	0	0	0	0	0	0	0	0	0	0	0	0	0	0	0	0	0	0	0	0	0
Q07797	Galectin-3-binding protein	Lgals3bp	0	11135	18470	0	0	0	0	0	0	0	0	0	0	0	0	0	0	0	0	0	0	0	0	0	0	0	0	0	0	0	0	0	0	0	0	0	0	0	0	0	0	0	0	0	0	0	0
Q07813	Apoptosis regulator BAX	Bax	2171.9	2321.9	7432.5	0	0	0	0	0	0	0	0	0	0	0	0	0	0	0	0	0	0	0	0	0	0	0	0	0	0	0	0	0	0	0	0	0	0	0	0	0	0	0	0	0	0	0	0
Q08024	Core-binding factor subunit beta	Cbfb	0	0	2178.5	0	0	0	0	0	0	0	0	0	0	0	0	0	0	0	0	0	0	0	0	0	0	0	0	0	0	0	0	0	0	0	0	0	0	0	0	0	0	0	0	0	0	0	0
Q08189	Protein-glutamine gamma-glutamyltransferase E;Protein-glutamine gamma-glutamyltransferase E 50 kDa catalytic chain;Protein-glutamine gamma-glutamyltransferase E 27 kDa non-catalytic chain	Tgm3	24938	16538	9762.4	845.27	3060.3	727.92	2010.1	344.74	1475.3	1927.4	120.23	2095.6	1094.7	1457.3	695.35	481.93	169.14	667.05	940.94	3842.5	2429.9	2009	1631.5	1390.2	1100.1	1402	1269.7	1549.8	1202.6	863.3	788.23	886.31	705.85	2778.3	382.57	311.87	1024.3	360.9	121.75	0	41.92	452.3	1460.1	679.95	1284.4	60.51	308.75
Q08288	Cell growth-regulating nucleolar protein	Lyar	5956.2	22922	18724	0	0	0	0	0	0	0	0	0	0	0	0	0	0	0	0	0	0	0	0	0	0	0	0	0	0	0	0	0	0	0	0	0	0	0	0	0	0	0	0	0	65.868	0	0
Q08857	Platelet glycoprotein 4	Cd36	1535.9	0	1358.8	0	0	0	0	0	0	0	0	0	0	0	0	0	0	0	0	0	0	0	0	0	0	0	0	0	0	0	0	0	0	0	0	0	0	0	0	0	0	0	0	0	0	0	0
Q08943	FACT complex subunit SSRP1	Ssrp1	700.15	1557.3	9992.9	0	0	0	0	0	0	0	0	0	0	0	0	0	0	0	0	0	0	0	0	0	0	0	0	0	0	0	0	0	0	0	0	0	0	0	0	0	0	0	0	0	0	0	0
Q09014	Neutrophil cytosol factor 1	Ncf1	1063.3	0	10619	0	65.108	0	0	0	0	0	0	0	0	0	0	0	0	162.41	0	0	0	0	0	0	0	0	137.91	0	0	0	0	0	0	0	0	0	0	0	0	0	0	0	0	0	0	0	0
Q0P678	Zinc finger CCCH domain-containing protein 18	Zc3h18	1733.8	5165.1	5222.8	0	0	0	0	0	0	0	0	23.866	0	0	0	0	0	0	0	0	0	0	0	0	0	0	0	0	0	0	0	0	0	0	0	0	0	0	0	0	0	0	0	27.843	38.119	0	25.881
Q0VBL3		Rbm15	1270.6	1751	1936.7	0	0	0	0	0	0	0	0	0	0	0	0	0	0	0	0	0	0	0	0	0	0	0	0	0	0	0	0	0	0	0	0	0	0	0	0	0	0	0	0	0	0	0	0
Q0VEE6	Zinc finger protein 800	Znf800	0	0	1478.8	0	0	0	0	0	0	0	0	0	0	0	0	0	0	0	0	0	0	0	0	0	0	0	0	0	0	0	0	0	0	0	0	0	0	0	0	0	0	0	0	0	0	0	0
Q11011	Puromycin-sensitive aminopeptidase	Npepps	971.98	0	521.21	27.045	79.1	211	0	0	0	77.502	0	63.699	0	0	69.031	0	0	0	39.495	178.79	111.16	111.48	93.4	114.15	118.77	0	81.822	63.438	75.293	0	0	0	41.098	0	0	0	0	0	0	0	0	55.719	0	0	0	27.649	0
Q14C51	Pentatricopeptide repeat domain-containing protein 3, mitochondrial	Ptcd3	1692.2	0	1227.5	0	0	34.05	0	0	0	0	0	0	0	0	0	0	0	0	0	0	0	0	0	0	0	0	0	0	0	0	0	0	0	0	0	29.176	0	0	0	0	0	0	0	0	0	0	0
Q1HFZ0	tRNA (cytosine(34)-C(5))-methyltransferase	Nsun2	526.26	3604.2	8049	0	0	0	0	0	0	0	0	0	0	0	0	0	0	0	0	0	0	0	0	0	0	0	0	0	0	0	0	0	0	0	0	0	0	0	0	0	0	0	0	0	0	0	0
Q2TB54	High affinity immunoglobulin alpha and immunoglobulin mu Fc receptor	Fcamr	0	0	0	0	0	0	0	0	0	0	0	0	0	0	0	343.62	0	0	0	0	0	0	0	0	0	0	0	0	0	0	0	0	0	357.82	0	0	1083.5	0	0	1205.9	114.41	0	0	0	0	0	0
Q3KNM2	E3 ubiquitin-protein ligase MARCH5	2022-03-05	0	1349.9	1608.3	0	0	0	0	0	0	0	0	0	0	0	0	0	0	0	0	0	0	0	0	0	0	0	0	0	0	0	0	0	0	0	0	0	0	0	0	0	0	0	0	0	0	0	0
Q3TAS6	ER membrane protein complex subunit 10	Emc10	2986.8	5455.1	2011.2	0	0	0	0	0	0	0	0	0	0	0	0	0	0	0	0	0	0	0	0	0	0	0	0	0	0	0	0	0	0	0	0	0	0	0	0	0	0	0	0	0	0	0	0
Q3TBT3	Stimulator of interferon genes protein	Tmem173	0	4461.5	0	0	0	0	0	0	0	0	0	0	0	0	0	0	0	0	0	0	0	0	0	0	0	0	0	0	0	0	0	0	0	0	0	0	0	0	0	0	0	0	0	0	0	0	0
Q3TCH7	Cullin-4A	Cul4a	0	0	500.75	0	0	0	0	0	0	0	0	0	0	0	0	0	0	0	0	0	0	0	0	0	0	0	0	0	0	0	0	0	0	0	0	0	0	0	0	0	0	0	0	0	0	0	0
Q3TDN2	FAS-associated factor 2	Faf2	2720.3	2811.3	6178.8	0	0	0	0	0	0	0	0	0	0	0	0	0	0	0	0	0	0	0	0	0	0	0	0	0	0	0	0	0	0	0	0	0	0	0	0	0	0	0	0	0	0	0	0
Q3TDQ1	Dolichyl-diphosphooligosaccharide--protein glycosyltransferase subunit STT3B	Stt3b	4022.3	5581	4746.5	0	0	0	0	0	0	0	0	0	0	0	0	0	0	0	0	0	0	0	0	0	0	0	0	0	0	0	0	0	0	0	0	0	0	0	0	0	0	48.758	0	0	0	0	0
Q3TEA8	Heterochromatin protein 1-binding protein 3	Hp1bp3	21169	31513	23868	0	0	258.6	112.47	402.79	63.342	75.001	54.845	128.72	0	0	0	0	0	0	0	0	0	0	0	0	0	0	0	65.126	65.214	0	0	0	0	0	0	0	0	0	0	0	0	467.99	146.14	132.98	432.78	213.16	163.5
Q3TFK5	G patch domain-containing protein 4	Gpatch4	0	747.46	721.38	0	0	0	0	0	0	0	0	0	0	0	0	0	0	0	0	0	0	0	0	0	0	0	0	0	0	0	0	0	0	0	0	0	0	0	0	0	0	0	0	0	0	0	0
Q3THE2	Myosin regulatory light chain 12B	Myl12b	8488.8	31055	40335	0	0	0	0	0	0	0	0	0	0	527.36	0	0	0	0	0	0	0	0	0	0	0	0	0	0	0	0	0	0	0	0	0	0	0	0	0	0	0	0	0	0	0	0	0
Q3TIX9	U4/U6.U5 tri-snRNP-associated protein 2	Usp39	0	3491.6	2579.4	0	0	0	0	0	0	0	0	0	0	0	0	0	0	0	0	0	0	0	0	0	0	0	0	0	0	0	0	0	0	0	0	0	0	0	0	0	0	0	0	0	0	0	0
Q3TKT4	Transcription activator BRG1	Smarca4	3842.3	10671	8625.3	0	0	0	0	0	0	0	0	0	0	0	0	0	0	0	0	0	0	0	0	0	0	0	0	0	0	0	0	0	0	0	0	0	0	0	0	0	0	0	0	0	0	0	0
Q3TMX7	Sulfhydryl oxidase 2	Qsox2	0	766.16	961.13	0	0	0	0	0	0	0	0	0	0	0	0	0	0	0	0	0	0	0	0	0	0	0	0	0	0	0	0	0	0	0	0	0	0	0	0	0	0	0	0	0	0	0	0
Q3TUH1	Phosphatidate cytidylyltransferase, mitochondrial	Tamm41	1830.4	2913.3	2332.8	0	0	0	0	0	0	0	0	0	0	0	0	0	0	0	0	0	0	0	0	0	0	0	0	0	0	0	0	0	0	0	0	0	0	0	0	0	0	0	0	0	0	0	0
Q3TWW8	Serine/arginine-rich splicing factor 6	Srsf6	23610	61285	42296	152.06	385.05	195.88	598.6	398.23	339.6	501.02	283.02	523.48	184.18	0	610.03	182.11	285.46	336.68	0	0	547.6	125.13	267.59	0	303.76	132.93	513.3	247.39	475.61	109	95.232	119.65	62.848	406.17	0	107.52	66.51	426.85	174.29	0	0	248.81	181.24	217.29	496.11	0	138.97
Q3TXS7	26S proteasome non-ATPase regulatory subunit 1	Psmd1	523.44	14195	20961	0	0	0	0	0	0	0	0	0	0	0	0	0	0	0	0	0	0	0	0	0	0	0	0	0	0	0	0	0	0	0	0	0	0	0	0	0	0	0	0	0	0	0	0
Q3TXT3	SOSS complex subunit C	Inip	7388.2	10661	12123	0	0	0	0	0	0	0	0	0	0	0	0	0	0	0	0	0	0	0	0	0	0	0	0	0	0	0	0	0	0	0	0	0	0	0	0	0	0	0	0	0	0	0	0
Q3TYS2	Uncharacterized protein C17orf62 homolog		1619.3	7089.9	3085.4	0	0	0	0	0	0	0	0	0	0	0	0	0	0	0	0	0	0	0	0	0	0	0	0	0	0	0	0	0	0	0	0	0	0	0	0	0	0	0	0	0	0	0	0
Q3TZZ7	Extended synaptotagmin-2	Esyt2	0	0	1770.8	0	0	0	0	0	0	0	0	0	0	0	0	0	0	0	0	0	0	0	0	0	0	0	0	0	0	0	0	0	0	0	0	0	0	0	0	0	0	0	0	0	0	0	0
Q3U0V1	Far upstream element-binding protein 2	Khsrp	3634.1	25435	17767	0	0	0	0	0	0	0	0	97.714	0	0	0	0	0	0	0	0	0	0	0	0	0	0	0	0	0	0	0	0	0	0	0	0	0	0	0	0	0	0	0	0	0	0	0
Q3U186	Probable arginine--tRNA ligase, mitochondrial	Rars2	760.28	756.45	2923.3	0	0	0	0	0	0	0	0	0	0	0	0	0	0	0	0	0	0	0	0	0	0	0	0	0	0	0	0	0	0	0	0	0	0	0	0	0	0	0	0	0	0	0	0
Q3U1G5	Interferon-stimulated 20 kDa exonuclease-like 2	Isg20l2	2008.4	0	0	0	0	0	0	0	0	0	0	0	0	0	0	0	0	0	0	0	0	0	0	0	0	0	0	0	0	0	0	0	0	0	0	0	0	0	0	0	0	0	0	0	0	0	0
Q3U1J4	DNA damage-binding protein 1	Ddb1	1706.4	6543.5	2461.4	0	0	0	0	0	0	0	0	0	0	0	0	0	0	0	0	0	0	0	0	0	0	0	0	0	0	0	0	0	0	0	0	0	0	0	0	0	0	0	0	0	0	0	0
Q3U319	E3 ubiquitin-protein ligase BRE1B	Rnf40	0	989.84	1216.4	0	0	0	0	0	0	0	0	0	0	0	0	0	0	0	0	0	0	0	0	0	0	0	0	0	0	0	0	0	0	0	0	0	0	0	0	0	0	0	0	0	0	0	0
Q3U7R1	Extended synaptotagmin-1	Esyt1	1988.9	4520.3	7173.9	0	0	126.15	0	0	0	0	0	0	0	0	0	0	0	0	0	0	0	0	0	0	0	0	0	0	0	0	0	0	0	0	0	0	0	0	0	0	0	0	0	36.429	0	0	0
Q3U821		Wdr75	876.4	4192.4	3467.1	0	0	0	0	0	0	0	0	0	0	0	0	0	0	0	0	0	0	0	0	0	0	0	0	0	0	0	0	0	0	0	0	0	0	0	0	0	0	44.619	0	0	0	0	0
Q3U9G9	Lamin-B receptor	Lbr	19396	72993	70514	63.229	0	192.21	83.92	93.331	0	70.227	134.85	710.47	101.96	121.95	214.36	102.39	92.026	85.464	0	0	139.15	63.359	157.19	0	0	95.465	214.51	81.85	204.76	54.829	0	0	0	89.395	43.376	0	0	0	0	0	0	1128.2	196.33	265.36	231.12	81.074	89.634
Q3UBX0	Transmembrane protein 109	Tmem109	33525	35279	38127	0	159.02	564.23	0	291.82	0	722.88	237.3	1228.1	0	128.16	0	0	121.52	0	0	0	0	0	0	0	0	0	199.39	293.44	0	0	0	232.17	0	0	0	0	0	0	0	0	0	1424.8	659.11	262.28	341.42	0	0
Q3UC65	Arginine/serine-rich protein 1	Rsrp1	0	0	1219.6	0	0	0	0	0	0	0	0	0	0	0	0	0	0	0	0	0	0	0	0	0	0	0	0	0	0	0	0	0	0	0	0	0	0	0	0	0	0	0	0	0	0	0	0
Q3UDF0		Slc2a6	4940.3	10436	7811.8	0	0	0	0	0	0	0	0	0	0	0	0	0	0	0	0	0	0	0	0	0	0	0	0	0	0	0	0	0	0	0	0	0	0	0	0	0	0	0	0	0	0	0	0
Q3UDR8	Protein YIPF3;Protein YIPF3, N-terminally processed	Yipf3	0	6591.7	3615.1	0	0	0	0	0	0	0	0	0	0	0	0	0	0	0	0	0	0	0	0	0	0	0	0	0	0	0	0	0	0	0	0	0	0	0	0	0	0	0	0	0	0	0	0
Q3UEB3	Poly(U)-binding-splicing factor PUF60	Puf60	0	11545	9875.5	0	0	0	0	0	0	0	0	0	0	0	0	0	0	0	0	0	0	0	0	0	0	0	0	0	0	0	0	0	0	0	0	0	0	0	0	0	0	0	0	0	0	0	0
Q3UFB2	Box C/D snoRNA protein 1	Znhit6	0	1719.3	0	0	0	0	0	0	0	0	0	0	0	0	0	0	0	0	0	0	0	0	0	0	0	0	0	0	0	0	0	0	0	0	0	0	0	0	0	0	0	0	0	0	0	0	0
Q3UFY8	Mitochondrial ribonuclease P protein 1	Trmt10c	0	1834.7	1413.3	0	0	0	0	0	0	0	0	0	0	0	0	0	0	0	0	0	0	0	0	0	0	0	0	0	0	0	0	0	0	0	0	0	0	0	0	0	0	0	0	0	0	0	0
Q3UHX0	Nucleolar protein 8	Nol8	0	1671.1	2022.5	0	0	0	0	0	0	0	0	0	0	0	0	0	0	0	0	0	0	0	0	0	0	0	0	0	0	0	0	0	0	0	0	0	0	0	0	0	0	0	0	0	0	0	0
Q5SSM3	Rho GTPase-activating protein 44;Rho GTPase-activating protein 17	Arhgap44	0	0	715.1	0	0	0	0	0	0	0	0	0	0	0	0	0	0	0	0	0	0	0	0	0	0	0	0	0	0	0	0	0	0	0	0	0	0	0	0	0	0	0	0	0	0	0	0
Q3UIR3	E3 ubiquitin-protein ligase DTX3L	Dtx3l	0	1214.7	1496.6	0	0	0	0	0	0	0	0	0	0	0	0	0	0	0	0	0	0	0	0	0	0	0	0	0	0	0	0	0	0	0	0	0	0	0	0	0	0	0	0	0	0	0	0
Q3UJB9	Enhancer of mRNA-decapping protein 4	Edc4	828.3	3510.8	3771.6	0	0	0	0	0	0	0	0	0	0	0	0	0	0	0	0	0	0	0	0	0	0	0	0	0	0	0	0	0	0	0	0	0	0	0	0	0	0	0	0	0	0	0	0
Q3UJU9	Regulator of microtubule dynamics protein 3	Rmdn3	0	0	2294.9	0	0	0	0	0	0	0	0	0	0	0	0	0	0	0	0	0	0	0	0	0	0	0	0	0	0	0	0	0	0	0	0	0	0	0	0	0	0	0	0	0	0	0	0
Q3UKJ7	WD40 repeat-containing protein SMU1;WD40 repeat-containing protein SMU1, N-terminally processed	Smu1	2060	10570	6826.2	0	0	0	0	0	0	0	0	0	0	0	0	0	0	0	0	0	0	0	0	0	0	0	0	0	0	0	0	0	0	0	0	0	0	0	0	0	0	0	0	0	0	0	0
Q3UL36	Arginine and glutamate-rich protein 1	Arglu1	0	254850	241350	0	0	0	0	0	0	0	0	0	0	0	0	0	0	0	0	0	0	0	0	0	0	0	0	0	0	0	0	0	0	0	0	0	0	0	0	0	0	0	0	0	0	0	0
Q3UMR5	Calcium uniporter protein, mitochondrial	Mcu	1716.6	4221.1	3539.9	0	0	0	0	0	0	0	0	0	0	0	0	0	0	0	0	0	0	0	0	0	0	0	0	0	0	0	0	0	0	0	0	0	0	0	0	0	0	0	0	0	0	0	0
Q3UPC7	Uncharacterized protein KIAA0825 homolog		365.2	2335.3	2248.7	273.45	300.84	1928.7	614.44	1122.8	744.16	649.22	1175.7	394.55	407.56	455.52	403.75	423.14	351.07	342.42	910.26	875.84	221.43	161.58	46.476	739.08	1088.4	191.19	50.543	0	280.65	1210.5	958.3	810.42	90.018	609.59	399.69	482.21	40.237	239.99	246.21	68.659	291.82	935.9	1402.5	1364.2	1380.4	1493	776.44
Q3UPF5	Zinc finger CCCH-type antiviral protein 1	Zc3hav1	0	0	988.62	0	0	0	0	0	0	0	0	0	0	0	0	0	0	0	0	0	0	0	0	0	0	0	0	0	0	0	0	0	0	0	0	0	0	0	0	0	0	0	0	0	0	0	0
Q3URQ0	Testis-expressed sequence 10 protein	Tex10	2082	4144.3	6258	0	0	0	0	0	0	0	0	0	0	0	0	0	0	0	0	0	0	0	0	0	0	0	0	0	0	0	0	0	0	0	0	0	0	0	0	0	0	0	0	0	0	0	0
Q3UV17	Keratin, type II cytoskeletal 2 oral	Krt76	103170	155760	99721	4961.2	7605.3	349790	3320.7	1352.9	138520	8228.6	2000.7	5628.6	5875.6	2825.5	2801.2	206160	3323.4	2725.8	11146	282420	10714	11932	15987	24959	21669	12272	8423.7	13789	10093	13310	16369	5715.1	11758	592140	27793	27879	106150	18543	16099	109530	19367	34268	21345	35044	39531	19089	23245
Q3UVK0	Endoplasmic reticulum metallopeptidase 1	Ermp1	1785.1	3249.4	4477.3	0	0	0	0	0	0	0	0	0	0	0	0	0	0	0	0	0	0	0	0	0	0	0	0	0	0	0	0	0	0	0	0	0	0	0	0	0	0	0	0	0	0	0	0
Q3UW53	Protein Niban	Fam129a	0	0	3164.3	0	0	0	0	0	0	0	0	0	0	0	0	0	0	0	0	0	0	0	0	0	0	0	0	0	0	0	0	0	0	0	0	0	0	0	0	0	0	0	0	0	0	0	0
Q3UYV9	Nuclear cap-binding protein subunit 1	Ncbp1	735.72	4276.1	8234.7	0	0	0	0	0	0	0	0	0	0	0	0	0	0	0	0	0	0	0	0	0	0	0	0	0	0	0	0	0	0	0	0	0	0	0	0	0	0	0	0	0	0	0	0
Q3V1V3	ESF1 homolog	Esf1	0	1202	787.29	0	0	0	0	0	0	0	0	0	0	0	0	0	0	0	0	0	0	0	0	0	0	0	0	0	0	0	0	0	0	0	0	0	0	0	0	0	0	0	0	0	0	0	0
Q3V3R1	Monofunctional C1-tetrahydrofolate synthase, mitochondrial	Mthfd1l	45910	57843	48522	155.01	231.77	552.74	0	109.57	156.06	543.69	44.621	802.68	71.424	0	164.66	79.439	20.919	150.17	0	0	148.03	0	63.091	0	0	28.741	295.51	228.59	524.1	20.529	0	0	343.25	147	0	201.76	54.358	0	58.558	0	0	1265.5	0	348.18	311.47	0	31.189
Q4FZC9	Nesprin-3	Syne3	646.84	2807.1	2281.9	0	0	0	0	0	0	0	0	0	0	0	0	0	0	0	0	0	0	0	0	0	0	0	0	0	0	0	0	0	0	0	0	0	0	0	0	0	0	0	0	0	0	0	0
Q4FZF3	Probable ATP-dependent RNA helicase DDX49	Ddx49	0	1158.5	603.43	0	0	0	0	0	0	0	0	0	0	0	0	0	0	0	0	0	0	0	0	0	0	0	0	0	0	0	0	0	0	0	0	0	0	0	0	0	0	0	0	0	0	0	0
Q4QRL3	Coiled-coil domain-containing protein 88B	Ccdc88b	0	0	1481.6	0	0	0	0	0	0	0	0	0	0	0	0	0	0	0	0	0	0	0	0	0	0	0	0	0	0	0	0	0	0	0	0	0	0	0	0	0	0	0	0	0	0	0	0
Q4VA53	Sister chromatid cohesion protein PDS5 homolog B	Pds5b	546.23	1653.8	1898.4	0	0	0	0	0	0	0	0	0	0	0	0	0	0	0	0	0	0	0	0	0	0	0	0	0	0	0	0	0	0	0	0	0	0	0	0	0	0	0	0	0	0	0	0
Q4VBE8	WD repeat-containing protein 18	Wdr18	5373.1	6207.3	6772.9	0	0	0	0	0	0	0	0	0	0	0	0	0	0	0	0	0	0	0	0	0	0	0	0	0	0	0	0	0	0	0	0	0	0	0	0	0	0	0	0	0	0	0	0
Q501J6	Probable ATP-dependent RNA helicase DDX17	Ddx17	0	2982.1	1210.7	0	0	0	0	0	0	0	0	0	0	0	0	0	0	0	0	0	0	0	0	0	0	0	0	0	0	0	0	0	0	0	0	0	0	0	0	0	0	0	0	0	0	0	0
Q52KI8	Serine/arginine repetitive matrix protein 1	Srrm1	0	0	491.43	0	0	0	0	0	0	0	0	0	0	0	0	0	0	0	0	0	0	0	0	0	0	0	0	0	0	0	0	0	0	0	0	0	0	0	0	0	0	0	0	0	0	0	0
Q569Z5	Probable ATP-dependent RNA helicase DDX46	Ddx46	0	4784.6	6279.1	0	0	0	0	0	0	0	0	0	0	0	0	0	0	0	0	0	0	0	0	0	0	0	0	0	0	0	0	0	0	0	0	0	0	0	0	0	0	0	0	0	0	0	0
Q569Z6	Thyroid hormone receptor-associated protein 3	Thrap3	10962	18266	21079	0	0	63.968	0	0	0	42.091	0	41.355	18.103	0	0	0	0	0	0	21.751	0	0	0	0	0	0	0	0	0	0	0	0	0	0	0	0	0	0	0	0	0	45.326	35.605	26.877	0	25.618	0
Q571H0	Nucleolar pre-ribosomal-associated protein 1	Urb1	0	0	619.9	0	0	0	0	0	0	0	0	0	0	0	0	0	0	0	0	0	0	0	0	0	0	0	0	0	0	0	0	0	0	0	0	0	0	0	0	0	0	0	0	0	0	0	0
Q5F2E7	Nuclear fragile X mental retardation-interacting protein 2	Nufip2	0	0	1443.4	0	0	0	0	0	0	0	0	0	0	0	0	0	0	0	0	0	0	0	0	0	0	0	0	0	0	0	0	0	0	0	0	0	0	0	0	0	0	0	0	0	0	0	0
Q5H8C4	Vacuolar protein sorting-associated protein 13A	Vps13a	0	0	159.23	0	0	0	0	0	0	0	0	0	0	0	0	0	0	0	0	0	0	0	0	0	0	0	0	0	0	0	0	0	0	0	0	0	0	0	0	0	0	0	0	0	0	0	0
Q5IR70	Cancer-associated gene 1 protein homolog	Cage1	0	0	0	0	0	844.98	0	0	0	0	0	0	0	0	0	101.46	0	0	0	0	0	0	0	0	0	0	0	0	0	0	0	0	0	0	0	0	0	0	0	0	0	0	0	0	0	0	0
Q5PSV9	Mediator of DNA damage checkpoint protein 1	Mdc1	0	695.64	0	0	0	0	0	0	0	0	0	0	0	0	0	0	0	0	0	0	0	0	0	0	0	0	0	0	0	0	0	0	0	0	0	0	0	0	0	0	0	0	0	0	0	0	0
Q5RJG1	Nucleolar protein 10	Nol10	752.22	5409.2	7140.8	0	0	0	0	0	0	0	0	0	0	0	0	0	0	0	0	0	0	0	0	0	0	0	0	0	0	0	0	0	0	0	0	0	0	0	0	0	0	0	0	0	0	0	0
Q5SFM8	RNA-binding protein 27	Rbm27	0	754.42	708.33	0	0	0	0	0	0	0	0	0	0	0	0	0	0	0	0	0	0	0	0	0	0	0	0	0	0	0	0	0	0	0	0	0	0	0	0	0	0	0	0	0	0	0	0
Q5SSI6	U3 small nucleolar RNA-associated protein 18 homolog	Utp18	2544.3	10644	3662.7	0	0	0	0	0	0	0	0	0	0	0	0	0	0	0	0	0	0	0	0	0	0	0	0	0	0	0	0	0	0	0	0	0	0	0	0	0	0	0	0	0	0	0	0
Q5SSL4	Active breakpoint cluster region-related protein	Abr	0	0	2169.1	0	0	0	0	0	0	0	0	0	0	0	0	0	0	0	0	0	0	0	0	0	0	0	0	0	0	0	0	0	0	0	0	0	0	0	0	0	0	0	0	0	0	0	0
Q5SSZ5	Tensin-3	Tns3	0	0	1653.9	0	0	0	0	0	0	0	0	0	0	0	0	0	0	0	0	0	0	0	0	0	0	0	0	0	0	0	0	0	0	0	0	0	0	0	0	0	0	0	0	0	0	0	0
Q5SUA5	Unconventional myosin-Ig	Myo1g	765.41	2635.8	4837.4	0	0	0	0	0	0	0	0	0	0	0	0	0	0	0	0	0	0	0	0	0	0	0	56.128	0	0	0	0	0	0	0	0	0	0	0	0	0	0	0	0	0	0	0	0
Q5SUF2	Luc7-like protein 3	Luc7l3	1114.7	23073	21204	0	0	0	0	0	0	0	0	0	0	0	0	0	0	0	0	0	0	0	0	0	0	0	0	0	0	0	0	0	0	0	0	0	0	0	0	0	0	0	0	0	0	0	0
Q5SXY1	Cytospin-B	Specc1	0	149.51	1349.1	0	0	0	0	0	0	0	0	0	0	0	0	0	0	0	0	0	0	0	0	0	0	0	0	0	0	0	0	0	0	0	0	0	0	0	0	0	0	0	0	0	0	0	0
Q5SYH2	Transmembrane protein 199	Tmem199	0	0	5749.3	0	0	0	0	0	0	0	0	0	0	0	0	0	0	0	0	0	0	0	0	0	0	0	0	0	0	0	0	0	0	0	0	0	0	0	0	0	0	0	0	0	0	0	0
Q5U458	DnaJ homolog subfamily C member 11	Dnajc11	1583.2	3953.5	5670.6	0	0	0	0	0	0	0	0	0	0	0	0	0	0	0	0	0	0	0	0	0	0	0	0	0	0	0	0	0	0	0	0	0	0	0	0	0	0	0	0	0	0	0	0
Q5U465	Coiled-coil domain-containing protein 125	Ccdc125	1142.4	0	0	0	0	128.67	0	107.71	133.84	0	0	0	0	0	85.881	107.51	0	0	0	0	0	0	0	0	0	0	0	0	0	0	0	0	60.942	0	0	25.852	0	0	0	0	0	112.89	0	79.942	0	0	0
Q5U4D9	THO complex subunit 6 homolog	Thoc6	0	2321.6	1463.9	0	0	0	0	0	0	0	0	0	0	0	0	0	0	0	0	0	0	0	0	0	0	0	0	0	0	0	0	0	0	0	0	0	0	0	0	0	0	0	0	0	0	0	0
Q5XG71	Small subunit processome component 20 homolog	Utp20	1137.8	1987.7	2721.6	0	0	0	0	0	0	0	0	0	0	0	0	0	0	0	0	0	0	0	0	0	0	0	0	0	0	0	0	0	0	0	0	0	0	0	0	0	0	0	0	0	0	0	0
Q5XJY5	Coatomer subunit delta	Arcn1	0	0	7014.2	0	0	0	0	0	0	0	0	0	0	0	0	0	0	0	0	0	0	0	0	0	0	0	0	0	0	0	0	0	0	0	0	0	0	0	0	0	0	0	0	0	0	0	0
Q60520	Paired amphipathic helix protein Sin3a	Sin3a	0	913.58	889.62	0	0	0	0	0	0	0	0	0	0	0	0	0	0	0	0	0	0	0	0	0	0	0	0	0	0	0	0	0	0	0	0	0	0	0	0	0	0	0	0	0	0	0	0
Q60597	2-oxoglutarate dehydrogenase, mitochondrial	Ogdh	18766	27815	23943	61.861	0	169.07	0	0	66.636	0	0	171.47	0	36.203	62.135	88.903	0	0	0	0	0	0	0	0	0	0	31.021	44.832	60.308	0	0	0	0	31.408	0	0	0	0	0	0	0	152.97	0	121.42	27.1	0	0
Q60605	Myosin light polypeptide 6	Myl6	24996	33168	57134	0	2369.3	469.18	0	0	588.94	0	0	0	518.26	655.66	0	0	0	0	0	0	0	204.75	0	0	0	0	0	0	0	0	0	0	0	0	0	0	0	0	0	0	0	0	0	0	0	0	0
Q60664	Lymphoid-restricted membrane protein;Processed lymphoid-restricted membrane protein	Lrmp	0	0	1213.7	0	0	0	0	0	0	0	0	0	0	0	0	0	0	0	0	0	0	0	0	0	0	0	0	0	0	0	0	0	0	0	0	0	0	0	0	0	0	0	0	0	0	0	0
Q60668	Heterogeneous nuclear ribonucleoprotein D0	Hnrnpd	41615	116000	105790	0	0	0	0	358.87	142.57	0	0	1296.3	533.53	0	879.95	159.56	0	0	0	0	0	228.29	353.44	0	0	196.07	0	405.77	1785.1	116.56	312.14	0	0	459.04	0	134.43	0	136.41	0	0	0	487.25	0	606.18	506.44	264.87	740.54
Q60692	Proteasome subunit beta type-6	Psmb6	0	31728	32239	0	0	0	0	0	0	0	0	0	0	0	0	0	0	0	0	0	0	0	0	0	0	0	0	0	0	0	0	0	0	0	0	0	0	0	0	0	0	0	0	0	0	0	0
Q60710	Deoxynucleoside triphosphate triphosphohydrolase SAMHD1	Samhd1	0	2512.5	1076.1	0	0	0	0	0	0	0	0	0	0	0	0	0	0	0	0	0	0	0	0	0	0	0	0	0	0	0	0	0	0	0	0	0	0	0	0	0	0	0	0	0	0	0	0
Q60715	Prolyl 4-hydroxylase subunit alpha-1	P4ha1	9271.6	5520.7	20563	0	0	224.28	0	0	0	0	0	0	0	0	0	0	0	0	0	0	0	0	0	0	0	0	100.8	0	0	116.47	0	0	0	0	0	0	0	0	0	0	0	0	0	0	0	0	0
Q60737	Casein kinase II subunit alpha	Csnk2a1	6323	27677	29002	0	0	0	0	0	0	0	0	0	0	0	0	0	0	0	0	0	0	0	0	0	0	0	0	0	0	0	0	0	0	0	0	0	0	0	0	0	0	120.25	0	0	175.09	0	0
Q60749	KH domain-containing, RNA-binding, signal transduction-associated protein 1	Khdrbs1	13062	41608	60430	0	0	148.07	0	0	0	0	0	0	0	0	0	0	0	0	0	0	0	0	0	0	0	0	0	0	0	0	0	0	0	0	0	0	0	0	0	0	0	0	0	0	0	0	0
Q60765	Cyclic AMP-dependent transcription factor ATF-3	Atf3	0	11593	2043.2	0	0	0	0	0	0	0	0	0	0	0	0	0	0	0	0	0	0	0	0	0	0	0	0	0	0	0	0	0	0	0	0	0	0	0	0	0	0	0	0	0	0	0	0
Q60766	Immunity-related GTPase family M protein 1	Irgm1	4023.2	6772.7	11211	0	0	0	0	0	0	0	0	0	0	0	0	0	0	0	0	0	0	0	0	0	0	0	0	0	0	0	0	0	0	0	0	0	0	0	0	0	0	0	0	0	0	0	0
Q60862	Origin recognition complex subunit 2	Orc2	797.63	3956.8	1711.5	0	0	0	0	0	62.684	0	0	0	0	0	0	0	0	0	0	0	0	0	0	0	0	0	0	0	0	0	0	0	0	0	0	0	0	0	0	0	0	0	0	0	0	0	0
Q60864	Stress-induced-phosphoprotein 1	Stip1	0	1512.9	1984.6	0	0	0	0	0	0	0	0	0	0	0	0	0	0	0	0	0	0	0	0	0	0	0	0	0	0	0	0	0	0	0	0	0	0	0	0	0	0	0	0	0	0	0	0
Q60865	Caprin-1	Caprin1	0	4422.2	2072.4	0	0	0	0	0	0	0	0	0	0	0	0	0	0	0	0	0	0	0	0	0	0	0	0	0	0	0	0	0	0	0	0	0	0	0	0	0	0	0	0	0	0	0	0
Q60870	Receptor expression-enhancing protein 5	Reep5	16823	43316	62606	0	0	0	0	0	0	0	0	571.93	198.82	0	0	0	0	0	0	0	0	0	0	0	0	0	0	0	0	0	0	0	0	0	0	0	0	0	0	0	0	0	0	0	0	0	0
Q60875	Rho guanine nucleotide exchange factor 2	Arhgef2	0	548.79	3969.4	0	0	0	0	0	0	0	0	0	0	0	0	0	0	0	0	0	0	0	0	0	0	0	0	0	0	0	0	0	0	0	0	0	0	0	0	0	0	0	0	0	0	0	0
Q60902	Epidermal growth factor receptor substrate 15-like 1	Eps15l1	0	0	562.63	0	0	0	0	0	0	0	0	0	0	0	0	0	0	0	0	0	0	0	0	0	0	0	0	0	0	0	0	0	0	0	0	0	0	0	0	0	0	0	0	0	0	0	0
Q60930	Voltage-dependent anion-selective channel protein 2	Vdac2	337680	514670	621980	6417	3068.8	10007	1840.2	4292.2	5850.6	3217.9	2801.6	9222.8	3550.3	3247.3	5687.4	3565.2	2237.7	2599.9	529.54	1813.1	1964.6	1899.1	3508.7	0	1227.9	1377.9	4566.6	4057.9	3006.9	2539	1532.2	455.66	2814.7	2976.1	717.75	2670.1	2043.9	2308.5	1023.3	815	695.88	8167.9	6384.6	2205.7	7003.2	1285.4	1925.4
Q60931	Voltage-dependent anion-selective channel protein 3	Vdac3	42259	61371	66971	219.82	0	1178.9	185.6	187.47	723.57	197.24	243.96	571.39	340.97	398.84	510.85	0	0	159.7	0	488.34	0	0	0	0	0	0	0	363.92	112.34	114.87	0	0	247.87	584.35	0	446.66	372.07	296.15	0	0	0	1731.3	150.89	622.93	155.24	201.63	122.74
Q60932	Voltage-dependent anion-selective channel protein 1	Vdac1	298220	436280	488080	4470.1	2424.8	8910.8	2177.9	3476.5	3296.3	4120.1	2441.3	5413.5	2520.8	4265.9	3874.5	4207.7	966.54	2162.5	585.77	2860.9	2327.1	1516.5	2913.9	0	1001.2	1201.3	2486.7	3945	6802.1	1778.9	661.82	997.42	1016.1	2812	988.69	2197.7	1149	879.75	1109.9	325.4	721.85	12811	2347.9	4408.1	5613.5	1633.2	1370.8
Q60953	Protein PML	Pml	0	609.31	695.11	0	0	0	0	0	0	0	0	0	0	0	0	0	0	0	0	0	0	0	0	0	0	0	0	0	0	0	0	0	0	0	0	0	0	0	0	0	0	0	0	0	0	0	0
Q60960	Importin subunit alpha-5;Importin subunit alpha-5, N-terminally processed	Kpna1	7800	22267	31013	0	0	0	0	0	0	0	0	0	0	0	0	0	0	0	0	0	0	0	0	0	0	0	0	0	0	0	0	0	0	0	0	88.619	0	0	0	0	0	0	0	0	0	0	0
Q60961	Lysosomal-associated transmembrane protein 4A	Laptm4a	0	0	0	0	0	0	0	0	0	0	0	0	0	0	0	0	0	0	0	0	0	0	0	0	0	0	0	0	0	0	0	0	0	0	0	0	0	0	0	0	0	0	0	0	0	0	0
Q60972	Histone-binding protein RBBP4	Rbbp4	32893	139830	99537	89.7	0	94.4	0	198.89	0	261.22	0	189.25	0	0	217.53	0	0	0	0	0	0	211.62	0	0	0	0	0	0	297.97	0	0	0	0	126.38	0	0	0	0	0	0	0	201.88	185.53	260.89	292.49	0	166.67
Q60973	Histone-binding protein RBBP7	Rbbp7	0	9214.8	9109.4	0	0	0	0	0	0	0	0	0	0	0	0	0	0	0	0	0	0	0	0	0	0	0	0	0	0	0	0	0	0	0	0	0	0	0	0	0	0	0	0	0	0	0	0
Q60974	Nuclear receptor corepressor 1	Ncor1	0	429.71	115.57	0	0	0	0	0	0	0	0	0	0	0	0	0	0	0	0	0	0	0	0	0	0	0	0	0	0	0	0	0	0	0	0	0	0	0	0	0	0	0	0	0	0	0	0
Q61024	Asparagine synthetase [glutamine-hydrolyzing]	Asns	0	0	22534	0	0	0	0	0	0	0	0	0	0	0	0	0	0	0	0	0	0	0	0	0	0	0	0	0	0	0	0	0	0	0	0	0	0	0	0	0	0	0	0	0	0	0	0
Q61029	Lamina-associated polypeptide 2, isoforms beta/delta/epsilon/gamma	Tmpo	58044	54138	56676	385.05	0	584.44	0	302.44	222.2	131.53	0	447.77	110	144.85	0	0	56.306	0	0	236	0	142.19	219.1	0	72.247	62.32	292.15	220.67	206.66	0	0	0	0	0	0	0	0	0	0	0	0	989.46	326.77	146.6	78.411	0	0
Q61033	Lamina-associated polypeptide 2, isoforms alpha/zeta	Tmpo	54221	92401	76923	253.51	0	463.07	0	159.66	253.43	65.909	0	212.45	146.22	72.099	327.36	87.308	0	0	0	49.177	0	188.66	80.922	0	0	0	0	82.668	531.8	0	0	0	0	0	0	95.434	0	0	0	0	0	96.74	101	150.29	89.856	0	108.31
Q61093	Cytochrome b-245 heavy chain	Cybb	40940	66802	63578	74.935	0	163.09	0	108.02	329.57	0	0	225.42	0	0	0	0	0	0	0	142.55	0	0	156.95	0	0	0	0	278.93	312.51	0	0	0	0	211.41	0	0	0	0	153.86	0	0	1099.4	165.12	148.25	0	77.602	0
Q61102	ATP-binding cassette sub-family B member 7, mitochondrial	Abcb7	1774.2	3165.2	4572.6	0	0	0	0	0	0	0	0	0	0	0	0	0	0	0	0	0	0	0	0	0	0	0	0	0	0	0	0	0	0	0	0	0	0	0	0	0	0	0	0	0	0	0	0
Q61136	Serine/threonine-protein kinase PRP4 homolog	Prpf4b	0	944.01	1914.2	0	0	0	0	0	0	0	0	0	0	0	0	0	0	0	0	0	0	0	0	0	0	0	0	0	0	0	0	0	0	0	0	0	0	0	0	0	0	0	0	0	0	0	0
Q61160	FAS-associated death domain protein	Fadd	0	0	2879.1	0	0	0	0	0	0	0	0	0	0	0	0	0	0	0	0	0	0	0	0	0	0	0	0	0	0	0	0	0	0	0	0	0	0	0	0	0	0	0	0	0	0	0	0
Q61166	Microtubule-associated protein RP/EB family member 1	Mapre1	0	0	1569.1	0	0	0	0	0	0	0	0	0	0	0	0	0	0	0	0	0	0	0	0	0	0	0	0	0	0	0	0	0	0	0	0	0	0	0	0	0	0	0	0	0	0	0	0
Q61171	Peroxiredoxin-2	Prdx2	55377	36836	43375	11113	18253	32222	17585	2550.4	3664.4	19927	1400.9	16657	14935	13963	12967	6932	5409.6	13515	8612.1	23364	19011	20893	21267	15843	16337	16992	18128	17728	16863	11956	13155	13085	16387	11533	4020.5	6293.9	14346	4243.7	2268.8	1088.7	2184.5	4226.1	8958.5	6696	8370	6802.3	5793.1
Q61176	Arginase-1	Arg1	29948	19329	5549.9	1750.1	6469.3	5401.9	4216.1	899	1068.2	5887	1116.1	6043.4	5388.4	4302.2	1902.9	969.79	836.87	2622.2	2438.5	4669.6	3567.1	4352.7	3372.5	5365.3	4195	4372	4795.8	5653.1	4373.4	1360.3	1189.3	3052.2	1379.5	3961.8	1690.4	2024.8	2028.8	870.45	599.06	868.74	738.33	4488.4	3717.6	6098.3	4123.6	3637.1	3079.5
Q61191	Host cell factor 1;HCF N-terminal chain 1;HCF N-terminal chain 2;HCF N-terminal chain 3;HCF N-terminal chain 4;HCF N-terminal chain 5;HCF N-terminal chain 6;HCF C-terminal chain 1;HCF C-terminal chain 2;HCF C-terminal chain 3;HCF C-terminal chain 4;HCF C-terminal chain 5;HCF C-terminal chain 6	Hcfc1	0	2757.8	3985	0	0	0	0	0	0	0	0	0	0	0	0	0	0	0	0	0	0	0	0	0	0	0	0	0	0	0	0	0	0	0	0	0	0	0	0	0	0	0	0	0	0	0	0
Q61207	Prosaposin	Psap	24975	22224	50187	0	0	0	0	0	0	0	0	0	0	0	0	0	0	0	132.03	231.89	0	0	379.48	0	0	100.41	0	292.49	776.38	209.37	184.92	0	0	233.54	0	132.19	766.14	277.77	0	0	412.54	0	0	49.733	0	0	0
Q61210	Rho guanine nucleotide exchange factor 1	Arhgef1	0	0	6500.4	0	0	0	0	0	0	0	0	0	0	0	0	0	0	0	0	0	0	0	0	0	0	0	0	0	0	0	0	0	0	0	0	0	0	0	0	0	0	0	0	0	0	0	0
Q61216	Double-strand break repair protein MRE11A	Mre11a	0	2292.7	3337.9	0	0	0	0	0	0	0	0	0	0	0	0	0	0	0	0	0	0	0	0	0	0	0	0	0	0	0	0	0	0	0	0	0	0	0	0	0	0	0	0	0	0	0	0
Q61233	Plastin-2	Lcp1	1166.2	4222.7	14137	0	0	34.267	0	0	0	0	0	0	0	0	0	0	0	0	0	123.07	0	0	0	0	0	0	0	0	0	0	0	0	0	0	0	0	0	0	0	0	0	0	0	0	0	0	0
Q61263	Sterol O-acyltransferase 1	Soat1	50690	87429	98642	457.23	624.76	1580.4	0	0	251.6	0	0	869.02	0	0	182.38	0	0	0	0	210.03	292.88	128.99	235.34	0	0	0	416.2	222.7	341.17	0	0	0	0	644.87	0	0	0	0	0	0	0	1379.6	73.707	702.49	1068.4	0	0
Q61316	Heat shock 70 kDa protein 4	Hspa4	0	10563	16682	0	0	0	0	0	0	0	0	0	0	0	0	0	0	0	0	0	0	0	0	0	0	0	0	0	0	0	0	0	0	0	0	0	0	0	0	0	0	0	0	0	0	0	0
Q61334	B-cell receptor-associated protein 29	Bcap29	14466	17013	16265	0	0	0	0	159	0	119.21	0	0	0	0	235.03	150.07	0	0	0	0	0	0	0	0	0	0	161.6	163.56	0	0	0	0	0	96.606	0	0	0	0	0	0	0	264.22	0	0	161.42	0	0
Q61335	B-cell receptor-associated protein 31	Bcap31	11537	24524	33641	0	0	458.83	0	0	0	0	0	226.18	0	0	139.93	0	0	0	0	0	0	0	0	0	0	0	0	119.59	0	0	0	0	0	0	0	0	0	0	0	0	0	195.78	0	0	0	0	0
Q61425	Hydroxyacyl-coenzyme A dehydrogenase, mitochondrial	Hadh	16559	12371	13580	0	0	0	0	0	0	0	0	99.856	0	0	0	0	0	0	0	0	0	0	0	0	0	0	0	0	0	0	0	0	0	0	0	0	0	0	0	0	0	326.65	0	0	0	0	0
Q61462	Cytochrome b-245 light chain	Cyba	3618.9	0	18473	0	0	0	0	0	0	0	0	0	0	0	0	0	0	0	0	0	0	0	0	0	0	0	0	0	0	0	0	0	0	0	0	0	0	0	0	0	0	229.5	0	0	0	0	0
Q61464	Zinc finger protein 638	Znf638	0	2862.9	3083.7	0	0	0	0	0	0	0	0	0	0	0	0	0	0	0	0	0	0	0	0	0	0	0	0	0	0	0	0	0	0	0	0	0	0	0	0	0	0	0	0	0	0	0	0
Q61490	CD166 antigen	Alcam	7432.4	5884.8	11646	0	0	0	0	0	0	0	0	0	0	0	0	0	0	0	0	0	0	0	0	0	0	0	0	0	0	0	0	0	0	0	0	0	0	0	0	0	0	0	0	0	0	0	0
Q61495	Desmoglein-1-alpha;Desmoglein-1-beta;Desmoglein-1-gamma	Dsg1a	17297	15293	7382.6	978.06	4684.8	8136.5	1765.9	600.99	2724.8	4588.4	728.05	2442.8	4143.5	2837.8	1556.3	12149	771.24	2065.5	826.48	13090	2635.8	2310.7	4686.9	3340.3	3840.2	2382.2	3594.4	3071	2465.5	1412.4	1229.6	3541.1	1391	5115.1	1261.9	1721.7	1438.5	1133.1	585	2647.3	1026.2	1054.5	2604.6	2367.5	2685.6	2067.8	420.82
Q61510	E3 ubiquitin/ISG15 ligase TRIM25	Trim25	0	0	3036.9	0	0	0	0	0	0	0	0	0	0	0	0	0	0	0	0	0	0	0	0	0	0	0	0	0	0	0	0	0	0	0	0	0	0	0	0	0	0	0	0	0	0	0	0
Q61543	Golgi apparatus protein 1	Glg1	11279	26576	46259	0	0	0	0	0	0	0	0	33.177	0	29.05	0	39.612	0	0	0	0	0	0	22.402	0	0	0	0	0	0	0	0	0	0	0	0	0	0	0	0	0	0	107.27	60.37	0	0	0	0
Q61550	Double-strand-break repair protein rad21 homolog	Rad21	0	5724.3	2683.9	0	0	0	0	0	0	0	0	0	0	0	0	0	0	0	0	0	0	0	0	0	0	0	0	0	0	0	0	0	0	0	0	0	0	0	0	0	0	0	0	0	0	0	0
Q61578	NADPH:adrenodoxin oxidoreductase, mitochondrial	Fdxr	645.25	0	1400.2	0	0	0	0	0	0	0	0	0	0	0	0	0	0	0	0	0	0	0	0	0	0	0	0	0	0	0	0	0	0	0	0	0	0	0	0	0	0	0	0	0	0	0	0
Q61584	Fragile X mental retardation syndrome-related protein 1	Fxr1	0	661.19	5743.7	0	0	0	0	0	0	0	0	0	0	0	0	0	0	0	0	0	0	0	0	0	0	0	0	0	0	0	0	0	0	0	0	0	0	0	0	0	0	0	0	0	0	0	0
Q61595	Kinectin	Ktn1	0	5451.3	7968.2	0	0	0	0	0	0	0	0	0	0	0	0	0	0	0	0	0	0	0	0	0	0	0	0	0	0	0	0	0	0	0	0	0	0	0	0	0	0	0	0	0	0	0	0
Q61598	Rab GDP dissociation inhibitor beta	Gdi2	7413.6	6888.7	20331	0	355.01	613.71	147.75	0	0	316.1	165.75	82.391	0	0	0	0	0	0	0	149.11	161.95	148.56	197.35	127.52	110.24	113.46	0	93.508	0	0	0	0	0	0	0	0	0	0	0	0	0	0	0	0	78.381	0	0
Q61656	Probable ATP-dependent RNA helicase DDX5	Ddx5	37342	118740	101720	0	1046.8	125.55	181.53	206.2	0	110.67	130.21	42.541	68.237	0	158.49	0	0	153	0	0	331.31	0	76.044	0	0	0	410.37	80.687	235.97	0	0	0	0	0	0	0	0	59.624	0	0	0	319.42	338.41	285.99	590.46	0	203.25
Q61687	Transcriptional regulator ATRX	Atrx	170.46	645.07	210.63	0	0	0	0	0	0	0	0	0	0	0	0	0	0	0	0	0	0	0	0	0	0	44.969	0	29.603	44.922	46.991	40.744	48.081	0	45.726	46.881	0	0	0	20.089	0	0	0	0	0	0	0	0
Q61699	Heat shock protein 105 kDa	Hsph1	0	1033.9	4280	0	0	0	0	0	0	0	0	0	0	0	0	0	0	0	0	0	0	0	0	0	0	0	0	0	0	0	0	0	0	0	0	0	0	0	0	0	0	0	0	0	0	0	0
Q61735	Leukocyte surface antigen CD47	Cd47	0	0	11414	0	0	0	0	0	0	0	0	0	0	0	0	0	0	0	0	0	0	0	0	0	0	0	0	0	0	0	0	0	0	0	0	0	0	0	0	0	0	0	0	0	0	0	0
Q61753	D-3-phosphoglycerate dehydrogenase	Phgdh	6503	6064.6	10712	0	441.61	0	0	0	0	0	0	0	0	0	0	0	0	0	0	0	0	0	0	0	0	0	0	0	0	0	0	0	0	0	0	0	0	0	0	0	0	0	0	0	0	0	0
Q61937	Nucleophosmin	Npm1	1023200	3417500	2774200	11280	19309	15614	6772.1	16228	10562	7890.3	9922.7	15219	7320.3	6206.1	14498	12738	9346.6	2042.9	626.89	6215.3	3549.4	8143.5	10678	332.17	1074.2	3275.2	8480	9781.8	14432	9972.7	4417.5	3813.5	5423.6	2245.1	1820.8	9098.4	1746	5904.8	4769.9	6303.5	1962.8	26642	6039	18886	20876	7958	5631
Q61990	Poly(rC)-binding protein 2	Pcbp2	0	3607.9	21605	0	0	0	0	0	0	0	0	0	0	0	0	0	0	0	0	0	0	0	0	0	0	0	0	0	0	0	0	0	0	0	0	0	0	0	0	0	0	0	0	0	0	0	0
Q62086	Serum paraoxonase/arylesterase 2	Pon2	1652	1807.2	8373.4	0	0	0	0	0	0	0	0	0	0	0	0	0	0	0	0	0	0	0	0	0	0	0	0	0	0	0	0	0	0	0	0	0	0	0	0	0	0	0	0	0	0	0	0
Q62087	Serum paraoxonase/lactonase 3	Pon3	1818.1	11564	7199.1	0	0	0	0	0	0	0	0	0	0	0	0	0	0	0	0	0	0	0	0	0	0	0	0	0	0	0	0	0	0	0	0	0	0	0	0	0	0	0	0	0	0	0	0
Q62093	Serine/arginine-rich splicing factor 2	Srsf2	0	68262	23338	0	0	0	0	0	0	0	0	0	0	0	0	0	0	0	0	0	0	0	0	0	0	0	0	0	0	0	0	0	0	0	0	0	0	0	0	0	0	0	0	0	0	0	0
Q9QUI0	Transforming protein RhoA;Rho-related GTP-binding protein RhoC;Rho-related GTP-binding protein RhoB	Rhoa	5731.5	7146.5	7760.8	0	370.63	0	0	99.376	0	0	0	0	0	0	114.78	0	0	0	0	0	0	0	0	0	0	0	0	0	0	0	0	0	0	0	0	0	0	0	0	0	0	0	0	146.88	0	0	0
Q62167	ATP-dependent RNA helicase DDX3X;Putative ATP-dependent RNA helicase Pl10;ATP-dependent RNA helicase DDX3Y	Ddx3x	4303.2	26769	46326	0	165.8	0	55.004	0	0	0	0	0	0	0	0	0	0	50.209	0	0	0	0	0	0	0	0	188.87	0	0	0	0	0	0	0	0	0	0	0	0	0	0	0	0	0	0	0	0
Q62186	Translocon-associated protein subunit delta	Ssr4	177300	301350	365270	1337.1	2061.6	3592.7	275.47	1314.7	2430.5	3430.5	1867.9	3467.9	0	1034.6	1923.4	2001.1	751.55	0	843.32	1881.3	432.23	0	0	0	0	920.73	395.58	788.3	1628.9	0	316.79	420.69	1139.7	2101.4	0	1195.9	1095.4	0	0	0	0	5850.6	708.99	1347.6	1380.2	531.57	808.61
Q62189	U1 small nuclear ribonucleoprotein A	Snrpa	14756	69261	55340	0	0	1028.3	0	339.03	0	1016.5	0	1263.2	671.08	0	155.64	590.22	596.26	0	0	0	367.49	0	0	0	0	260.51	0	0	141.85	106.95	0	0	252.96	0	0	85.333	178.74	0	333.94	0	0	385.89	0	179.27	274.61	101.8	1173.1
Q62192	CD180 antigen	Cd180	17017	31989	33390	0	0	67.018	0	0	0	0	0	157.7	0	0	0	0	0	0	0	0	0	0	0	0	0	0	0	0	0	0	0	0	0	0	0	0	0	0	51.367	0	0	0	0	0	0	0	0
Q62203	Splicing factor 3A subunit 2	Sf3a2	10724	30843	14757	0	0	0	0	0	0	0	0	186.81	0	0	0	0	0	0	0	0	0	0	0	0	0	0	0	0	0	0	0	0	0	0	0	0	0	0	0	0	0	0	0	0	188.55	0	0
Q62241	U1 small nuclear ribonucleoprotein C	Snrpc	11112	83075	73205	0	0	0	0	0	0	0	0	0	0	0	0	0	0	0	0	0	0	0	0	0	0	0	0	0	0	0	0	0	0	0	0	0	0	0	0	0	0	0	0	0	0	0	0
Q62266	Cornifin-A	Sprr1a	7474.8	1184.2	3901.3	488.93	4441.4	21315	2645.7	752.41	621.42	4066.3	1239.4	3733.9	1073.9	2638.9	798.24	0	514.86	1031.3	0	1874.7	0	4032.9	2393.5	4015.7	4082.9	3739.8	2218	1534.9	4048	2521	2021.4	2271.6	2596.6	1387.7	748.72	977.95	0	696.7	612.77	699.63	429.38	0	1083.9	1333.4	2351	688.34	0
Q62318	Transcription intermediary factor 1-beta	Trim28	12943	28080	41290	316.78	331.49	140.57	241.1	560.65	214.9	562.39	269.58	376.36	189.59	0	371.45	89.825	217.39	160.8	0	266.38	77.57	416.61	93.757	0	262.73	210.67	349.21	0	205.51	181.39	0	0	47.164	0	0	111.22	76.073	0	0	0	167.7	0	469.51	506.03	854.53	128.75	0
Q62351	Transferrin receptor protein 1	Tfrc	3406.3	15939	6063.9	0	0	0	0	0	0	0	0	0	0	0	0	0	0	0	0	0	0	0	0	0	0	0	0	0	0	0	0	0	0	0	0	0	0	0	0	0	0	0	0	0	0	0	0
Q62376	U1 small nuclear ribonucleoprotein 70 kDa	Snrnp70	0	79093	54249	0	0	0	0	0	0	0	0	0	0	0	0	0	0	0	0	0	0	0	0	0	0	0	0	0	0	0	0	0	0	0	0	0	0	0	0	0	0	0	0	0	0	0	0
Q62383	Transcription elongation factor SPT6	Supt6h	285.91	934.51	949.17	0	0	0	0	0	0	0	0	0	0	0	0	0	0	0	0	0	0	0	0	0	0	0	0	0	0	0	0	0	0	0	0	0	0	0	0	0	0	0	0	0	0	0	0
Q62422	Osteoclast-stimulating factor 1	Ostf1	0	0	7679	0	0	0	0	0	0	0	0	0	0	0	0	0	0	0	0	0	0	0	0	0	0	0	0	0	0	0	0	0	0	0	0	0	0	0	0	0	0	0	0	0	0	0	0
Q62425	Cytochrome c oxidase subunit NDUFA4	Ndufa4	12934	23201	22177	477.56	0	0	0	0	0	258.63	0	517.73	0	0	0	0	0	0	0	0	0	0	284.84	0	0	0	0	0	454.19	0	0	0	355.29	236.63	0	0	0	0	0	0	0	424.61	0	0	0	0	0
Q62433	Protein NDRG1	Ndrg1	0	0	1403.2	0	0	0	0	0	0	0	0	0	0	0	0	0	0	0	0	0	0	0	0	0	0	0	0	0	0	0	0	0	0	0	0	0	0	0	0	0	0	0	0	0	0	0	0
Q62448	Eukaryotic translation initiation factor 4 gamma 2	Eif4g2	0	0	1378.5	0	0	0	0	0	0	0	0	0	0	0	0	0	0	0	0	0	0	0	0	0	0	0	0	0	0	0	0	0	0	0	0	0	0	0	0	0	0	0	0	0	0	0	0
Q63850	Nuclear pore glycoprotein p62	Nup62	12383	19468	20969	0	0	0	0	0	0	0	0	0	0	0	0	0	0	0	0	0	0	0	0	0	0	0	0	0	0	0	0	0	0	0	0	0	0	0	0	0	0	0	0	0	0	0	0
Q64012	RNA-binding protein Raly	Raly	94857	137860	116580	828.97	0	1027.9	0	569.66	801.52	1223.1	0	3386.3	279.4	0	1861.7	567.3	324.8	0	0	0	69.807	661.18	686.32	0	0	282.17	0	1007.3	2443.4	600.7	322.22	0	190.7	417.05	0	96.636	0	93.634	265.71	116.11	0	784.68	1730.5	1517.6	2483.2	132.88	489.72
Q640M1	U3 small nucleolar RNA-associated protein 14 homolog A	Utp14a	4165.8	15108	15098	0	0	0	0	0	0	0	0	0	0	79.825	0	0	0	0	0	0	0	0	0	0	0	0	0	0	0	0	0	0	0	0	0	0	0	0	0	0	0	0	0	0	0	0	0
Q640P2	Angiopoietin-related protein 1;Angiopoietin-related protein 2	Angptl1	0	0	20076	0	0	0	0	0	0	0	0	0	0	0	0	0	0	0	0	0	0	0	0	0	0	0	0	0	0	0	0	0	0	0	0	0	0	0	0	0	0	0	0	0	0	0	0
Q64133	Amine oxidase [flavin-containing] A	Maoa	0	3493.6	5595.1	0	0	0	0	0	0	0	0	0	0	0	0	0	0	0	0	0	0	0	0	0	0	0	0	0	0	0	0	0	0	0	0	0	0	0	0	0	0	0	0	0	0	0	0
Q64152	Transcription factor BTF3	Btf3	0	2533.6	0	0	0	0	0	0	0	0	0	0	0	0	0	0	0	0	0	0	0	0	0	0	0	0	0	0	0	0	0	0	0	0	0	0	0	0	0	0	0	0	0	0	0	0	0
Q64213	Splicing factor 1	Sf1	0	1442.1	5139.9	0	0	0	0	0	0	0	0	0	0	0	0	0	0	0	0	0	0	0	0	0	0	0	0	0	0	0	0	0	0	0	0	0	0	0	0	0	0	0	0	0	0	0	0
Q64310	Surfeit locus protein 4	Surf4	36605	68691	92600	157.69	0	0	0	0	0	0	0	0	0	0	0	0	0	0	0	0	0	0	0	0	0	0	0	0	0	0	0	0	0	0	0	0	0	0	0	0	0	1283.2	0	0	0	0	0
Q64324	Syntaxin-binding protein 2	Stxbp2	0	754.35	1134.6	0	0	0	0	0	0	0	0	0	0	0	0	0	0	0	0	0	0	0	0	0	0	0	0	0	0	0	0	0	0	0	0	0	0	0	0	0	0	0	0	0	0	0	0
Q64331	Unconventional myosin-VI	Myo6	0	0	0	0	0	0	0	0	0	0	0	0	0	0	0	0	0	0	0	0	0	0	0	0	0	0	0	0	0	0	0	0	0	0	0	0	0	0	0	0	0	0	0	0	0	0	0
Q64337	Sequestosome-1	Sqstm1	0	16554	67301	0	0	0	0	0	0	0	0	0	0	0	0	0	0	0	0	0	0	0	0	0	0	0	0	0	0	0	0	0	0	0	0	0	0	0	0	0	0	0	0	0	0	0	0
Q64433	10 kDa heat shock protein, mitochondrial	Hspe1	189510	389500	300830	1999.2	861.35	2210	1037.9	336.43	1671.4	1713.9	592.85	2847.8	912.33	0	1941.8	2299.5	344.07	0	784.04	1110.4	636.43	559.67	1869.6	0	0	313.33	1207.7	1297.5	3664.4	1023.8	533.89	446.51	1483.6	2040	565.67	2244.4	887.62	1178.2	625.39	764.45	678.06	4117.2	0	1479.8	2223	286.36	1771.5
Q64511	DNA topoisomerase 2-beta	Top2b	3652.6	4883.1	3825.5	0	0	0	0	0	0	0	0	0	0	0	0	0	0	0	0	0	0	0	0	0	0	0	0	0	0	0	0	0	0	0	0	0	0	0	0	0	0	0	0	0	0	0	0
Q64516	Glycerol kinase	Gk	0	3258.4	4140.2	0	0	0	0	0	0	0	0	0	0	0	0	0	0	0	0	0	0	0	0	0	0	0	0	0	0	0	0	0	0	0	0	0	0	0	0	0	0	0	0	0	0	0	0
Q64521	Glycerol-3-phosphate dehydrogenase, mitochondrial	Gpd2	11221	21976	27830	0	0	84.017	0	0	0	0	0	0	0	0	0	0	0	0	0	0	0	0	37.238	0	0	19.748	37.179	0	34.913	54.492	0	0	0	0	0	0	0	0	0	0	0	161.38	83.437	0	30.403	63.049	0
Q64522	Histone H2A type 2-B	Hist2h2ab	0	0	7724	0	0	0	0	0	0	0	0	0	0	0	0	0	0	0	0	0	0	0	0	0	0	0	0	0	0	0	0	0	0	0	0	0	0	0	0	0	0	0	0	0	0	0	0
Q64727	Vinculin	Vcl	2887	252.31	0	20.932	113.82	160.99	75.232	0	0	139.77	0	135.19	0	29.119	18.032	0	0	15.509	0	128.01	34.437	77.868	206.24	125.18	122.47	62.514	144.24	56.811	52.806	78.302	21.208	0	49	109.88	0	0	105.49	18.006	0	0	0	109.31	101.75	130.43	23.398	50.436	0
Q65Z40	Wings apart-like protein homolog	Wapal	0	0	810.42	0	0	0	0	0	0	0	0	0	0	0	0	0	0	0	0	0	0	0	0	0	0	0	0	0	0	0	0	0	0	0	0	0	0	0	0	0	0	0	0	0	0	0	0
Q66JT0	Wee1-like protein kinase 2	Wee2	0	0	0	0	0	0	0	0	0	0	0	0	0	0	0	0	0	0	0	0	0	0	0	0	0	0	0	0	0	0	0	0	0	0	0	0	0	0	0	0	0	0	0	0	0	0	0
Q68FD5	Clathrin heavy chain 1	Cltc	11509	22173	44433	0	249.87	0	0	0	0	0	0	0	0	0	0	0	0	0	0	0	0	0	0	0	0	0	0	0	0	0	0	31.957	0	0	0	0	0	0	0	0	0	0	0	0	0	0	0
Q68FL6	Methionine--tRNA ligase, cytoplasmic	Mars	0	0	2107.1	0	0	0	0	0	0	0	0	0	0	0	0	0	0	0	0	0	0	0	0	0	0	0	0	0	0	0	0	0	0	0	0	0	0	0	0	0	0	0	0	0	0	0	0
Q69ZN7	Myoferlin	Myof	914.76	2157.1	4361.9	0	0	0	0	0	0	0	0	0	0	0	0	0	0	0	0	0	0	0	0	0	0	0	0	0	0	0	0	0	0	0	0	0	0	0	0	0	0	0	0	0	0	0	0
Q6A026	Sister chromatid cohesion protein PDS5 homolog A	Pds5a	1336.8	6134.7	3336.8	0	0	0	0	0	0	0	0	0	0	0	0	0	0	0	0	0	0	0	0	0	0	0	0	0	0	0	0	0	0	0	0	0	0	0	0	0	0	0	0	0	0	0	0
Q6A068	Cell division cycle 5-like protein	Cdc5l	4898.1	28104	25768	0	0	0	0	0	0	0	0	0	0	0	0	0	0	0	0	0	0	0	0	0	0	0	0	0	0	0	0	0	0	0	0	0	0	0	0	0	0	0	0	0	0	0	0
Q6A078	Centrosomal protein of 290 kDa	Cep290	7488.7	4885.1	11270	536.96	418.13	535.44	397.53	329.19	367.46	347.95	321.3	305.65	284.72	0	0	0	0	0	0	13.76	1698	0	1991.1	0	0	0	0	1994.2	0	0	0	1143.2	0	83.335	0	0	0	0	825.23	893.84	0	0	0	0	0	0	0
Q6A0A9	Constitutive coactivator of PPAR-gamma-like protein 1	FAM120A	0	466.14	593.35	0	0	0	0	0	0	0	0	0	0	0	0	0	0	0	0	0	0	0	0	0	0	0	0	0	0	0	0	0	0	0	0	0	0	0	0	0	0	0	0	0	0	0	0
Q6A4J8	Ubiquitin carboxyl-terminal hydrolase 7	Usp7	1119.9	5468.5	3993.5	0	0	69.5	0	0	0	0	0	0	0	0	0	0	0	0	0	0	0	0	0	0	0	0	0	0	0	0	0	0	0	0	0	0	0	0	0	0	0	0	0	0	0	0	0
Q6DFW4	Nucleolar protein 58	Nop58	67186	111880	147080	721.47	495.53	587.23	654.93	113.58	269.07	88.651	154.9	828.05	0	0	413.34	451.38	0	215.85	0	0	0	83.191	434.64	0	0	0	107.35	260.45	270.18	132.44	0	0	81.721	187.8	0	441.68	154.99	380.22	0	74.542	81.646	276.46	537.63	0	623.95	510.64	0
Q6DIC0	Probable global transcription activator SNF2L2	Smarca2	0	0	0	0	0	0	0	0	0	0	0	0	0	0	0	0	0	0	0	0	0	0	0	0	0	0	0	0	0	0	0	0	0	0	0	0	0	0	0	0	0	0	0	0	0	0	0
Q6DVA0	LEM domain-containing protein 2	Lemd2	0	2403.8	542.36	0	0	0	0	0	0	0	0	0	0	0	0	0	0	0	0	0	0	0	0	0	0	0	0	0	0	0	0	0	0	0	0	0	0	0	0	0	0	0	0	0	0	0	0
Q6GQT9	Nodal modulator 1	Nomo1	10440	15673	9372.4	0	0	0	59.854	0	0	0	0	0	0	0	0	0	0	0	0	0	0	0	0	0	0	0	24.302	30.591	0	24.706	0	0	22.483	0	0	0	0	0	0	0	0	108.22	0	0	20.327	0	0
Q6IE21	OTU domain-containing protein 6A	Otud6a	0	0	4331.4	2137.5	2340.5	5575	1220.8	320.12	942.72	2413.3	596.35	2779.1	1462.9	1205.8	1036.2	682.52	541.24	1061.1	1165.4	4106.5	2479.4	2270.7	3190.7	3199.9	2729.9	2160.1	2416.6	2308.5	2113.2	1965.5	3775.4	1808.2	1891.9	1445.8	0	1532.3	1309.5	1084.1	798.23	679.32	1371.2	1299.7	1756.9	1709.1	1711.9	1424.5	1700.8
Q6IFZ9	Keratin, type II cytoskeletal 74	Krt74	0	0	953.3	0	0	0	0	0	0	0	0	0	0	0	0	0	0	0	0	0	0	0	0	0	0	0	0	0	0	0	0	0	0	0	0	0	0	0	0	0	0	0	0	0	0	0	0
Q6IRU2	Tropomyosin alpha-4 chain	Tpm4	0	5917.4	6364.7	0	0	0	0	0	0	0	0	0	0	0	0	0	0	0	0	0	0	0	0	0	0	0	0	0	0	0	0	0	0	0	0	0	0	0	0	0	0	0	0	0	0	0	0
Q6IRU5	Clathrin light chain B	Cltb	0	1697.7	1819.4	0	0	0	0	0	0	0	0	0	0	0	0	0	0	0	0	0	0	0	0	0	0	0	0	0	0	0	0	0	0	0	0	0	0	0	0	0	0	0	0	0	0	0	0
Q6NS46	Protein RRP5 homolog	Pdcd11	4102.2	9945	14700	21.601	0	28.665	0	24.784	19.473	22.374	0	30.636	0	0	0	0	0	0	0	0	0	0	0	0	0	0	0	0	19.71	0	0	0	0	0	0	0	0	0	0	0	0	0	0	0	0	0	0
Q80X95	Ras-related GTP-binding protein A;Ras-related GTP-binding protein B	Rraga	0	0	2523.8	0	0	0	0	0	0	0	0	0	0	0	0	0	0	0	0	0	0	0	0	0	0	0	0	0	0	0	0	0	0	0	0	0	0	0	0	0	0	0	0	0	0	0	0
Q6NV83	U2 snRNP-associated SURP motif-containing protein	U2surp	2823.2	7761.8	7789.1	758.4	560.65	1403.2	531.31	712.45	832.89	315.38	569.61	0	591.31	295.37	394.65	456	483.05	421.96	0	0	0	0	0	0	0	0	0	0	0	54.318	0	0	0	0	0	0	0	0	0	0	0	1497.8	0	852.71	42.664	1237.8	0
Q6NVF9	Cleavage and polyadenylation specificity factor subunit 6	Cpsf6	0	13558	9403.8	0	0	0	0	0	0	0	0	0	0	0	0	0	0	0	0	0	0	0	0	0	0	0	0	0	0	0	0	0	0	0	0	0	0	0	0	0	0	0	0	0	0	0	0
Q6NWW9	Fibronectin type III domain-containing protein 3B	Fndc3b	0	598.44	1765.1	0	0	0	0	0	0	0	0	0	0	0	0	0	0	0	0	0	0	0	0	0	0	0	0	0	0	0	0	0	0	0	0	0	0	0	0	0	0	0	0	0	0	0	0
Q6NXI6	Regulation of nuclear pre-mRNA domain-containing protein 2	Rprd2	0	0	647.42	0	0	0	0	0	0	0	0	0	0	0	0	0	0	0	0	0	0	0	0	0	0	0	0	0	0	0	0	0	0	0	0	0	0	0	0	0	0	0	0	0	0	0	0
Q6NZF1	Zinc finger CCCH domain-containing protein 11A	Zc3h11a	0	1495.2	3327.2	0	0	0	0	0	0	0	0	0	0	0	0	0	0	0	0	0	0	0	0	0	0	0	0	0	0	0	0	0	0	0	0	0	0	0	0	0	0	0	0	0	0	0	0
Q6NZJ6	Eukaryotic translation initiation factor 4 gamma 1	Eif4g1	0	0	1860	0	0	0	0	0	0	0	0	0	0	0	0	0	0	0	0	0	0	0	0	0	0	0	0	0	0	0	0	0	0	0	0	0	0	0	0	0	0	0	0	0	0	0	0
Q6NZN0	RNA-binding protein 26	Rbm26	0	891.42	1908.7	0	0	0	0	0	0	0	0	0	0	0	0	0	0	0	0	0	0	0	0	0	0	0	0	0	0	0	0	0	0	0	0	0	0	0	0	0	0	0	0	0	0	0	0
Q6NZQ2		Ddx31	1552	3080.6	1941.6	0	0	0	0	0	0	0	0	0	0	0	0	0	0	0	0	0	0	0	0	0	0	0	0	0	0	0	0	0	0	0	0	0	0	0	0	0	0	0	0	0	0	0	0
Q6P2K6	Serine/threonine-protein phosphatase 4 regulatory subunit 3A	Smek1	0	735.45	6099.6	0	0	0	0	0	0	0	0	0	0	0	0	0	0	0	0	0	0	0	0	0	0	0	0	0	0	0	0	0	0	0	0	0	0	0	0	0	0	0	0	0	0	0	0
Q6P3A8	2-oxoisovalerate dehydrogenase subunit beta, mitochondrial	Bckdhb	0	0	1711	0	0	0	0	0	0	0	0	0	0	0	0	0	0	0	0	0	0	0	0	0	0	0	0	0	0	0	0	0	0	0	0	0	0	0	0	0	0	0	0	0	0	0	0
Q6P3Y5	Zinc finger protein 280C	Znf280c	0	477.89	0	0	0	0	0	0	0	0	0	0	0	0	0	0	0	0	0	0	0	0	0	0	0	0	0	0	0	0	0	0	0	0	0	0	0	0	0	0	0	0	0	0	0	0	0
Q6P4T2	U5 small nuclear ribonucleoprotein 200 kDa helicase	Snrnp200	18093	38152	34469	69.618	0	130.12	0	40.635	35.634	41.377	0	104.74	28.367	0	45.002	37.83	0	0	0	0	0	0	15.615	0	0	0	0	156.57	127.46	0	0	0	0	0	0	10.492	0	11.345	0	0	0	242.44	157.94	79.955	208.85	66.823	0
Q6P5B0	RRP12-like protein	Rrp12	304.83	1543.4	1535.5	0	0	0	0	0	0	0	0	0	0	0	0	0	0	0	0	32.676	0	0	0	0	0	0	0	0	0	0	0	27.498	0	0	0	0	29.05	0	0	0	0	0	0	0	0	0	0
Q6P5D8	Structural maintenance of chromosomes flexible hinge domain-containing protein 1	Smchd1	1522	4646.4	2846.5	0	0	0	0	0	0	0	0	0	0	0	0	0	0	0	0	0	0	0	0	0	0	0	0	0	0	0	0	0	0	0	0	0	0	0	0	0	0	0	0	0	0	0	0
Q6P5E4	UDP-glucose:glycoprotein glucosyltransferase 1	Uggt1	976.46	594.5	2928.3	0	0	0	0	0	0	0	0	0	0	0	0	0	0	0	0	0	0	0	0	0	0	0	0	0	0	0	0	0	0	0	0	0	0	0	0	0	0	69.135	0	0	0	0	0
Q6P5F9	Exportin-1	Xpo1	0	1128.8	1574.6	0	0	0	0	0	0	0	0	0	0	0	0	0	0	0	0	0	0	0	0	0	0	0	0	0	0	0	0	0	0	0	0	0	0	0	0	0	0	0	0	0	0	0	0
Q6P9J9	Anoctamin-6	Ano6	1584.7	5227.8	2295.8	0	0	0	0	0	0	0	0	0	0	0	0	0	0	0	0	0	0	0	0	0	0	0	0	0	0	0	0	0	0	0	0	0	0	0	0	0	0	0	0	0	0	0	0
Q6P9Q6	FK506-binding protein 15	Fkbp15	0	0	835.59	0	0	0	0	0	0	0	0	0	0	0	0	0	0	0	0	0	0	0	0	0	0	0	0	0	0	0	0	0	0	0	0	0	0	0	0	0	0	0	0	0	0	0	0
Q6P9R1	ATP-dependent RNA helicase DDX51	Ddx51	0	1848.4	1477.2	0	0	0	0	0	0	0	0	0	0	0	0	0	0	0	0	0	0	0	0	0	0	0	0	0	0	0	0	0	0	0	0	0	0	0	0	0	0	0	0	0	0	0	0
Q6PAC3	DDB1- and CUL4-associated factor 13	Dcaf13	0	4675.4	3337	0	0	0	0	0	0	0	0	0	0	0	0	0	0	0	0	0	0	0	0	0	0	0	0	0	0	0	0	0	0	0	0	0	0	0	0	0	0	0	0	0	0	0	0
Q6PAQ4	RNA exonuclease 4	Rexo4	1292.5	668.59	0	0	0	0	0	0	0	0	0	0	0	0	0	0	0	0	0	0	0	0	0	0	0	0	0	0	0	0	0	0	0	0	0	0	0	0	0	0	0	0	0	0	0	0	0
Q6PB66	Leucine-rich PPR motif-containing protein, mitochondrial	Lrpprc	19405	20890	15784	90.795	0	52.572	0	0	20.946	0	0	69.89	0	0	44.909	32.093	9.7756	0	0	0	0	0	22.336	0	0	0	13.371	12.869	70.862	0	12.286	0	10.588	0	0	0	0	16.305	0	0	0	272.64	0	29.797	19.54	0	0
Q6PD26	GPI transamidase component PIG-S	Pigs	0	2119.3	4923.4	0	0	0	0	0	0	0	0	0	0	0	0	0	0	0	0	0	0	0	0	0	0	0	0	0	0	0	0	0	0	0	0	0	0	0	0	0	0	0	0	0	0	0	0
Q6PDG5	SWI/SNF complex subunit SMARCC2	Smarcc2	464.68	5457	3375.6	0	0	0	0	0	0	0	0	0	0	0	0	0	0	0	0	0	0	0	0	0	0	0	0	0	0	0	0	0	0	0	0	0	0	0	0	0	0	0	0	0	0	0	0
Q6PDI5	Proteasome-associated protein ECM29 homolog	Ecm29	0	0	1157.2	0	0	0	0	0	0	0	0	0	0	0	0	0	0	0	0	0	0	0	0	0	0	0	0	0	0	0	0	0	0	0	0	0	0	0	0	0	0	0	0	0	0	0	0
Q6PDM2	Serine/arginine-rich splicing factor 1	Srsf1	36731	89553	77609	180.47	267.09	231.42	560.2	407.98	161.02	661.19	122.87	962.32	209.1	0	845.27	142.53	0	690.36	0	0	314.3	124.88	622.37	0	0	0	779.13	341.76	1096.3	130.43	0	0	0	0	0	0	0	587.09	0	134.79	0	357.26	0	152.49	211.92	0	171.66
Q6PDQ2	Chromodomain-helicase-DNA-binding protein 4	Chd4	3913.8	13192	16916	0	0	0	0	34.044	0	23.751	0	0	0	0	0	0	0	0	0	0	0	0	0	0	0	0	0	0	0	0	0	0	0	0	0	0	0	0	0	0	0	0	52.217	17.382	15.657	0	0
Q6PE01	U5 small nuclear ribonucleoprotein 40 kDa protein	Snrnp40	3929.8	1312.6	6444.7	0	0	0	0	0	0	0	0	0	0	0	0	0	0	0	0	0	0	0	0	0	0	0	0	0	0	0	0	0	0	0	0	0	0	0	0	0	0	0	0	0	0	0	0
Q6PFD9	Nuclear pore complex protein Nup98-Nup96;Nuclear pore complex protein Nup98;Nuclear pore complex protein Nup96	Nup98	1674.1	7202.3	6914.8	0	0	0	0	0	0	0	0	0	0	0	0	0	0	0	0	0	0	0	0	0	0	0	0	0	0	0	0	0	0	0	0	0	0	0	0	0	0	0	0	0	0	0	0
Q6PFQ7	Ras GTPase-activating protein 4	Rasa4	0	0	435.09	0	0	0	0	0	0	0	0	0	0	0	0	0	0	0	0	0	0	0	0	0	0	0	0	0	0	0	0	0	0	0	0	0	0	0	0	0	0	0	0	0	0	0	0
Q6PFR5	Transformer-2 protein homolog alpha	Tra2a	2546.3	12031	8746.3	0	0	0	0	0	0	0	0	0	0	0	0	0	0	0	0	0	0	0	0	0	0	0	0	0	0	0	0	0	0	0	0	0	0	0	0	0	0	0	0	0	0	0	0
Q6PGG6	Guanine nucleotide-binding protein-like 3-like protein	Gnl3l	0	0	1190.7	0	0	0	0	0	0	0	0	0	0	0	0	0	0	0	0	0	0	0	0	0	0	0	0	0	0	0	0	0	0	0	0	0	0	0	0	0	0	0	0	0	0	0	0
Q6PHN9	Ras-related protein Rab-35;Ras-related protein Rab-30	Rab35	8964.7	7175.6	7365.8	0	0	0	0	0	0	0	78.053	0	0	0	0	0	0	0	98.244	0	0	0	0	0	0	0	0	0	0	0	0	0	0	0	0	0	0	0	0	0	0	0	0	0	0	0	0
Q6PHZ2	Calcium/calmodulin-dependent protein kinase type II subunit delta	Camk2d	5815.8	7002.3	11943	2098.5	0	1964.8	0	0	943.38	0	0	858.22	1082.8	336.46	188.66	1302.9	783.15	545.01	13032	912.92	0	0	661.35	0	681.02	878.72	1502.8	1302.2	846.15	0	0	0	0	578.77	0	0	340.37	0	0	267.68	0	693.78	325.01	0	313.57	0	581.21
Q6PIC6	Sodium/potassium-transporting ATPase subunit alpha-3	Atp1a3	3430.5	5427.6	7369.6	0	0	0	0	0	0	0	0	0	0	0	0	0	0	0	0	0	0	0	0	0	0	0	0	0	0	0	0	0	0	0	0	0	0	0	0	0	0	0	0	0	0	0	0
Q6Q899	Probable ATP-dependent RNA helicase DDX58	Ddx58	0	0	602.27	0	0	0	0	0	0	0	0	0	0	0	0	0	0	0	0	0	0	0	0	0	0	0	0	0	0	0	0	0	0	0	0	0	0	0	0	0	0	0	0	0	0	0	0
Q6R891	Neurabin-2	Ppp1r9b	0	1318.6	0	0	0	0	0	0	0	0	0	0	0	0	0	0	0	0	0	0	0	0	0	0	0	0	0	0	0	0	0	0	0	0	0	0	0	0	0	0	0	0	0	0	0	0	0
Q6URW6	Myosin-14	Myh14	670.96	1583.3	1184.3	0	24.938	0	0	0	0	0	0	0	0	45.22	0	0	0	0	0	0	0	0	0	0	0	0	0	0	0	0	0	0	0	0	0	0	0	0	0	0	0	9.7614	0	0	0	10.71	0
Q6Y7W8	PERQ amino acid-rich with GYF domain-containing protein 2	Gigyf2	0	0	0	0	0	0	0	0	0	0	0	0	0	0	0	0	0	0	0	0	0	0	0	0	0	0	0	0	0	0	0	0	0	0	0	0	0	0	0	0	0	0	0	0	0	0	0
Q6ZPR5	Sphingomyelin phosphodiesterase 4	Smpd4	0	1505.4	1665.7	0	0	0	0	0	0	0	0	0	0	0	0	0	0	0	0	0	0	0	0	0	0	0	0	0	0	0	0	0	0	0	0	0	0	0	0	0	0	0	0	0	0	0	0
Q6ZQ08	CCR4-NOT transcription complex subunit 1	Cnot1	0	0	188.8	0	0	0	0	0	0	0	0	0	0	0	0	0	0	0	0	0	0	0	0	0	0	0	0	0	0	0	0	0	0	0	0	0	0	0	0	0	0	0	0	0	0	0	0
Q6ZQ38	Cullin-associated NEDD8-dissociated protein 1	Cand1	0	270.95	619.86	0	0	0	0	0	0	0	0	0	0	0	0	0	0	0	0	0	0	0	0	0	0	0	0	0	0	0	0	0	0	0	0	0	0	0	0	0	0	0	0	0	0	0	0
Q6ZQ58	La-related protein 1	Larp1	0	2530.3	846.84	0	0	0	0	0	0	0	0	0	0	0	0	0	0	0	0	0	0	0	0	0	0	0	0	0	0	0	0	0	0	0	0	0	0	0	0	0	0	0	0	0	0	0	0
Q6ZQ88	Lysine-specific histone demethylase 1A	Kdm1a	0	1989.3	0	0	0	0	0	0	0	0	0	0	0	0	0	0	0	0	0	0	0	0	0	0	0	0	0	0	0	0	0	0	0	0	0	0	0	0	0	0	0	0	0	0	0	0	0
Q6ZQH8	Nucleoporin NUP188 homolog	Nup188	0	1580.6	2715.1	0	0	0	0	0	0	0	0	0	0	0	0	0	0	0	0	0	0	0	0	0	0	0	0	0	0	0	0	0	0	0	0	0	0	0	0	0	0	0	0	0	0	0	0
Q6ZQI3	Malectin	Mlec	23641	28387	34244	0	0	0	0	0	0	0	0	0	0	0	0	0	0	0	0	0	0	0	0	0	0	0	0	0	0	0	0	0	0	0	0	0	0	0	0	0	0	111.35	0	0	0	0	0
Q6ZQL4	WD repeat-containing protein 43	Wdr43	1569.9	5096.8	7446.2	0	0	0	0	0	0	0	0	0	0	0	0	0	0	0	0	0	0	0	0	0	0	0	0	0	0	0	0	0	0	0	0	0	0	0	0	0	0	0	0	0	0	0	0
Q6ZQM8	UDP-glucuronosyltransferase 1-7C	Ugt1a7c	11487	9002.8	7661.4	111.9	0	152.36	0	89.75	0	46.8	0	97.342	0	0	0	0	0	0	0	0	0	0	80.246	0	0	0	0	0	0	0	0	0	0	0	0	0	0	0	0	0	0	159.95	0	0	0	0	0
Q6ZWM4	U6 snRNA-associated Sm-like protein LSm8	Lsm8	43123	105820	21992	0	0	0	0	0	0	0	0	0	0	0	0	0	0	0	0	0	0	227.9	259.76	0	0	0	0	0	279.27	0	0	0	0	0	0	0	0	0	0	0	0	0	326.71	0	312.34	0	0
Q6ZWN5	40S ribosomal protein S9	Rps9	62940	118080	138090	943.85	3847.7	1543.3	1213.4	304.91	686.18	561.79	1027.7	1626.4	0	0	662.89	469.47	304.98	626.36	147.41	157.07	1724.1	0	0	0	0	0	1474.4	671.86	399.09	141.62	0	0	327.97	549.12	83.674	226.15	187.57	0	133.45	0	0	2257.6	2062.9	1831.8	2261.6	560.67	586.93
Q6ZWQ7		Spcs3	23689	41478	52100	0	347.32	658.03	0	452.73	0	449.4	173.99	630.16	0	0	218.15	0	0	0	0	0	282.02	0	0	0	0	0	457.7	0	364.42	0	0	0	0	0	0	229.72	0	0	0	0	0	1163	462.04	0	0	0	0
Q6ZWY3	40S ribosomal protein S27-like;40S ribosomal protein S27	Rps27l	22363	45307	35336	0	3137.7	738.26	0	0	0	0	747.31	747.27	0	246.72	0	0	0	1002.3	0	0	0	0	0	0	0	0	0	0	0	0	0	0	0	0	0	0	0	0	0	0	0	0	0	0	0	0	0
Q6ZWV3	60S ribosomal protein L10;60S ribosomal protein L10-like	Rpl10	6690	15710	15366	0	564.87	0	157.36	0	0	0	0	0	0	0	0	0	0	0	0	0	0	0	0	0	0	0	0	0	0	0	0	0	0	0	0	0	0	0	0	0	0	0	0	0	0	0	0
Q6ZWV7	60S ribosomal protein L35	Rpl35	24919	67435	64284	1597	2727.5	2022.7	536.25	0	0	0	1624.5	1913.3	0	1194.1	689.41	602.79	0	552.72	0	0	0	0	0	0	0	0	0	0	0	0	0	0	486.82	2325.9	0	0	0	0	0	0	0	1365.4	1042.2	3370.8	8925.5	3882.6	2024.4
Q6ZWX6	Eukaryotic translation initiation factor 2 subunit 1	Eif2s1	0	0	1102.8	0	0	0	0	0	0	0	0	0	0	0	0	0	0	0	0	0	0	0	0	0	0	0	0	0	0	0	0	0	0	0	0	0	0	0	0	0	0	0	0	0	0	0	0
Q6ZWY6	Ubiquitin-conjugating enzyme E2 D2B	Ube2d2b	0	0	0	0	0	0	0	0	0	0	0	0	0	0	0	0	0	0	0	0	0	0	0	0	0	0	0	0	0	0	0	0	0	0	0	0	0	0	0	0	0	0	0	0	0	0	0
Q70FJ1	A-kinase anchor protein 9	Akap9	0	0	120.69	0	0	0	0	0	0	0	0	0	0	0	0	0	0	0	0	0	0	0	0	0	0	0	0	0	0	0	0	0	0	0	0	0	0	0	0	0	0	0	0	0	0	0	0
Q76MZ3	Serine/threonine-protein phosphatase 2A 65 kDa regulatory subunit A alpha isoform	Ppp2r1a	1072.3	5985.4	11918	0	0	0	0	0	0	33.436	0	38.557	0	0	0	0	0	0	0	0	0	0	0	0	0	0	0	0	0	0	0	0	0	0	0	0	0	0	0	0	0	0	0	0	0	0	0
Q78IK2	Up-regulated during skeletal muscle growth protein 5	Usmg5	61928	89930	80980	3176.9	0	2090.5	0	0	1095.3	676.48	0	2096.7	0	779.36	1024.6	0	0	1056.8	0	914.66	0	0	906.15	0	0	0	982.4	0	1898	0	0	0	0	1103.9	0	0	0	0	0	0	0	1809.3	1464.9	1836.3	1599.3	0	0
Q78IK4	MICOS complex subunit Mic27	Apool	0	0	2028	0	0	0	0	0	0	0	0	0	0	0	0	0	0	0	0	0	0	0	0	0	0	0	0	0	0	0	0	0	0	0	0	0	0	0	0	0	0	0	0	0	0	0	0
Q78PY7	Staphylococcal nuclease domain-containing protein 1	Snd1	11281	44999	66958	43.979	185.69	0	0	0	0	0	0	0	0	0	36.22	0	0	0	0	0	0	0	0	0	0	0	0	0	0	0	0	0	0	50.418	0	0	0	0	0	0	0	35.962	0	24.293	25.698	0	0
Q78T54	Vacuolar ATPase assembly integral membrane protein Vma21	Vma21	0	8813.5	4432.5	0	0	0	0	0	0	0	0	0	0	0	0	0	0	0	0	0	0	0	0	0	0	0	0	0	0	0	0	0	0	0	0	0	0	0	0	0	0	0	0	0	0	0	0
Q78XF5	Oligosaccharyltransferase complex subunit OSTC	Ostc	0	35540	37957	0	0	0	0	0	0	0	0	0	0	0	0	0	0	0	0	0	0	0	0	0	0	0	0	0	0	0	0	0	0	0	0	0	0	0	0	0	0	0	0	0	0	0	0
Q78ZA7	Nucleosome assembly protein 1-like 4	Nap1l4	0	0	4250	0	0	0	0	0	0	0	0	0	0	0	0	0	0	0	0	0	0	0	0	0	0	0	0	0	0	0	0	0	0	0	0	0	0	0	0	0	0	0	0	0	0	0	0
Q791V5	Mitochondrial carrier homolog 2	Mtch2	5147.3	7973	4580.7	0	0	0	0	0	0	0	0	0	0	0	0	0	0	0	0	0	0	0	0	0	0	0	0	0	0	0	0	0	0	0	0	0	0	0	0	0	0	0	0	0	0	0	0
Q7JJ13	Bromodomain-containing protein 2	Brd2	0	1448.4	1698.1	0	0	0	0	0	0	0	0	0	0	0	0	0	0	0	0	0	0	0	0	0	0	0	0	0	0	0	0	0	0	0	0	0	0	0	0	0	0	0	0	0	0	0	0
Q7TMB8	Cytoplasmic FMR1-interacting protein 1	Cyfip1	0	0	218.88	0	0	0	0	0	0	0	0	0	0	0	0	0	0	0	0	0	0	0	0	0	0	0	0	0	0	0	0	0	0	0	0	0	0	0	0	0	0	0	0	0	0	0	0
Q7TMF3	NADH dehydrogenase [ubiquinone] 1 alpha subcomplex subunit 12	Ndufa12	7351.8	11805	7647.8	0	0	0	0	0	0	0	0	0	0	0	0	0	0	0	0	0	0	0	0	0	0	0	0	0	0	0	0	0	0	135.73	0	0	0	0	0	0	0	0	0	0	0	0	0
Q7TMK9	Heterogeneous nuclear ribonucleoprotein Q	Syncrip	10469	31276	32120	0	0	0	0	0	0	0	0	58.745	0	0	0	0	0	0	0	0	0	0	0	0	0	0	0	0	0	0	0	0	0	98.385	0	0	0	0	0	0	0	103.64	0	0	44.918	0	0
Q7TNC4	Putative RNA-binding protein Luc7-like 2	Luc7l2	2316.5	4683.8	23938	0	0	0	0	0	0	0	0	0	0	0	0	0	0	0	0	0	0	0	0	0	0	0	0	0	0	0	0	0	0	0	0	0	0	0	0	0	0	0	0	0	0	0	0
Q7TNS2	MICOS complex subunit Mic10	Minos1	16100	17756	51250	0	0	0	0	0	0	0	0	0	0	0	0	0	0	0	0	0	0	0	0	0	0	0	0	0	0	0	0	0	0	0	0	0	0	0	0	0	0	0	0	0	0	0	0
Q7TNV0	Protein DEK	Dek	19890	27552	19057	318.45	91.449	345.34	0	568.36	0	259.45	0	949.19	0	0	221.6	0	0	0	0	0	0	79.653	129.9	0	0	0	0	0	319.5	0	0	0	0	0	0	0	0	0	58.053	0	0	600.11	344.56	333.92	631.78	333.26	180.09
Q7TPV4	Myb-binding protein 1A	Mybbp1a	53995	117450	166640	198.05	524.25	305.21	75.019	235.08	379.14	123.31	0	706.89	72.414	0	233.22	186.29	278.39	44.877	0	0	49.279	18.006	184.73	0	0	39.342	67.96	124.28	127.04	79.074	0	49.319	28.677	78.199	0	117	0	55.915	0	43.239	0	999.08	168.94	293.63	563.46	257.54	220.61
Q7TQI3	Ubiquitin thioesterase OTUB1	Otub1	0	0	2971.4	0	0	0	0	0	0	0	0	0	0	0	0	0	0	0	0	0	0	0	0	0	0	0	0	0	0	0	0	0	0	0	0	0	0	0	0	0	0	0	0	0	0	0	0
Q7TQK1	Integrator complex subunit 7	Ints7	1513.7	1781	2910.8	0	0	0	0	0	0	0	0	0	0	0	0	0	0	0	36.64	0	0	0	0	0	0	0	0	0	0	0	0	0	0	0	0	0	0	0	0	0	0	0	0	0	0	0	0
Q7TSG5	SH3 domain-containing protein 21	Sh3d21	1339500	0	328480	414640	440680	328690	292670	342700	122460	414870	432320	343800	78313	98746	123700	268670	108310	127700	61424	55931	253190	0	122300	295730	235290	243280	139050	260060	232650	135780	67288	56622	54805	197730	148650	123430	41578	86461	94910	0	54985	195280	218010	149170	303750	119990	136340
Q80ST9	Lebercilin	Lca5	0	0	774.15	0	0	0	0	252.79	302.21	0	0	207.63	0	0	0	0	221.75	0	0	0	0	0	0	0	0	0	0	0	0	0	0	0	0	0	0	0	0	0	0	0	0	0	800.21	375.61	846.91	621.06	871.12
Q80SY3	V-type proton ATPase subunit d 2	Atp6v0d2	0	0	2146.5	0	0	0	0	0	0	0	0	0	0	0	0	0	0	0	0	0	0	0	0	0	0	0	0	0	0	0	0	0	0	0	0	0	0	0	0	0	0	0	0	0	0	0	0
Q80SZ7	Guanine nucleotide-binding protein G(I)/G(S)/G(O) subunit gamma-5	Gng5	101430	136670	126760	0	1809.5	620.24	0	2575.2	1890.2	0	0	2249.9	2466.6	487.48	2768.1	919.51	1223.9	259.74	0	0	0	0	950.12	0	0	0	0	1225.1	1916.8	0	0	0	0	555.48	0	0	0	0	0	367.74	0	4943.5	0	3340	1069	471.59	406.28
Q80T69	Round spermatid basic protein 1	Rsbn1	0	3696.3	2621.2	0	0	0	0	0	0	0	0	0	0	0	0	0	0	0	0	0	0	0	0	0	0	0	0	0	0	0	0	0	0	0	0	0	0	0	0	0	0	0	0	0	0	0	0
Q80TE7	Leucine-rich repeat-containing protein 7	Lrrc7	493.05	696.65	671.89	0	0	0	0	0	0	0	0	0	0	0	0	0	0	0	0	0	0	0	0	0	0	0	0	0	0	0	0	0	0	0	0	0	0	0	0	0	0	0	0	0	0	0	0
Q80TF3	Protocadherin-19	Pcdh19	477.02	0	853.92	0	0	0	0	0	0	0	0	0	0	0	0	0	0	0	0	0	0	0	0	0	0	0	0	0	0	0	0	0	0	0	0	0	0	0	0	0	0	36.541	0	0	0	0	0
Q80TF6	StAR-related lipid transfer protein 9	Stard9	0	304.8	0	0	0	0	0	0	0	0	0	0	0	0	0	27.89	0	0	0	0	0	0	0	0	0	0	0	0	0	0	0	0	0	0	0	0	0	0	0	0	0	0	0	0	0	0	0
Q80TJ7	Histone lysine demethylase PHF8	Phf8	0	754.38	0	0	0	0	0	0	0	0	0	0	0	0	0	0	0	0	0	0	0	0	0	0	0	0	0	0	0	0	0	0	0	0	0	0	0	0	0	0	0	0	0	0	0	0	0
Q80TP3	E3 ubiquitin-protein ligase UBR5	Ubr5	0	462.38	0	0	0	0	0	0	0	0	0	0	0	0	0	0	0	0	0	0	0	0	0	0	0	0	0	0	0	0	0	0	0	0	0	0	0	0	0	0	0	0	0	0	0	0	0
Q8BRT1	CLIP-associating protein 2;CLIP-associating protein 1	Clasp2	0	0	361.09	0	0	0	0	0	0	0	0	0	0	0	0	0	0	0	0	0	0	0	0	0	0	0	0	0	0	0	0	0	0	0	0	0	0	0	0	0	0	0	0	0	0	0	0
Q80U93	Nuclear pore complex protein Nup214	Nup214	2531.2	7992.6	8073.3	0	0	32.182	0	0	0	0	0	0	0	0	0	0	0	0	0	0	0	0	0	0	0	0	0	0	0	0	0	0	0	0	0	0	0	0	0	0	0	0	0	0	0	0	0
Q80UM7	Mannosyl-oligosaccharide glucosidase	Mogs	18366	39438	27745	0	120.27	0	0	0	0	0	66.026	216.06	0	0	0	0	0	0	0	0	0	0	0	0	0	0	0	34.393	33.142	0	0	0	0	0	0	0	0	0	0	0	0	455.25	50.671	0	37.796	0	0
Q80UU2	Ribonuclease P protein subunit p38	Rpp38	0	1644.8	2229.7	0	0	0	0	0	0	0	0	0	0	0	0	0	0	0	0	0	0	0	0	0	0	0	0	0	0	0	0	0	0	0	0	0	0	0	0	0	0	0	0	0	0	0	0
Q80UU9	Membrane-associated progesterone receptor component 2	Pgrmc2	6666.5	8679	17855	0	0	0	0	0	0	0	0	0	0	0	0	0	0	0	0	0	0	0	0	0	0	0	0	0	0	0	0	0	0	0	0	0	0	0	0	0	0	0	0	0	0	0	0
Q80UW8	DNA-directed RNA polymerases I, II, and III subunit RPABC1	Polr2e	1553.6	1662.5	1661.3	0	0	0	0	0	0	0	0	0	0	0	0	0	0	0	0	0	0	0	0	0	0	0	0	0	0	0	0	0	0	0	0	0	0	0	0	0	0	0	0	0	0	0	0
Q80UZ2	Protein SDA1 homolog	Sdad1	0	1301.8	6982.5	0	0	0	0	0	0	0	0	0	0	0	0	0	0	0	0	0	0	0	0	0	0	0	0	0	0	0	0	0	0	0	0	0	0	0	0	0	0	0	0	0	0	0	0
Q80V86	Integrator complex subunit 8	Ints8	0	425.6	0	0	0	0	0	0	0	0	0	0	0	0	0	0	0	0	0	0	0	0	0	0	0	0	0	0	0	0	0	0	0	0	0	0	0	0	0	0	0	0	0	0	0	0	0
Q80VA0	N-acetylgalactosaminyltransferase 7	Galnt7	1996.8	8699.8	16463	0	0	54.103	0	0	0	0	0	42.264	0	0	0	0	0	0	0	0	0	0	0	0	0	0	0	0	0	0	0	0	0	0	0	0	0	0	0	0	0	0	0	0	0	0	0
Q80VL1	Tudor and KH domain-containing protein	Tdrkh	0	0	707.82	0	0	0	0	0	0	0	0	0	0	0	0	0	0	0	0	0	0	0	0	0	0	0	0	0	0	0	0	0	0	0	0	0	0	0	0	0	0	0	0	0	0	0	0
Q80VP2	Spermatogenesis-associated protein 7 homolog	Spata7	2670.8	2808	1979.4	963.15	846.86	1114	0	0	1189.9	0	973.51	712.26	0	0	0	1393.5	568.95	0	0	457.98	0	0	0	0	342.01	0	349.16	0	0	0	0	0	0	0	0	0	0	0	205.34	176.44	0	2314.6	1481.6	1872.3	1450.9	0	972.84
Q80W00	Serine/threonine-protein phosphatase 1 regulatory subunit 10	Ppp1r10	0	911.73	774.05	0	0	0	0	0	0	0	0	0	0	0	0	0	0	0	0	0	0	0	0	0	0	0	0	0	0	0	0	0	0	0	0	0	0	0	0	0	0	0	0	0	0	0	0
Q80W54	CAAX prenyl protease 1 homolog	Zmpste24	10045	30433	30638	0	0	0	0	0	0	91.635	0	92.041	0	0	63.567	0	0	0	0	0	0	0	0	0	0	0	0	0	0	0	0	0	0	0	0	0	0	0	0	0	0	136.11	75.538	0	0	0	0
Q80WJ7	Protein LYRIC	Mtdh	19849	51946	52002	129.56	0	0	0	0	0	0	46.804	290.77	59.125	0	109.76	0	0	0	0	0	0	0	0	0	0	59.33	0	0	134.66	0	0	0	0	90.284	0	0	0	0	0	0	0	334.15	90.476	73.697	0	48.275	0
Q80WQ2	Protein VAC14 homolog	Vac14	0	0	1352.9	0	0	0	0	0	0	0	0	0	0	0	0	0	0	0	0	0	0	0	0	0	0	0	0	0	0	0	0	0	0	0	0	0	0	0	0	0	0	0	0	0	0	0	0
Q80WS3	rRNA/tRNA 2-O-methyltransferase fibrillarin-like protein 1	Fbll1	4103.2	6742.4	16894	0	0	97.644	0	0	0	0	0	124.48	0	0	92.187	0	0	0	0	69.25	0	0	82.324	0	0	0	0	0	0	88.208	0	77.276	101.51	0	0	120.36	0	118.51	0	0	0	130.58	0	0	132.54	0	66.175
Q80WW9	DDRGK domain-containing protein 1	Ddrgk1	0	14172	8903.2	0	0	0	0	0	0	0	0	0	0	0	0	0	0	0	0	0	0	0	0	0	0	0	0	0	0	0	0	0	0	0	0	0	0	0	0	0	0	0	0	0	0	0	0
Q80X50	Ubiquitin-associated protein 2-like	Ubap2l	0	3844.7	15944	0	0	0	0	0	0	0	0	0	0	0	0	0	0	0	0	0	0	0	0	0	0	0	0	0	0	0	0	0	0	0	0	0	0	0	0	0	0	0	0	0	0	0	0
Q80X72	Leucine-rich repeat-containing protein 15	Lrrc15	0	4274.9	0	0	0	0	0	0	0	0	0	0	0	0	0	0	0	0	0	0	0	0	0	0	0	0	0	0	0	0	0	0	0	0	0	0	0	0	0	0	0	0	0	0	0	0	0
Q80X82	Symplekin	Sympk	372.1	4700.5	1940.9	0	0	0	0	0	0	0	0	0	0	0	0	0	0	0	0	0	0	0	0	0	0	0	0	0	0	0	0	0	0	0	0	0	0	0	0	0	0	0	0	0	0	0	0
Q80X85	28S ribosomal protein S7, mitochondrial	Mrps7	1393.4	3236.5	1436.8	0	0	0	0	0	0	0	0	0	0	0	0	0	0	0	0	0	0	0	0	0	0	0	0	0	0	0	0	0	0	0	0	0	0	0	0	0	0	0	0	0	0	0	0
Q80X90	Filamin-B	Flnb	0	631.58	847.44	0	0	0	0	0	0	0	0	0	0	0	0	0	0	0	0	0	0	0	0	0	0	0	0	0	0	0	0	0	0	0	0	0	0	0	0	0	0	0	0	0	0	0	0
Q80Y14	Glutaredoxin-related protein 5, mitochondrial	Glrx5	33277	38471	26244	0	0	0	0	0	0	0	0	0	0	0	0	0	0	0	0	0	0	0	0	0	0	0	0	0	0	0	0	0	0	213.75	0	0	0	0	0	0	0	0	0	0	0	0	0
Q80Y44	Probable ATP-dependent RNA helicase DDX10	Ddx10	0	1445.2	2170.7	0	0	0	0	0	0	0	0	0	0	0	0	0	0	0	0	0	0	0	0	0	0	0	0	0	0	0	0	0	0	0	0	0	0	0	0	0	0	0	0	0	0	0	0
Q80YQ2	Mediator of RNA polymerase II transcription subunit 23	Med23	0	0	320.28	0	0	0	0	0	0	0	0	0	0	0	0	0	0	0	0	0	0	0	0	0	0	0	0	0	0	0	0	0	0	0	0	0	0	0	0	0	0	0	0	0	0	0	0
Q80YR5	Scaffold attachment factor B2	Safb2	0	2434.8	2348.6	0	0	0	0	0	0	0	0	0	0	0	0	0	0	0	0	0	0	0	0	0	0	0	0	0	0	0	0	0	0	0	0	0	0	0	0	0	0	0	0	0	0	0	0
Q80ZK0	28S ribosomal protein S10, mitochondrial	Mrps10	6347.2	7970.9	7697.2	0	0	213.32	0	0	0	0	0	0	0	0	0	0	0	0	0	0	0	0	0	0	0	0	0	0	0	0	0	0	0	0	0	0	0	0	0	0	0	0	0	0	0	0	0
Q80ZS3	28S ribosomal protein S26, mitochondrial	Mrps26	13823	10871	2489.4	0	113.6	0	0	0	0	0	0	0	0	0	0	0	0	0	0	0	0	0	0	0	0	0	0	0	0	0	0	0	0	0	0	0	0	0	0	0	0	137.96	0	0	126.84	0	0
Q80ZW2	Protein THEM6	Them6	3689.8	2036.5	2824.9	0	0	0	0	0	0	0	0	0	0	0	0	0	0	0	0	0	0	0	0	0	0	0	0	0	0	0	0	0	0	0	0	0	0	0	0	0	0	0	0	0	0	0	0
Q810A7	ATP-dependent RNA helicase DDX42	Ddx42	0	0	533.44	0	0	0	0	0	0	0	0	0	0	0	0	0	0	0	0	0	0	0	0	0	0	0	0	0	0	0	0	0	0	0	0	0	0	0	0	0	0	0	0	0	0	0	0
Q810V0	U3 small nucleolar ribonucleoprotein protein MPP10	Mphosph10	1857.1	5464.1	5792.9	0	0	0	0	0	0	0	0	36.29	0	0	0	0	0	0	0	0	0	0	0	0	0	0	0	0	0	0	0	0	0	0	0	0	0	0	0	0	0	69.73	0	0	28.051	0	0
Q812A2	SLIT-ROBO Rho GTPase-activating protein 3	Srgap3	0	0	0	0	0	0	0	0	0	0	0	0	0	0	0	0	0	0	0	0	0	0	0	0	0	0	0	0	0	0	0	0	0	0	0	0	0	0	0	0	0	0	0	0	0	0	0
Q8BFP9	[Pyruvate dehydrogenase (acetyl-transferring)] kinase isozyme 1, mitochondrial	Pdk1	3275.9	3071.7	1867.7	0	0	0	0	0	0	0	0	0	0	0	0	0	0	0	0	0	0	0	0	0	0	0	0	0	0	0	0	0	0	0	0	0	0	0	0	0	0	0	0	0	0	0	0
Q8BFQ4	WD repeat-containing protein 82	Wdr82	0	3659.7	3892.5	0	0	0	0	0	0	0	0	0	0	0	0	0	0	0	0	0	0	0	0	0	0	0	0	0	0	0	0	0	0	0	0	0	0	0	0	0	0	0	0	0	0	0	0
Q8BFR5	Elongation factor Tu, mitochondrial	Tufm	44354	64662	59003	490.15	120.59	1069.8	84.023	199.06	659.41	520.42	0	1311.3	129.85	89.581	659.87	546.63	67.579	234.59	0	0	65.456	0	95.39	0	0	0	368.06	336.28	1291.5	0	29.636	0	279.81	397.94	0	210.09	47.693	109.91	0	0	52.06	1675	0	674.85	804.76	64.289	214.37
Q8BFV2	PCI domain-containing protein 2	Pcid2	0	1229.7	5311.5	0	0	0	0	0	0	0	0	0	0	0	0	0	0	0	0	0	0	0	0	0	0	0	0	0	0	0	0	0	0	0	0	0	0	0	0	0	0	0	0	0	0	0	0
Q8BFY6	Peflin	Pef1	3971.9	6983.2	9076.2	0	0	446.82	0	0	0	0	0	0	0	0	0	0	0	0	0	0	0	0	0	0	0	0	0	0	0	0	0	0	0	0	0	0	0	0	0	0	0	0	0	0	0	0	0
Q8BFY9	Transportin-1	Tnpo1	0	0	5090.7	0	0	0	0	0	0	0	0	0	0	0	0	0	0	0	0	0	0	0	0	0	0	0	0	0	0	0	0	0	0	0	0	0	0	0	0	0	0	0	0	0	0	0	0
Q8BFZ3	Beta-actin-like protein 2	Actbl2	0	0	0	0	0	0	0	0	0	0	0	0	0	0	0	0	0	0	0	0	0	0	0	0	0	0	0	0	0	0	0	0	0	0	0	0	0	0	0	0	0	0	0	0	0	0	0
Q8BFZ9	Erlin-2;Erlin-1	Erlin2	3062.3	5324.7	10071	0	0	0	0	0	0	0	0	73.044	0	0	0	0	0	0	0	0	0	0	0	0	0	0	0	0	0	0	0	0	0	0	0	0	0	0	0	0	0	0	0	0	0	0	0
Q8BG05	Heterogeneous nuclear ribonucleoprotein A3	Hnrnpa3	93842	232060	238490	774.6	951.32	167.24	0	1657.9	912.17	335.98	0	1552.7	131.59	0	1330.6	201.34	126.57	204.01	0	0	694.55	354.2	873.55	0	0	0	136.44	456.51	2137.8	122.31	0	0	402.95	218.1	0	323.57	0	0	0	130.06	111.78	767.14	0	242.35	1469.4	417.08	336.75
Q8BG07	Phospholipase D4	Pld4	728.62	0	0	0	0	0	0	0	0	0	0	0	0	0	0	0	0	0	0	0	0	0	0	0	0	0	0	0	0	0	0	0	0	0	0	0	0	0	0	0	0	0	0	0	0	0	0
Q8BG32	26S proteasome non-ATPase regulatory subunit 11	Psmd11	0	15969	29839	0	0	0	0	0	0	0	0	0	0	0	0	0	0	0	0	0	0	0	0	0	0	0	0	0	0	0	0	0	0	0	0	0	0	0	0	0	0	0	0	0	0	0	0
Q8BG51	Mitochondrial Rho GTPase 1	Rhot1	0	1361.3	0	0	0	0	0	0	0	0	0	0	0	0	0	0	0	0	0	0	0	0	0	0	0	0	0	0	0	0	0	0	0	0	0	0	0	0	0	0	0	0	0	0	0	0	0
Q8BGA5	KRR1 small subunit processome component homolog	Krr1	0	1688.8	4863.4	0	0	0	0	0	0	0	0	0	0	0	0	0	0	0	0	0	0	0	0	0	0	0	0	0	0	0	0	0	0	0	0	0	0	0	0	0	0	0	0	0	0	0	0
Q8BGA7	Uncharacterized protein C7orf26 homolog		0	1703.1	0	0	0	0	0	0	0	0	0	0	0	0	0	0	0	0	0	0	0	0	0	0	0	0	0	0	0	0	0	0	0	0	0	0	0	0	0	0	0	0	0	0	0	0	0
Q8BGC0	HIV Tat-specific factor 1 homolog	Htatsf1	0	354.64	441.29	0	0	0	0	0	0	0	0	0	0	0	0	0	0	0	0	0	0	0	0	0	0	0	0	0	0	0	0	0	0	0	0	0	0	0	0	0	0	0	0	0	0	0	0
Q8BGC4	Zinc-binding alcohol dehydrogenase domain-containing protein 2	Zadh2	0	4791.4	2714.1	0	0	0	0	0	0	0	0	0	0	0	0	0	0	0	0	0	0	0	0	0	0	0	0	0	0	0	0	0	0	0	0	0	0	0	0	0	0	0	0	0	0	0	0
Q8BGD9	Eukaryotic translation initiation factor 4B	Eif4b	0	843.68	0	0	0	0	0	0	0	0	0	0	0	0	0	0	0	0	0	0	0	0	0	0	0	0	0	0	0	0	0	0	0	0	0	0	0	0	0	0	0	0	0	0	0	0	0
Q8BGH2	Sorting and assembly machinery component 50 homolog	Samm50	3145.5	8919.5	15423	0	0	0	0	0	0	0	0	0	0	0	0	0	0	0	0	0	0	0	0	0	0	0	0	0	0	0	0	0	0	0	0	0	0	0	0	0	0	92.076	0	0	0	0	0
Q8BGQ7	Alanine--tRNA ligase, cytoplasmic	Aars	0	0	461.26	0	0	0	0	0	0	0	0	0	0	0	0	0	0	0	0	0	0	0	0	0	0	0	0	0	0	0	0	0	0	0	0	0	0	0	0	0	0	0	0	0	0	0	0
Q8BGS0	Protein MAK16 homolog	Mak16	4786.2	11527	11325	0	0	0	0	0	0	0	0	0	0	0	0	0	0	0	0	0	0	0	0	0	0	0	0	0	0	0	0	0	0	0	0	0	0	0	0	0	0	0	0	0	0	0	0
Q8BGX2	Uncharacterized protein C19orf52 homolog		0	0	2372.2	0	0	0	0	0	0	0	0	0	0	0	0	0	0	0	0	0	0	0	0	0	0	0	0	0	0	0	0	0	0	0	0	0	0	0	0	0	0	0	0	0	0	0	0
Q8BGY7	Protein FAM210A	Fam210a	1416.8	2146.7	3342.9	0	0	0	0	0	0	0	0	0	0	0	0	0	0	0	0	0	0	0	0	0	0	0	0	0	0	0	0	0	0	0	0	0	0	0	0	0	0	95.64	0	0	0	0	0
Q8BGZ4	Cell division cycle protein 23 homolog	Cdc23	0	511.54	0	0	0	0	0	0	0	0	0	0	0	0	0	0	0	0	0	0	0	0	0	0	0	0	0	0	0	0	0	0	0	0	0	0	0	0	0	0	0	0	0	0	0	0	0
Q8BH04	Phosphoenolpyruvate carboxykinase [GTP], mitochondrial	Pck2	8055.1	9300	7005	0	0	0	0	0	0	0	0	0	0	0	0	0	0	0	0	0	0	0	0	0	0	0	0	0	0	0	0	0	0	0	0	0	0	0	0	0	0	106.9	0	0	0	0	0
Q8BH24	Transmembrane 9 superfamily member 4	Tm9sf4	5341.6	27200	57324	0	0	0	0	0	0	0	0	0	0	0	0	0	0	0	0	0	0	0	0	0	0	0	0	0	0	0	0	0	0	0	0	0	0	0	0	0	0	0	0	0	0	0	0
Q8BH59	Calcium-binding mitochondrial carrier protein Aralar1	Slc25a12	9201.9	15288	17692	0	0	0	0	0	0	0	0	0	81.372	0	0	0	0	0	0	0	0	0	0	0	0	0	0	24.414	118.14	0	0	0	0	0	0	0	0	0	0	0	0	47.928	0	0	0	0	0
Q8BH74	Nuclear pore complex protein Nup107	Nup107	1172.2	3657.2	3779.9	0	0	0	0	0	0	0	0	0	0	0	0	0	0	0	0	0	0	0	0	0	0	0	0	0	0	0	0	0	0	0	0	0	0	0	0	0	0	0	0	0	0	0	0
Q8BH79	Anoctamin-10	Ano10	0	0	638.45	0	0	0	0	0	0	0	0	0	0	0	0	0	0	0	0	0	0	0	0	0	0	0	0	0	0	0	0	0	0	0	0	0	0	0	0	0	0	0	0	0	0	0	0
Q8BH95	Enoyl-CoA hydratase, mitochondrial	Echs1	4450	11361	9597.7	0	0	60.52	0	0	0	0	0	0	0	0	0	0	0	0	0	0	0	0	0	0	0	0	0	0	0	0	0	0	0	0	0	0	0	0	0	0	0	0	0	0	0	0	0
Q8BHB4	WD repeat-containing protein 3	Wdr3	994.47	7704.3	7913	0	0	0	0	0	0	0	0	0	0	0	0	0	0	0	0	0	0	0	0	0	0	0	0	0	0	0	0	0	0	0	0	0	0	0	0	0	0	0	0	0	0	0	0
Q8BHD7	Polypyrimidine tract-binding protein 3	Ptbp3	4739.2	4233.3	12402	0	0	0	0	0	0	0	0	0	0	0	0	0	0	0	0	0	0	0	0	0	0	0	0	0	0	0	0	0	0	0	0	0	0	0	0	0	0	0	0	0	0	0	0
Q8BHI7	Elongation of very long chain fatty acids protein 5	Elovl5	3133.3	4194.5	4905.2	0	0	0	0	0	0	0	0	0	0	0	0	0	0	0	0	0	0	0	0	0	0	0	0	0	0	0	0	0	0	0	0	0	0	0	0	0	0	0	0	0	0	0	0
Q8BHN0	Protein phosphatase 1L	Ppm1l	0	1395.3	0	0	0	0	0	0	0	0	0	0	0	0	0	0	0	0	0	0	0	0	0	0	0	0	0	0	0	0	0	0	0	0	0	0	0	0	0	0	0	0	0	0	0	0	0
Q8BHN3	Neutral alpha-glucosidase AB	Ganab	3647.2	1324.7	6128.8	0	0	55.036	0	0	0	0	0	0	0	0	0	0	0	0	0	0	0	0	0	0	0	0	0	0	0	0	0	0	0	0	0	0	0	0	0	0	0	63.858	0	24.933	0	0	0
Q8BHY2	Nucleolar complex protein 4 homolog	Noc4l	1845	5007.6	4660.5	0	0	0	0	0	0	0	0	0	0	0	0	0	0	0	0	0	0	0	0	0	0	0	0	0	0	0	0	0	0	0	0	0	0	0	0	0	0	0	0	0	0	0	0
Q8BI72	CDKN2A-interacting protein	Cdkn2aip	0	0	628.16	0	0	0	0	0	0	0	0	0	0	0	0	0	0	0	0	0	0	0	0	0	0	0	0	0	0	0	0	0	0	0	0	0	0	0	0	0	0	0	0	0	0	0	0
Q8BIF2	RNA binding protein fox-1 homolog 3;RNA binding protein fox-1 homolog 1;RNA binding protein fox-1 homolog 2	Rbfox3	0	0	3656.7	0	0	0	0	0	0	0	0	0	0	0	0	0	0	0	0	0	0	0	0	0	0	0	0	0	0	0	0	0	0	0	0	0	0	0	0	0	0	0	0	0	0	0	0
Q8BIG7	Catechol O-methyltransferase domain-containing protein 1	Comtd1	2238.3	4773.7	4229.1	0	0	0	0	0	0	0	0	0	0	0	0	0	0	0	0	0	0	0	0	0	0	0	0	0	0	0	0	0	0	0	0	0	0	0	0	0	0	0	0	0	0	0	0
Q8BIJ6	Isoleucine--tRNA ligase, mitochondrial	Iars2	651.43	4094.6	4451.7	0	0	0	0	0	0	0	0	0	0	0	0	0	0	0	0	0	0	0	0	0	0	0	0	0	0	0	0	0	0	0	0	0	0	0	0	0	0	0	0	0	0	0	0
Q8BIP0	Aspartate--tRNA ligase, mitochondrial	Dars2	0	0	1106	0	0	0	0	0	0	0	0	0	0	0	0	0	0	0	0	0	0	0	0	0	0	0	0	0	0	0	0	0	0	0	0	0	0	0	0	0	0	0	0	0	0	0	0
Q8BIQ5	Cleavage stimulation factor subunit 2	Cstf2	2042.6	11000	12290	0	0	0	0	0	0	0	0	0	0	0	0	0	0	0	0	0	0	0	0	0	0	0	0	0	0	0	0	0	0	0	0	0	0	0	0	0	0	0	0	0	0	0	0
Q8BJ03	Cytochrome c oxidase assembly protein COX15 homolog	Cox15	0	1353.6	1692.4	0	0	0	0	0	0	0	0	0	0	0	0	0	0	0	0	0	0	0	0	0	0	0	0	0	0	0	0	0	0	0	0	0	0	0	0	0	0	0	0	0	0	0	0
Q8BJ05	Zinc finger CCCH domain-containing protein 14	Zc3h14	0	648.48	1861	0	0	0	0	0	0	0	0	0	0	0	0	0	0	0	0	0	0	0	0	0	0	0	0	0	0	0	0	0	0	0	0	0	0	0	0	0	0	0	0	0	0	0	0
Q8BJ48	N-acetylglucosamine-1-phosphodiester alpha-N-acetylglucosaminidase	Nagpa	0	1340.6	0	0	0	0	0	0	0	0	0	0	0	0	0	0	0	0	0	0	0	0	0	0	0	0	0	0	0	0	0	0	0	0	0	0	0	0	0	0	0	0	0	0	0	0	0
Q8BJ71	Nuclear pore complex protein Nup93	Nup93	3641.4	5165.9	5403.7	0	0	0	0	0	0	0	0	0	0	0	44.504	0	0	0	0	0	0	0	0	0	0	0	0	0	0	0	0	0	0	0	0	0	0	0	0	0	0	0	0	0	0	0	0
Q8BJS4	SUN domain-containing protein 2	Sun2	6138.9	5028.7	4461.2	0	0	0	0	0	0	0	0	0	0	0	0	0	0	0	0	0	0	0	0	0	0	0	0	0	0	0	0	0	0	0	0	0	0	0	0	0	0	55.33	0	29.4	0	0	0
Q8BJW5	Nucleolar protein 11	Nol11	0	974.32	1804.8	0	0	0	0	0	0	0	0	0	0	0	0	0	0	0	0	0	0	0	0	0	0	0	0	0	0	0	0	0	0	0	0	0	0	0	0	0	0	0	0	0	0	0	0
Q8BK30	NADH dehydrogenase [ubiquinone] flavoprotein 3, mitochondrial	Ndufv3	12981	7843.3	27379	0	0	0	0	0	0	0	0	0	0	0	0	0	0	0	0	0	0	0	0	0	0	0	0	0	0	0	0	0	0	0	0	0	0	0	0	0	0	0	0	0	0	0	0
Q8BK64	Activator of 90 kDa heat shock protein ATPase homolog 1	Ahsa1	1448.1	0	4832	0	0	0	0	0	0	0	0	0	0	0	0	0	0	0	0	0	0	0	0	0	0	0	0	0	0	0	0	0	0	0	0	0	0	0	0	0	0	0	0	0	0	0	0
Q8BK67	Protein RCC2	Rcc2	1635.3	19756	18761	0	0	0	0	0	0	0	0	0	0	0	0	0	0	0	0	0	0	0	0	0	0	0	0	0	0	0	0	0	0	0	0	0	0	0	0	0	0	0	0	0	0	0	0
Q8BK72	28S ribosomal protein S27, mitochondrial	Mrps27	8619.9	4089.7	4065.5	0	0	0	0	63.131	0	0	0	421.9	0	0	0	0	0	0	0	0	0	0	0	0	0	0	0	0	0	0	65.875	0	0	0	0	0	0	0	0	0	0	57.5	0	0	0	0	0
Q8BKC5	Importin-5	Ipo5	0	0	744.1	0	0	0	0	0	0	0	0	0	0	0	0	0	0	0	0	0	0	0	0	0	0	0	0	0	0	0	0	0	0	0	0	0	0	0	0	0	0	0	0	0	0	0	0
Q8BKE6	Cytochrome P450 20A1	Cyp20a1	1506.2	9186	8268.7	0	0	0	0	0	0	0	0	51.551	0	0	0	0	0	0	0	0	0	0	0	0	0	0	0	0	0	0	0	0	0	0	0	0	0	0	0	0	0	0	0	0	0	0	0
Q8BKJ9	NAD-dependent protein deacetylase sirtuin-7	Sirt7	0	0	0	0	0	0	0	0	0	0	0	0	0	0	0	0	0	0	0	0	0	0	0	0	0	0	0	0	0	0	0	0	0	0	0	0	0	0	0	0	0	22490	0	13508	0	23833	16893
Q8BKS9	Pumilio domain-containing protein KIAA0020	Kiaa0020	9267.2	17967	19965	96.654	0	0	0	41.964	0	0	0	0	0	0	0	0	0	0	0	0	0	0	0	0	0	0	0	102.22	0	0	0	0	0	0	0	0	0	0	0	0	54.281	64.856	0	0	53.06	0	0
Q8BKT7	THO complex subunit 5 homolog	Thoc5	0	469.05	1349.8	0	0	0	0	0	0	0	0	0	0	0	0	0	0	0	0	0	0	0	0	0	0	0	0	0	0	0	0	0	0	0	0	0	0	0	0	0	0	0	0	0	0	0	0
Q8BKZ9	Pyruvate dehydrogenase protein X component, mitochondrial	Pdhx	3974.9	5970.9	5861.9	0	0	0	0	0	0	0	0	0	0	0	0	0	0	0	0	0	0	0	0	0	0	0	0	0	0	0	0	0	0	0	0	0	0	0	0	0	0	0	0	0	0	0	0
Q8BL97	Serine/arginine-rich splicing factor 7	Srsf7	25220	50644	45136	135.45	121.38	0	283.28	467.41	0	343.01	0	1009.2	265.32	0	187.64	335.1	0	0	0	0	410.89	101.78	0	0	0	0	234.87	330.11	663.2	280.2	74.204	183.06	106.11	248.59	0	408.82	0	0	230.16	0	0	665.11	0	183.16	203.49	0	0
Q8BLF1	Neutral cholesterol ester hydrolase 1	Nceh1	10703	8241.4	21480	0	0	277.38	0	0	0	0	0	0	0	0	0	0	0	0	0	0	0	0	0	0	0	0	0	0	0	0	0	0	0	0	0	0	0	0	0	0	0	0	0	0	0	0	0
Q8BLN5	Lanosterol synthase	Lss	15056	15973	23096	0	0	63.366	0	0	0	0	0	0	0	0	51.304	0	0	0	0	0	0	0	0	0	0	0	0	0	0	0	0	0	0	66.353	0	0	0	0	0	0	0	82.176	0	0	0	0	0
Q8BM55	Transmembrane protein 214	Tmem214	1400.3	3234.1	2181.4	0	0	0	0	0	0	0	0	0	0	0	0	0	0	0	0	0	0	0	0	0	0	0	0	0	0	0	0	0	0	0	0	0	0	0	0	0	0	0	0	0	0	0	0
Q8BMC4	Nucleolar protein 9	Nop9	0	3429.3	6333.1	0	0	0	0	0	0	0	0	0	0	0	0	0	0	0	0	0	0	0	0	0	0	0	0	0	0	0	0	0	0	0	0	0	0	0	0	0	0	0	0	0	0	0	0
Q8BMD8	Calcium-binding mitochondrial carrier protein SCaMC-1	Slc25a24	6067.6	4921.7	21421	0	0	0	0	0	0	0	0	0	0	0	0	0	0	0	0	0	0	0	44.408	0	0	0	0	0	0	0	0	0	0	0	0	0	0	0	0	0	0	0	0	0	0	0	0
Q8BMF4	Dihydrolipoyllysine-residue acetyltransferase component of pyruvate dehydrogenase complex, mitochondrial	Dlat	16839	37088	42649	361.91	67.904	606.16	0	0	390.18	140.36	75.815	419.51	118.82	155.82	180.22	228.5	62.221	54.667	0	159.46	68.896	52.451	143.16	0	0	93.087	222.44	238.23	523.75	0	87.008	0	123.26	452.73	0	148.81	0	64.18	0	0	45.03	468.97	0	83.738	128.42	0	65.734
Q8BMJ2	Leucine--tRNA ligase, cytoplasmic	Lars	930.82	965.12	3110.7	0	85.695	0	0	0	0	0	0	0	0	0	0	0	0	0	0	0	0	0	0	0	0	0	0	0	0	0	0	0	0	0	0	0	0	0	0	0	0	0	0	0	0	0	0
Q8BMK4	Cytoskeleton-associated protein 4	Ckap4	49305	67183	85089	160.68	112.75	695.25	0	109.35	90.578	752.43	80.725	741.48	68.695	47.594	44.247	39.904	0	0	0	107.5	0	0	30.389	0	0	83.301	34.101	378.16	29.118	0	42.323	0	67.272	59.891	29.964	0	0	0	82.042	0	0	960.28	332.15	147.12	98.199	0	113.78
Q8BML9		Qars	0	724.11	2083.6	0	0	0	0	0	0	0	0	0	0	0	0	0	0	0	0	0	0	0	0	0	0	0	0	0	0	0	0	0	0	0	0	0	0	0	0	0	0	0	0	0	0	0	0
Q8BMS1	Trifunctional enzyme subunit alpha, mitochondrial;Long-chain enoyl-CoA hydratase;Long chain 3-hydroxyacyl-CoA dehydrogenase	Hadha	34463	33245	20360	157.42	0	316.85	61.316	0	139.95	0	0	297.9	238.3	0	296.46	44.146	0	113.21	0	169.89	0	67.402	99.062	0	0	0	62.042	40.327	596.85	0	40.722	0	152.2	247.33	0	255.34	116.27	62.286	0	47.509	0	602.8	0	275.01	167.15	0	73.774
Q8BMS4	Ubiquinone biosynthesis O-methyltransferase, mitochondrial	Coq3	1238.7	1440.3	0	0	0	0	0	0	0	0	0	0	0	0	0	0	0	0	0	0	0	0	0	0	0	0	0	0	0	0	0	0	0	0	0	0	0	0	0	0	0	0	0	0	0	0	0
Q8BP40	Lysophosphatidic acid phosphatase type 6	Acp6	0	0	2706.7	0	0	0	0	0	0	0	0	0	0	0	0	0	0	0	0	0	0	0	0	0	0	0	0	0	0	0	0	0	0	0	0	0	0	0	0	0	0	0	0	0	0	0	0
Q8BP48	Methionine aminopeptidase 1	Metap1	0	0	1155	0	0	0	0	0	0	0	0	0	0	0	0	0	0	0	0	0	0	0	0	0	0	0	0	0	0	0	0	0	0	0	0	0	0	0	0	0	0	0	0	0	0	0	0
Q8BP67	60S ribosomal protein L24	Rpl24	23407	44928	50395	569.83	2661	421.55	1016.8	189.92	304.98	579.52	1002.8	910.19	0	123.16	734.24	231.39	159.08	767.43	414.48	0	386.08	0	0	0	0	124.18	1341	179.44	0	180.61	0	0	0	0	0	0	141.31	101.03	0	0	0	760.18	528.64	0	307.05	270.47	0
Q8BP92	Reticulocalbin-2	Rcn2	0	0	2446.7	0	0	0	0	0	0	0	0	0	0	0	0	0	0	0	0	0	0	0	0	0	0	0	0	0	0	0	0	0	0	0	0	0	0	0	0	0	0	0	0	0	0	0	0
Q8BPB5	EGF-containing fibulin-like extracellular matrix protein 1	Efemp1	0	0	0	0	0	0	0	0	0	0	0	0	0	0	0	0	0	0	0	0	0	0	0	0	0	0	0	0	0	0	0	0	0	0	0	0	0	0	0	0	0	0	0	0	0	0	0
Q8BPX9	Solute carrier family 15 member 3	Slc15a3	0	0	2122.4	0	0	0	0	0	0	0	0	0	0	0	0	0	0	0	0	0	0	0	0	0	0	0	0	0	0	0	0	0	0	0	0	0	0	0	0	0	0	0	0	0	0	0	0
Q8BR63	Protein FAM177A1	Fam177a1	0	2962.5	10110	0	0	0	0	0	0	0	0	0	0	0	0	0	0	0	0	0	0	0	0	0	0	0	0	0	0	0	0	0	0	0	0	0	0	0	0	0	0	0	0	0	0	0	0
Q8BR70	Protein YIPF6	Yipf6	0	0	2888.2	0	0	0	0	0	0	0	0	0	0	0	0	0	0	0	0	0	0	0	0	0	0	0	0	0	0	0	0	0	0	0	0	0	0	0	0	0	0	0	0	0	0	0	0
Q8BRB7	Histone acetyltransferase KAT6B	Kat6b	0	0	200280	0	0	0	0	0	0	0	0	0	0	0	0	0	0	0	0	0	0	0	0	0	0	0	0	0	0	0	0	0	0	0	0	79.449	0	0	0	0	0	0	0	0	0	0	0
Q8BRF7	Sec1 family domain-containing protein 1	Scfd1	0	1185.2	6832.7	0	0	0	0	0	0	0	0	0	0	0	0	0	0	0	0	0	0	0	0	0	0	0	0	0	0	0	0	0	0	0	0	0	0	0	0	0	0	0	0	0	0	0	0
Q8BRH0	Transmembrane and TPR repeat-containing protein 3	Tmtc3	0	0	612.31	0	0	0	0	0	0	0	0	0	0	0	0	0	0	0	0	0	0	0	0	0	0	0	0	0	0	0	0	0	0	0	0	0	0	0	0	0	0	0	0	0	0	0	0
Q8BSQ9	Protein polybromo-1	Pbrm1	580.34	191.48	0	0	0	0	0	0	0	0	0	0	0	0	0	0	0	0	0	0	0	0	0	0	0	0	0	0	0	0	0	0	0	0	0	0	0	0	0	0	0	0	0	0	0	0	0
Q8BSY0	Aspartyl/asparaginyl beta-hydroxylase	Asph	33453	45692	105320	64.275	0	92.659	103.41	162.02	0	466.37	0	312.99	0	0	0	0	0	0	0	0	0	0	55.106	0	0	0	58.018	141.77	54.644	0	0	0	0	86.248	0	116.03	0	0	0	0	0	742.52	0	40.979	88.518	0	0
Q8BT60	Copine-3	Cpne3	4951.1	13706	8532.7	0	0	136.78	0	0	47.517	0	0	62.643	0	0	0	74.456	0	0	0	625.83	0	0	0	0	0	0	0	0	0	0	0	0	0	239.28	0	0	60.887	0	0	0	0	51.873	0	68.604	51.222	0	0
Q8BTI8	Serine/arginine repetitive matrix protein 2	Srrm2	2053.2	7742.5	9998.3	9.2981	0	12.426	0	17.799	0	11.861	0	0	7.1322	0	0	0	0	0	0	0	0	0	0	0	0	0	0	0	24.778	0	0	0	0	0	0	0	0	0	0	0	0	29.769	0	0	12.649	0	0
Q8BTM8	Filamin-A	Flna	229.03	4725.3	3820	0	0	0	0	0	0	0	0	0	0	0	0	0	0	0	0	0	0	0	0	0	0	0	0	0	0	0	0	0	0	0	0	0	0	0	0	0	0	0	0	0	0	0	0
Q8BTS4	Nuclear pore complex protein Nup54	Nup54	0	6822.6	3715.7	0	0	0	0	0	0	0	0	0	0	0	0	0	0	0	0	0	0	0	0	0	0	0	0	0	0	0	0	0	0	0	0	0	0	0	0	0	0	0	0	0	0	0	0
Q8BTT6	Digestive organ expansion factor homolog	Diexf	0	1596.7	1825.2	0	0	0	0	0	0	0	0	0	0	0	0	0	0	0	0	0	0	0	0	0	0	0	0	0	0	0	0	0	0	0	0	0	0	0	0	0	0	0	0	0	0	0	0
Q8BTY2	Sodium bicarbonate cotransporter 3	Slc4a7	0	2710.3	1374.7	0	0	0	0	0	0	0	0	0	0	0	0	0	0	0	0	0	0	0	0	0	0	0	0	0	0	0	0	0	0	0	0	0	0	0	0	0	0	0	0	0	0	0	0
Q8BU03	Periodic tryptophan protein 2 homolog	Pwp2	674.01	3650.2	2391.2	0	0	0	0	0	0	0	0	0	0	0	0	0	0	0	0	0	0	0	0	0	0	0	0	0	0	0	0	0	0	0	0	0	0	0	0	0	0	0	0	0	0	0	0
Q8BU11	TOX high mobility group box family member 4	Tox4	0	0	2138.8	0	0	0	0	0	0	0	0	0	0	0	0	0	0	0	0	0	0	0	0	0	0	0	0	0	0	0	0	0	0	0	0	0	0	0	0	0	0	0	0	0	0	0	0
Q8BU14	Translocation protein SEC62	Sec62	0	800.26	3181.2	0	0	0	0	0	0	0	0	0	0	0	0	0	0	0	0	0	0	0	0	0	0	0	0	0	0	0	0	0	0	0	0	0	0	0	0	0	0	0	0	0	0	0	0
Q8BU30	Isoleucine--tRNA ligase, cytoplasmic	Iars	0	2150.4	4973.7	0	0	0	0	0	0	0	0	0	0	0	0	0	0	0	0	0	0	0	0	0	0	0	0	0	0	0	0	0	0	0	0	0	0	0	0	0	0	0	0	0	0	0	0
Q8BUV8	Protein GPR107	Gpr107	0	0	729	0	0	0	0	0	0	0	0	0	0	0	0	0	0	0	0	0	0	0	0	0	0	0	0	0	0	0	0	0	0	0	0	0	0	0	0	0	0	0	0	0	0	0	0
Q8BVE3	V-type proton ATPase subunit H	Atp6v1h	0	0	1215	0	0	0	0	0	0	0	0	0	0	0	0	0	0	0	0	0	0	0	0	0	0	0	0	0	0	0	0	0	0	0	0	0	0	0	0	0	0	0	0	0	0	0	0
Q8BVK9	Sp110 nuclear body protein	Sp110	2369.4	12524	19807	0	0	0	0	0	0	0	0	0	0	0	0	0	0	0	0	0	0	0	0	0	0	0	0	0	0	0	0	0	0	0	0	0	0	0	0	0	0	0	0	0	0	0	0
Q8BVY0	Ribosomal L1 domain-containing protein 1	Rsl1d1	56473	114700	127250	0	82.543	743.92	0	0	216.54	488.95	205.55	775.56	324.87	192.84	395.94	0	309.58	0	0	0	76.163	0	0	0	0	0	0	454.88	0	259.77	0	203.13	0	101.57	0	138.64	0	0	266.73	0	0	1819.7	392.96	0	819.54	76.059	0
Q8BWT1	3-ketoacyl-CoA thiolase, mitochondrial	Acaa2	16848	6153.2	4942	0	0	53.319	0	0	0	0	0	0	0	0	0	0	0	0	53.322	154.13	134.53	142.98	0	163.87	0	0	102.86	53.876	141.98	0	0	0	0	88.699	0	0	107.6	0	0	0	0	264.21	0	0	0	0	0
Q8BWU8	Ethanolamine-phosphate phospho-lyase	Etnppl	0	0	4718.8	0	0	0	0	0	0	0	0	0	0	0	0	0	0	0	0	0	0	0	0	0	0	0	0	0	0	0	0	0	0	0	0	0	0	0	0	0	0	0	0	0	0	0	0
Q8BX10	Serine/threonine-protein phosphatase PGAM5, mitochondrial	Pgam5	1144.1	3996.7	5154.6	0	0	0	0	0	0	0	0	0	0	0	0	0	0	0	0	0	0	0	0	0	0	0	0	0	0	0	0	0	0	0	0	0	0	0	0	0	0	107.15	102.12	0	0	0	0
Q8BX70	Vacuolar protein sorting-associated protein 13C	Vps13c	131.01	0	0	0	0	0	0	0	0	0	0	0	71.762	0	0	0	0	0	0	0	0	0	0	0	0	125.39	0	0	136.41	52.497	95.095	0	0	0	0	0	0	0	0	0	0	0	0	0	0	0	0
Q8BXA1	Golgi integral membrane protein 4	Golim4	0	0	1044.1	0	0	0	0	0	0	0	0	0	0	0	0	0	0	0	0	0	0	0	0	0	0	0	0	0	0	0	0	0	0	0	0	0	0	0	0	0	0	0	0	0	0	0	0
Q8BXA5	Cleft lip and palate transmembrane protein 1-like protein	Clptm1l	0	5823.1	1742.8	0	0	0	0	0	0	0	0	0	0	0	0	0	0	0	0	0	0	0	0	0	0	0	0	0	0	0	0	0	0	0	0	0	0	0	0	0	0	0	0	0	0	0	0
Q8BXV2	BRI3-binding protein	Bri3bp	41543	73939	122600	0	0	275.75	0	0	0	0	0	662.78	0	0	835.1	0	0	0	0	0	0	0	0	0	0	0	0	0	141.55	0	0	0	0	118.52	0	0	0	0	0	0	0	0	0	323.87	0	277.7	0
Q8BXZ1	Protein disulfide-isomerase TMX3	Tmx3	2026.3	1448.8	6222.1	0	0	0	0	0	0	0	0	0	0	0	0	0	0	0	0	0	0	0	0	0	0	0	0	0	0	0	0	0	0	0	0	0	0	0	0	0	0	0	0	0	0	0	0
Q8BYI6	Lysophosphatidylcholine acyltransferase 2	Lpcat2	0	2378.1	1494.7	0	0	0	0	0	0	0	0	0	0	0	0	0	0	0	0	0	0	0	0	0	0	0	0	0	0	0	0	0	0	0	0	0	0	0	0	0	0	0	0	0	0	0	0
Q8BYL4	Tyrosine--tRNA ligase, mitochondrial	Yars2	0	1827.6	0	0	0	0	0	0	0	0	0	0	0	0	0	0	0	0	0	0	0	0	0	0	0	0	0	0	0	0	0	0	0	0	0	0	0	0	0	0	0	0	0	0	0	0	0
Q8BYU6	Torsin-1A-interacting protein 2	Tor1aip2	0	4514.2	4323	0	0	0	0	0	0	0	0	0	0	0	0	0	0	0	0	0	0	0	0	0	0	0	0	0	0	0	0	0	0	0	0	0	0	0	0	0	0	0	0	0	0	0	0
Q8BZX4	Splicing regulatory glutamine/lysine-rich protein 1	Srek1	0	3435.3	3046.4	0	0	0	0	0	0	0	0	0	0	0	0	0	0	0	0	0	0	0	0	0	0	0	0	0	0	0	0	0	0	0	0	0	0	0	0	0	0	0	0	0	0	0	0
Q8C0C7	Phenylalanine--tRNA ligase alpha subunit	Farsa	0	0	3557.4	0	0	0	0	0	0	0	0	0	0	0	0	0	0	0	0	0	0	0	0	0	0	0	0	0	0	0	0	0	0	0	0	0	0	0	0	0	0	0	0	0	0	0	0
Q8C0I1	Alkyldihydroxyacetonephosphate synthase, peroxisomal	Agps	7897.4	16081	14786	0	0	227.26	0	0	0	0	0	0	0	0	0	0	0	0	0	0	0	0	0	0	0	0	0	0	0	0	0	0	0	63.686	0	0	0	0	0	0	0	138.36	0	0	0	0	0
Q8C0L0	Thioredoxin-related transmembrane protein 4	Tmx4	1826.5	12134	10399	0	0	0	0	0	0	0	0	0	0	0	0	0	0	0	0	0	0	0	0	0	0	0	0	0	0	0	0	0	0	109.33	0	0	0	0	0	0	0	0	0	0	0	0	0
Q8C129	Leucyl-cystinyl aminopeptidase	Lnpep	2106.7	2465.9	2212.7	0	0	0	0	0	0	0	0	0	0	0	0	0	0	0	0	0	0	0	0	0	0	0	0	0	0	0	0	0	0	0	0	0	0	0	0	0	0	0	0	0	0	0	0
Q8C147	Dedicator of cytokinesis protein 8	Dock8	0	0	734.04	0	0	0	0	0	0	0	0	0	0	0	0	0	0	0	0	0	0	0	0	0	0	0	0	0	0	0	0	0	0	0	0	0	0	0	0	0	0	0	0	0	0	0	0
Q8C156	Condensin complex subunit 2	Ncaph	0	1121.2	1232.8	0	0	0	0	0	0	0	0	0	0	0	0	0	0	0	0	0	0	0	0	0	0	0	0	0	0	0	0	0	0	0	0	0	0	0	0	0	0	0	0	0	0	0	0
Q8C166	Copine-1	Cpne1	8242.1	17898	10331	0	0	0	0	0	0	0	0	0	0	0	0	0	0	0	0	0	0	0	0	0	0	0	0	0	0	0	0	0	0	0	0	0	0	0	0	0	0	0	0	0	0	0	0
Q8C2E7	WASH complex subunit strumpellin	Kiaa0196	0	0	1245.3	0	0	0	0	0	0	0	0	0	0	0	0	0	0	0	0	0	0	0	0	0	0	0	0	0	0	0	0	0	0	0	0	0	0	0	0	0	0	0	0	0	0	0	0
Q8C2Q3	RNA-binding protein 14	Rbm14	8917.5	19083	39368	0	0	0	0	0	0	0	0	0	84.239	0	78.803	0	0	0	0	0	0	0	0	0	0	0	0	0	89.746	0	0	0	0	0	0	0	0	0	0	0	0	111.01	62.879	92.349	173.08	0	0
Q8C3J5	Dedicator of cytokinesis protein 2	Dock2	309.8	263.97	1018.1	0	0	0	0	0	0	0	0	0	0	0	0	0	0	0	0	0	0	0	0	0	0	0	0	0	0	0	0	0	0	0	0	0	0	0	0	0	0	0	0	0	0	0	0
Q8C3X8	Lipase maturation factor 2	Lmf2	6268.5	8237.7	9426.2	0	0	0	0	0	0	0	0	0	0	0	0	0	0	0	0	0	0	0	0	0	0	0	0	0	0	0	0	0	0	0	0	0	0	0	0	0	0	183.67	0	0	0	0	0
Q8C407	Protein YIPF4	Yipf4	0	0	7058.8	0	0	0	0	0	0	0	0	0	0	0	0	0	0	0	0	0	0	0	0	0	0	0	0	0	0	0	0	0	0	0	0	0	0	0	0	0	0	0	0	0	0	0	0
Q8C4J7	Transducin beta-like protein 3	Tbl3	5336.6	11002	6623	0	0	31.002	0	0	0	0	0	0	0	0	0	0	0	0	0	0	0	0	0	0	0	0	0	0	0	0	0	0	0	0	0	0	0	0	0	0	0	32.325	0	0	0	0	0
Q8C4Y3	Negative elongation factor B	Nelfb	0	0	836.23	0	0	0	0	0	0	0	0	0	0	0	0	0	0	0	0	0	0	0	0	0	0	0	0	0	0	0	0	0	0	0	0	0	0	0	0	0	0	0	0	0	0	0	0
Q8C570	mRNA export factor	Rae1	0	3346	1623.1	0	0	0	0	0	0	0	0	0	0	0	0	0	0	0	0	0	0	0	0	0	0	0	0	0	0	0	0	0	0	0	0	0	0	0	0	0	0	0	0	0	0	0	0
Q8C5L7	RNA-binding protein 34	Rbm34	0	1446.6	3855.2	0	0	0	0	0	0	0	0	0	0	0	0	0	0	0	0	0	0	0	0	0	0	0	0	0	0	0	0	0	0	0	0	0	0	0	0	0	0	0	0	0	0	0	0
Q8C5N3	Pre-mRNA-splicing factor CWC22 homolog	Cwc22	466.82	1577	1834.2	0	0	0	0	0	0	0	0	0	0	0	0	0	0	0	0	0	0	0	0	0	0	0	0	0	0	0	0	0	0	0	0	0	0	0	0	0	0	0	0	0	0	0	0
Q8C6B9	Active regulator of SIRT1	Rps19bp1	7152.9	10476	10565	0	0	0	0	0	0	0	0	0	0	0	0	0	0	0	0	0	0	0	0	0	0	0	0	0	0	0	0	0	0	0	0	0	0	0	0	0	0	0	0	0	0	0	0
Q8C6G8	WD repeat-containing protein 26	Wdr26	0	0	8514	0	0	0	0	0	0	0	0	0	0	0	0	0	0	0	0	0	0	0	0	0	0	0	0	0	0	0	0	0	0	0	0	0	0	0	0	0	0	0	0	0	0	0	0
Q8C6U2	PQ-loop repeat-containing protein 3	Pqlc3	0	0	5519.7	0	0	0	0	0	0	0	0	0	0	0	0	0	0	0	0	0	0	0	0	0	0	0	0	0	0	0	0	0	0	0	0	0	0	0	0	0	0	0	0	0	0	0	0
Q8C7K6	Prenylcysteine oxidase-like	Pcyox1l	5125.3	3655.6	1293.2	0	0	0	0	0	0	0	0	0	0	0	0	0	0	0	0	0	0	0	0	0	0	0	0	0	0	0	0	0	0	0	0	0	0	0	0	0	0	0	0	0	0	0	0
Q8C7R4	Ubiquitin-like modifier-activating enzyme 6	Uba6	0	656.02	1312.3	0	0	0	0	0	0	0	0	0	0	0	0	0	0	0	0	0	0	0	0	0	0	0	0	0	0	0	0	0	0	0	0	0	0	0	0	0	0	0	0	0	0	0	0
Q8C7V3	U3 small nucleolar RNA-associated protein 15 homolog	Utp15	5098.1	7821.6	14580	0	0	0	0	0	0	0	0	0	0	0	0	0	0	0	0	0	0	0	0	0	0	0	0	0	0	0	46.009	0	0	0	0	0	0	0	0	0	0	51.813	0	0	0	0	0
Q8C7X2	ER membrane protein complex subunit 1	Emc1	11245	14400	16572	0	0	91.975	0	0	0	0	0	0	0	0	0	0	0	0	0	0	0	0	0	0	0	0	0	0	0	0	0	0	0	0	0	0	0	0	0	0	0	114.16	0	0	50.695	21.974	0
Q8C854	Myelin expression factor 2	Myef2	1592.1	9227.6	17419	0	0	0	0	0	0	0	0	0	0	0	0	0	0	0	0	0	0	0	0	0	0	0	0	0	42.448	0	0	0	0	0	0	0	0	0	0	0	0	0	0	0	52.57	0	0
Q8CAQ8	MICOS complex subunit Mic60	Immt	42220	51255	76723	370.01	0	633.15	61.182	95.176	241.66	378.95	0	674.77	34.886	177.64	300.77	184.28	18.27	65.586	0	155.66	107.16	0	149.52	0	0	129.75	148.98	234.07	860.46	0	85.287	0	270.55	326.29	62.798	189.96	58.453	230	0	0	24.559	583.89	287.65	275.66	298.94	92.452	270.04
Q8CAS9	Poly [ADP-ribose] polymerase 9	Parp9	0	915.89	2328.9	0	0	0	0	0	0	0	0	0	0	0	0	0	0	0	0	0	0	0	0	0	0	0	0	0	0	0	0	0	0	0	0	0	0	0	0	0	0	0	0	0	0	0	0
Q8CB77	Transcription elongation factor B polypeptide 3	Tceb3	0	1692.9	2228.3	0	0	0	0	0	0	0	0	0	0	0	0	0	0	0	0	0	0	0	0	0	0	0	0	0	0	0	0	0	0	0	0	0	0	0	0	0	0	0	0	0	0	0	0
Q8CBA2	Schlafen family member 5	Slfn5	0	626.1	662.4	0	0	0	0	0	0	0	0	0	0	0	0	0	0	0	0	0	0	0	0	0	0	0	0	0	0	0	0	0	0	0	0	0	0	0	0	0	0	0	0	0	0	0	0
Q8CCF0	U4/U6 small nuclear ribonucleoprotein Prp31	Prpf31	5937	12425	18527	0	0	0	0	0	0	0	0	0	0	0	0	0	0	0	0	0	0	0	0	0	0	0	0	0	0	0	0	0	0	0	0	0	0	0	0	0	0	0	0	0	0	0	0
Q8CCJ3	E3 UFM1-protein ligase 1	Ufl1	931.31	4136.9	9033.8	0	0	0	0	0	0	0	0	0	0	0	0	0	0	0	0	0	0	0	0	0	0	0	0	0	0	0	0	0	0	0	0	0	0	0	0	0	0	0	0	0	0	0	0
Q8CCS6	Polyadenylate-binding protein 2	Pabpn1	13360	71423	76000	0	0	0	0	0	0	0	0	0	0	0	0	0	0	0	0	0	0	0	0	0	0	0	0	0	0	0	0	0	0	0	0	0	0	0	0	0	0	0	0	0	225.35	0	0
Q8CDN6	Thioredoxin-like protein 1	Txnl1	0	10654	14645	0	0	0	0	0	0	0	0	0	0	0	0	0	0	0	0	0	0	0	0	0	0	0	0	0	0	0	0	0	0	0	0	0	0	0	0	0	0	0	0	0	0	0	0
Q8CEC0	Nuclear pore complex protein Nup88	Nup88	938.41	6444.3	3387.4	0	0	0	0	0	0	0	0	0	0	0	0	0	0	0	0	0	0	0	0	0	0	0	0	0	0	0	0	0	0	0	0	0	0	0	0	0	0	0	0	0	0	0	0
Q8CF66	Ragulator complex protein LAMTOR4;Ragulator complex protein LAMTOR4, N-terminally processed	Lamtor4	39727	45016	10528	0	0	0	0	0	0	0	0	0	0	0	0	0	0	0	0	0	0	0	0	0	0	0	0	0	0	0	0	0	0	0	0	0	0	0	0	0	0	0	0	0	0	0	0
Q8CFI7	DNA-directed RNA polymerase II subunit RPB2	Polr2b	0	803.12	656.1	0	0	0	0	0	0	0	0	0	0	0	0	0	0	0	0	0	0	0	0	0	0	0	0	0	0	0	0	0	0	0	0	0	0	0	0	0	0	0	0	0	0	0	0
Q8CFQ3	Intron-binding protein aquarius	Aqr	2652	6545.9	6554.9	0	0	0	0	0	0	0	0	0	0	0	0	0	0	0	0	0	0	0	0	0	0	0	0	0	0	0	0	73.611	0	0	0	0	0	0	0	0	0	0	0	0	0	0	0
Q8CG46	Structural maintenance of chromosomes protein 5	Smc5	0	0	0	0	0	0	0	0	0	0	0	0	0	0	0	0	0	0	0	0	0	0	0	0	0	0	0	0	0	0	0	0	0	0	0	0	0	0	0	0	0	0	0	0	0	0	0
Q8CG47	Structural maintenance of chromosomes protein 4	Smc4	239.74	1286.2	479.44	0	0	0	0	0	0	0	0	0	0	0	0	0	0	0	0	0	0	0	0	0	0	0	0	0	0	0	0	0	0	0	0	0	0	0	0	0	0	0	0	0	0	0	0
Q8CG48	Structural maintenance of chromosomes protein 2	Smc2	415.56	967.24	882.47	0	0	0	0	0	0	0	0	0	0	0	0	0	0	0	0	402.24	0	0	0	0	0	0	0	0	0	0	0	0	0	0	0	0	0	0	0	0	0	27.592	0	0	0	0	0
Q8CGC6	RNA-binding protein 28	Rbm28	2732.8	6373.1	6942.7	0	0	0	0	0	0	0	0	35.466	0	0	0	0	0	0	0	0	0	0	0	0	0	0	0	0	0	0	0	0	0	0	0	0	0	0	0	0	0	0	0	0	0	0	0
Q8CGC7	Bifunctional glutamate/proline--tRNA ligase;Glutamate--tRNA ligase;Proline--tRNA ligase	Eprs	0	1487.2	5855.4	0	0	0	0	0	0	0	0	0	0	0	0	0	0	0	0	0	0	0	0	0	0	0	0	0	0	0	0	0	0	0	0	0	0	0	0	0	0	0	0	0	0	0	0
Q8CGF7	Transcription elongation regulator 1	Tcerg1	446.73	2162.7	1582.7	0	0	0	0	0	0	0	0	0	0	0	0	0	0	0	0	0	0	0	0	0	0	0	0	0	0	0	0	0	0	0	0	0	0	0	0	0	0	0	0	0	0	0	0
Q8CGK3	Lon protease homolog, mitochondrial	Lonp1	15774	22011	34979	100.2	202.67	274.03	54.929	51.063	110.83	0	0	316.24	0	0	46.283	0	0	0	0	48.555	51.035	0	68.333	0	0	0	128.07	0	175.84	0	0	0	42.88	215.56	0	30.914	0	38.252	0	0	0	460.17	0	41.781	45.566	0	33.619
Q9D2U9	Histone H2B type 3-A;Histone H2B type 3-B;Histone H2B type 2-E	Hist3h2ba	551.34	641.25	0	1551	1147.9	912.84	561.07	0	1146.7	962.51	0	1388.7	0	0	0	0	424.76	0	0	0	0	0	0	0	0	0	0	0	0	0	0	0	0	0	0	0	0	0	0	0	0	2083.4	0	0	0	0	0
Q8CGY8	UDP-N-acetylglucosamine--peptide N-acetylglucosaminyltransferase 110 kDa subunit	Ogt	0	2056.4	2176	0	0	0	0	0	0	0	0	0	0	0	0	0	0	0	0	0	0	0	0	0	0	0	0	0	0	0	0	0	0	0	0	0	0	0	0	0	0	0	0	0	0	0	0
Q8CGZ0	Calcium homeostasis endoplasmic reticulum protein	Cherp	0	4208.7	6503.7	0	0	0	0	0	0	0	0	0	0	0	0	0	0	0	0	0	0	0	0	0	0	0	0	0	0	0	0	0	0	0	0	0	0	0	0	0	0	0	0	0	0	0	0
Q8CH18	Cell division cycle and apoptosis regulator protein 1	Ccar1	377.11	9128	16247	0	0	0	0	0	0	0	0	0	0	0	0	0	0	0	0	0	0	0	0	0	0	0	0	0	0	0	0	0	0	0	0	0	0	0	0	0	0	0	0	0	0	0	0
Q8CH25	SAFB-like transcription modulator	Sltm	0	2165.3	3479.2	0	0	0	0	0	0	0	0	0	0	0	0	0	0	0	0	0	0	0	0	0	0	0	0	0	0	0	0	0	0	0	0	0	0	0	0	0	0	0	0	0	0	0	0
Q8CHK3	Lysophospholipid acyltransferase 7	Mboat7	3115	3702.9	7604.9	0	0	0	0	0	0	0	0	0	0	0	0	0	0	0	0	0	0	0	0	0	0	0	0	0	0	0	0	0	0	0	0	0	0	0	0	0	0	0	0	0	0	0	0
Q8CHY6	Transcriptional repressor p66 alpha	Gatad2a	0	601	1188.6	0	0	0	0	0	0	0	0	0	0	0	0	0	0	0	0	0	0	0	0	0	0	0	0	0	0	0	0	0	0	0	0	0	0	0	0	0	0	0	0	0	0	0	0
Q8CI11	Guanine nucleotide-binding protein-like 3	Gnl3	19467	38094	47153	0	0	0	0	0	0	0	0	79.801	0	0	0	0	0	0	0	0	0	0	0	0	0	0	0	0	0	0	0	0	0	0	0	0	0	0	0	0	0	0	0	0	0	0	0
Q8CI32	BAG family molecular chaperone regulator 5	Bag5	0	0	1580.2	0	0	0	0	0	0	0	0	0	0	0	0	0	0	0	0	0	0	0	0	0	0	0	0	0	0	0	0	0	0	0	0	0	0	0	0	0	0	0	0	0	0	0	0
Q8CI51	PDZ and LIM domain protein 5	Pdlim5	0	0	1876.2	0	0	0	0	0	0	0	0	0	0	0	0	0	0	0	0	0	0	0	0	0	0	0	0	0	0	0	0	0	0	0	0	0	0	0	0	0	0	0	0	0	0	0	0
Q8CIE6	Coatomer subunit alpha;Xenin;Proxenin	Copa	0	0	5252.2	0	0	0	0	0	0	0	0	0	0	0	0	0	0	0	0	0	0	0	0	0	0	0	0	0	0	0	0	0	0	0	0	0	0	0	0	0	0	0	0	0	0	0	0
Q8CIM8	Integrator complex subunit 4	Ints4	0	484.6	1442.1	0	0	0	0	0	0	0	0	0	0	0	0	0	0	0	0	0	0	0	0	0	0	0	0	0	0	0	0	0	0	0	0	0	0	0	0	0	0	0	0	0	0	0	0
Q8CJF7	Protein ELYS	Ahctf1	198.51	0	0	0	0	0	0	0	0	0	0	0	0	0	0	0	0	0	0	0	0	0	0	0	0	0	0	0	0	0	0	0	0	0	0	0	0	0	0	0	0	0	0	0	0	0	0
Q8JZM7	Parafibromin	Cdc73	0	3533.5	1186.7	0	0	0	0	0	0	0	0	0	0	0	0	0	0	0	0	0	0	0	0	0	0	0	0	0	0	0	0	0	0	0	0	0	0	0	0	0	0	0	0	0	0	0	0
Q8JZN5	Acyl-CoA dehydrogenase family member 9, mitochondrial	Acad9	6202.8	9530.9	8393.2	0	0	0	0	0	0	0	0	0	0	0	0	0	0	0	0	0	0	0	0	0	0	0	0	0	0	0	0	0	0	0	0	0	0	0	0	0	0	0	0	0	0	0	0
Q8JZN7	Mitochondrial Rho GTPase 2	Rhot2	0	1722.9	2392	0	0	0	0	0	0	0	0	0	0	0	0	0	0	0	0	0	0	0	0	0	0	0	0	0	0	0	0	0	0	0	0	0	0	0	0	0	0	0	0	0	0	0	0
Q8JZQ2	AFG3-like protein 2	Afg3l2	402.65	724.67	3592.3	0	0	0	0	0	0	0	0	0	0	0	0	0	0	0	0	0	0	0	0	0	0	0	0	0	0	0	0	0	0	0	0	0	0	0	0	0	0	0	0	0	0	0	0
Q8JZQ9	Eukaryotic translation initiation factor 3 subunit B	Eif3b	0	0	2038.6	0	0	0	0	0	0	0	0	0	0	0	0	0	0	0	0	0	0	0	0	0	0	0	0	0	0	0	0	0	0	0	0	0	0	0	0	0	0	0	0	0	0	0	0
Q8JZR0	Long-chain-fatty-acid--CoA ligase 5	Acsl5	2280.3	4119.4	11720	0	0	0	0	0	0	0	0	49.628	0	0	0	0	0	0	0	0	0	0	0	0	0	0	0	0	0	0	0	0	0	0	0	0	0	0	0	0	0	53.916	0	0	0	0	0
Q8JZU2	Tricarboxylate transport protein, mitochondrial	Slc25a1	9725.2	10121	23375	0	0	0	0	84.225	0	0	0	0	0	0	0	0	0	0	0	0	0	0	0	0	0	0	0	0	0	0	0	0	0	0	0	0	0	0	0	0	0	138.86	0	0	0	0	0
Q8JZX4	Splicing factor 45	Rbm17	779.91	1200.9	12093	0	0	0	0	0	0	0	0	0	0	0	61.364	0	0	0	0	0	0	0	0	0	0	0	0	0	0	0	0	0	0	0	0	0	0	0	0	0	0	0	43.112	0	0	0	0
Q8K009	Mitochondrial 10-formyltetrahydrofolate dehydrogenase	Aldh1l2	591.22	392.31	466.51	0	0	0	0	0	0	0	0	0	0	0	0	0	0	0	0	0	0	0	0	0	0	0	0	0	0	0	0	0	0	0	0	0	0	0	0	0	0	0	0	0	0	0	0
Q8K019	Bcl-2-associated transcription factor 1	Bclaf1	1598.7	3674.6	7812	64.327	0	0	0	0	0	42.451	0	41.456	0	0	0	0	0	0	0	0	0	26.963	0	0	0	0	0	0	0	0	0	0	0	0	0	0	30.121	0	0	0	0	0	0	0	0	0	0
Q8K021	Secretory carrier-associated membrane protein 1	Scamp1	6102.9	7286.3	14341	0	0	0	0	0	0	0	0	0	0	0	148.45	0	0	0	0	0	0	0	0	0	0	0	0	0	0	0	0	0	0	0	0	0	0	0	0	0	0	0	0	0	0	0	0
Q8K031	StAR-related lipid transfer protein 8	Stard8	2971.4	0	1996	0	0	0	0	74.136	0	0	0	165.12	0	0	0	0	0	0	0	0	0	0	0	0	0	0	0	0	0	0	0	0	0	0	0	0	0	0	0	0	0	0	0	0	0	0	0
Q8K078	Solute carrier organic anion transporter family member 4A1	Slco4a1	0	1107.4	3571.2	0	0	0	0	0	0	0	0	0	0	0	0	0	0	0	0	0	0	0	0	0	0	0	0	0	0	0	0	0	0	0	0	0	0	0	0	0	0	0	0	0	0	0	0
Q8K0B2	Probable lysosomal cobalamin transporter	Lmbrd1	3062.5	4797.9	7669.2	0	250.29	0	0	0	0	0	0	0	0	0	178.86	0	0	0	0	0	0	0	0	0	0	0	0	0	0	0	0	0	0	0	0	0	0	0	0	0	0	0	0	0	0	0	0
Q8K0C4	Lanosterol 14-alpha demethylase	Cyp51a1	13390	0	0	0	0	0	0	0	0	0	0	0	0	0	0	453.12	0	0	0	0	0	0	0	0	0	0	0	0	0	0	0	0	0	77.975	0	0	0	0	0	0	0	170.59	0	0	0	0	0
Q8K0D5	Elongation factor G, mitochondrial	Gfm1	7849.3	10340	3546	0	0	0	0	0	0	0	0	0	0	0	0	0	0	0	0	0	0	0	0	0	0	0	0	0	0	0	0	0	0	0	0	0	0	0	0	0	0	99.051	0	0	0	0	0
Q8K0F1	TBC1 domain family member 23	Tbc1d23	0	0	1273.9	0	0	0	0	0	0	0	0	0	0	0	0	0	0	0	0	0	0	0	0	0	0	0	0	0	0	0	0	0	0	0	0	0	0	0	0	0	0	0	0	0	0	0	0
Q8K1B8	Fermitin family homolog 3	Fermt3	0	0	6989.7	0	0	0	0	0	0	0	0	0	0	0	0	0	0	0	0	0	0	0	0	0	0	0	0	0	0	0	0	0	0	0	0	0	0	0	0	0	0	0	0	0	0	0	0
Q8K1E0	Syntaxin-5	Stx5	0	0	3956.6	0	0	0	0	0	0	0	0	0	0	0	0	0	0	0	0	0	0	0	0	0	0	0	0	0	0	0	0	0	0	0	0	0	0	0	0	0	0	0	0	0	0	0	0
Q8K1T1	Leucine-rich repeat-containing protein 25	Lrrc25	0	1614.1	0	0	0	0	0	0	0	0	0	0	147.66	0	0	0	0	0	0	0	0	0	0	0	0	0	0	0	0	0	0	0	0	0	0	0	0	0	0	0	0	0	0	0	0	0	0
Q8K1Z0	Ubiquinone biosynthesis protein COQ9, mitochondrial	Coq9	2371.7	1993.6	5526.7	0	0	0	0	0	0	0	0	0	0	0	0	0	0	0	0	0	0	0	0	0	0	0	0	0	0	0	0	0	0	0	0	0	0	0	0	0	0	0	0	0	0	0	0
Q8K202	DNA-directed RNA polymerase I subunit RPA49	Polr1e	0	2675	0	0	0	0	0	0	0	0	0	0	0	0	0	0	0	0	0	0	0	0	0	0	0	0	0	0	0	0	0	0	0	0	0	0	0	0	0	0	0	0	0	0	0	0	0
Q8K224	N-acetyltransferase 10	Nat10	5259.6	13776	15289	15.771	0	0	0	0	0	0	0	0	0	0	0	0	0	0	0	0	0	0	0	0	0	0	0	0	0	0	0	0	0	0	0	0	0	0	0	0	0	91.514	0	0	39.252	0	0
Q8K273	Membrane magnesium transporter 1	Mmgt1	5018.6	7054	17533	0	0	0	0	0	0	0	0	0	0	0	0	0	0	0	0	0	0	0	0	0	0	0	0	0	0	0	0	0	0	0	0	0	0	0	0	0	0	0	0	0	0	0	0
Q8K284	General transcription factor 3C polypeptide 1	Gtf3c1	243.34	291.69	283.84	0	0	0	0	0	0	0	0	0	0	0	0	0	0	0	0	0	0	0	0	0	0	0	0	0	0	0	0	0	0	0	0	0	0	0	0	0	0	0	0	0	0	0	0
Q8K297	Procollagen galactosyltransferase 1	Colgalt1	3489.4	2263.4	6780.9	0	0	0	0	0	0	0	0	0	0	0	0	0	0	0	0	0	0	0	0	0	0	0	0	0	0	0	0	0	0	0	0	0	0	0	0	0	0	0	0	0	0	0	0
Q8K2B3	Succinate dehydrogenase [ubiquinone] flavoprotein subunit, mitochondrial	Sdha	38626	52812	50120	763.69	50.051	624.54	58.198	54.589	666.63	243.1	0	875.72	202.51	0	333.63	257.92	131.34	0	36.539	0	0	0	291.4	0	0	47.949	68.703	354.06	635.02	115.13	56.67	0	183.54	240.87	0	326.63	135.02	128.02	75.947	0	0	1538.1	427.76	366.16	401.64	98.009	142.44
Q8K2C7	Protein OS-9	Os9	628.96	1797.8	2152	0	0	0	0	0	0	0	0	0	0	0	0	0	0	0	0	0	0	0	0	0	0	0	0	0	0	0	0	0	0	0	0	0	0	0	0	0	0	0	0	0	0	0	0
Q8K2C9	Very-long-chain (3R)-3-hydroxyacyl-CoA dehydratase 3	Hacd3	2894.1	20882	42418	0	0	0	0	0	0	0	0	0	0	0	0	0	0	0	0	0	0	0	0	0	0	0	0	0	0	0	0	0	0	0	0	0	0	0	0	0	0	0	0	0	0	0	0
Q8K2T8	RNA polymerase II-associated factor 1 homolog	Paf1	0	715.57	561.29	0	0	0	0	0	0	0	0	0	0	0	0	0	0	0	0	0	0	0	0	0	0	0	0	0	0	0	0	0	0	0	0	0	0	0	0	0	0	0	0	0	0	0	0
Q8K301	Probable ATP-dependent RNA helicase DDX52	Ddx52	3189.2	4166.7	7489.9	0	0	0	0	0	0	0	0	0	0	0	0	0	0	0	0	0	0	0	0	0	0	0	0	0	0	0	0	0	0	0	0	0	0	0	0	0	0	0	0	0	0	0	0
Q8K310	Matrin-3	Matr3	19538	54288	57384	28.296	0	106.81	0	67.841	0	56.337	0	83.772	52.342	0	26.321	33.695	0	0	0	0	0	0	35.005	0	0	28.857	25.352	23.476	203.54	36.497	35.766	0	0	0	0	74.263	0	0	0	0	0	127.41	0	112.99	50.696	0	26.347
Q8K363	ATP-dependent RNA helicase DDX18	Ddx18	9277.2	24766	20119	0	0	68.123	0	67.465	0	33.663	0	0	0	0	0	0	0	0	0	0	0	0	0	0	0	0	0	0	0	0	0	0	0	0	0	89.88	0	0	0	0	0	162.95	0	0	0	0	0
Q8K3A9	7SK snRNA methylphosphate capping enzyme	Mepce	0	0	1241.4	0	0	0	0	0	0	0	0	0	0	0	0	0	0	0	0	0	0	0	0	0	0	0	0	0	0	0	0	0	0	0	0	0	0	0	0	0	0	0	0	0	0	0	0
Q8K3H0	DCC-interacting protein 13-alpha	Appl1	0	0	1020	0	0	0	0	0	0	0	0	0	0	0	0	0	0	0	0	0	0	0	0	0	0	0	0	0	0	0	0	0	0	0	0	0	0	0	0	0	0	0	0	0	0	0	0
Q8K3J1	NADH dehydrogenase [ubiquinone] iron-sulfur protein 8, mitochondrial	Ndufs8	5147.5	5067.3	3315.4	0	0	0	0	0	0	0	0	0	0	0	0	0	0	0	0	0	0	0	0	0	0	0	0	0	0	0	0	0	0	0	0	0	0	0	0	0	0	0	0	0	0	0	0
Q8K3X4	Interferon regulatory factor 2-binding protein-like	Irf2bpl	0	1946.4	4180	0	0	0	0	0	0	0	0	0	0	0	0	0	0	0	0	0	0	0	0	0	0	0	0	0	0	0	0	0	0	0	0	0	0	0	0	0	0	0	0	0	0	0	0
Q8K411	Presequence protease, mitochondrial	Pitrm1	1781.7	4289.6	1246.8	0	0	0	0	0	0	0	0	0	0	0	0	0	0	0	0	0	0	0	0	0	0	0	0	0	0	0	0	0	0	0	0	0	0	0	0	0	0	0	0	0	0	0	0
Q8K4B0	Metastasis-associated protein MTA1	Mta1	0	3481.8	3860.5	0	0	0	0	0	0	0	0	0	0	0	0	0	0	0	0	0	0	0	0	0	0	0	0	0	0	0	0	0	0	0	0	0	0	0	0	0	0	0	0	0	0	0	0
Q8K4L0	ATP-dependent RNA helicase DDX54	Ddx54	0	1250.2	2526.1	0	0	0	0	0	0	0	0	0	0	0	0	0	0	0	0	0	0	0	0	0	0	0	0	0	0	0	0	0	0	0	0	0	0	0	0	0	0	0	0	0	0	0	0
Q8K4L4	Protein POF1B	Pof1b	4551	2102.7	3111.1	0	358.83	451.35	202.95	0	0	495.45	0	268.6	0	165.3	99.648	0	0	0	0	226.81	148.23	227.6	0	226.6	174.01	195.97	151.42	146.58	149.31	0	0	130.17	0	95.215	0	0	0	0	0	0	0	0	0	0	0	103.03	44.563
Q8K4P0	pre-mRNA 3 end processing protein WDR33	Wdr33	0	1141.2	0	0	0	0	0	0	0	0	0	0	0	0	0	0	0	0	0	0	0	0	0	0	0	0	0	0	0	0	0	0	0	0	0	0	0	0	0	0	0	0	0	0	0	0	0
Q8K4Z5	Splicing factor 3A subunit 1	Sf3a1	26431	77888	66442	0	0	150.19	0	210.11	118.56	314.93	0	226.49	91.415	0	147.71	63.98	0	0	0	57.441	0	135.7	73.801	0	0	53.052	0	113.84	493.18	78.203	0	0	0	76.138	0	57.085	82.302	0	0	0	0	177.36	47.988	53.545	375.19	0	0
Q8QZS1	3-hydroxyisobutyryl-CoA hydrolase, mitochondrial	Hibch	773.11	801.78	1107.7	0	0	0	0	0	0	0	0	0	0	0	0	0	0	0	0	0	0	0	0	0	0	0	0	0	0	0	0	0	0	0	0	0	0	0	0	0	0	0	0	0	0	0	0
Q8QZT1	Acetyl-CoA acetyltransferase, mitochondrial	Acat1	56161	62084	54066	812.02	324.66	1524.2	121.68	388.41	884.49	997.62	0	1519.4	344.91	99.411	661.71	361.99	0	0	0	122.2	260.69	79.771	80.183	0	0	0	229	477.83	1218.8	0	82.996	0	440.26	342.73	0	255.39	310.59	0	0	103.47	0	2296.7	0	693.57	452.64	0	712.01
Q8QZV7	Protein asunder homolog	Asun	0	412.22	0	0	0	0	0	0	0	0	0	0	0	0	0	0	0	0	0	0	0	0	0	0	0	0	0	0	0	0	0	0	0	0	0	0	0	0	0	0	0	0	0	0	0	0	0
Q8QZY1	Eukaryotic translation initiation factor 3 subunit L	Eif3l	0	751.76	1652.8	0	0	0	0	0	0	0	0	0	0	0	0	0	0	0	0	0	0	0	0	0	0	0	0	0	0	0	0	0	0	0	0	0	0	0	0	0	0	0	0	0	0	0	0
Q8QZY9	Splicing factor 3B subunit 4	Sf3b4	28914	54974	52135	0	0	529.56	0	0	0	0	0	596.61	0	0	0	0	0	0	0	175.38	0	0	0	0	0	0	0	0	0	0	0	0	0	0	0	0	0	0	0	0	0	0	0	0	0	0	0
Q8R001	Microtubule-associated protein RP/EB family member 2	Mapre2	0	0	7550.4	0	0	0	0	0	0	0	0	0	0	0	0	0	0	0	0	0	0	0	0	0	0	0	0	0	0	0	0	0	0	0	0	0	0	0	0	0	0	0	0	0	0	0	0
Q8R010	Aminoacyl tRNA synthase complex-interacting multifunctional protein 2	Aimp2	0	0	2464.3	0	0	0	0	0	0	0	0	0	0	0	0	0	0	0	0	0	0	0	0	0	0	0	0	0	0	0	0	0	0	0	0	0	0	0	0	0	0	0	0	0	0	0	0
Q8R016	Bleomycin hydrolase	Blmh	1651.6	2108.1	648.87	92.503	720.12	2159.9	497.26	0	455.47	599.54	0	567.69	242.93	265.3	324.93	264.48	0	144.54	0	0	0	0	0	0	43.223	0	0	61.279	0	0	113.85	0	91.352	0	0	0	0	0	0	0	0	96.297	115.1	0	381.06	80.171	0
Q8R081	Heterogeneous nuclear ribonucleoprotein L	Hnrnpl	20759	54573	81017	242.46	316.81	0	0	576.32	0	0	0	246.53	52.241	0	232.25	0	85.63	0	0	0	0	62.182	0	0	0	0	0	0	0	0	0	0	0	88.728	0	0	0	76.853	0	59.638	0	113.63	74.119	139.1	599.69	0	0
Q8R0G9	Nuclear pore complex protein Nup133	Nup133	4000.8	8808.9	7991.2	0	0	0	0	0	0	0	0	0	0	0	0	0	0	0	0	0	0	0	0	0	0	0	0	0	0	0	0	0	0	0	0	0	0	0	0	0	0	0	0	0	0	0	0
Q8R0X7	Sphingosine-1-phosphate lyase 1	Sgpl1	14890	11513	32665	109.56	0	0	0	0	123.07	0	0	69.431	0	0	0	0	0	0	93.616	0	0	0	0	0	0	0	0	59.716	0	0	0	0	0	0	0	72.54	71.095	69.261	0	40.056	0	0	107.92	66.917	0	0	0
Q8R180	ERO1-like protein alpha	Ero1l	27022	27119	120100	0	0	1345.6	0	0	0	0	0	0	0	0	744.29	112.97	457.08	0	0	0	0	0	0	0	0	0	0	0	0	0	0	0	0	0	0	0	0	0	0	0	0	184.14	0	215.4	0	0	0
Q8R1B4	Eukaryotic translation initiation factor 3 subunit C	Eif3c	0	0	1060.3	0	0	0	0	0	0	0	0	0	0	0	0	0	0	0	0	0	0	0	0	0	0	0	0	0	0	0	0	0	0	0	0	0	0	0	0	0	0	0	0	0	0	0	0
Q8R1I1	Cytochrome b-c1 complex subunit 9	Uqcr10	89147	109820	130390	868.79	0	3905	349.86	0	3203	0	0	3222	0	0	954.15	959.65	0	0	0	0	0	0	508	0	0	0	510	0	0	0	0	0	0	0	0	450.78	0	0	0	0	0	1660.9	0	582.41	742.66	429.45	540.3
Q8R1S0	Ubiquinone biosynthesis monooxygenase COQ6, mitochondrial	Coq6	790.63	949.56	1108	0	0	0	0	0	0	0	0	0	0	0	0	0	0	0	0	0	0	0	0	0	0	0	0	0	0	0	0	0	0	0	0	0	0	0	0	0	0	0	0	0	0	0	0
Q8R1V4	Transmembrane emp24 domain-containing protein 4	Tmed4	12383	4959.6	15904	0	0	0	0	0	0	0	0	0	0	0	0	0	0	0	0	0	0	0	0	0	0	0	0	0	0	0	0	0	0	0	0	0	0	0	0	0	0	0	0	0	0	0	0
Q8R205	Zinc finger CCCH domain-containing protein 10	Zc3h10	0	1790.6	2374.5	0	0	0	0	0	0	0	0	0	0	0	0	0	0	0	0	0	0	0	0	0	0	0	0	0	0	0	0	0	0	0	0	0	0	0	0	0	0	0	0	0	0	0	0
Q8R2M2	Deoxynucleotidyltransferase terminal-interacting protein 2	Dnttip2	3538.8	11227	14949	0	0	0	0	0	0	0	0	0	0	0	0	0	0	0	0	0	0	0	0	0	0	0	0	0	0	0	0	0	0	0	0	61.839	0	0	0	0	0	0	0	0	0	0	0
Q8R2N2	Cirhin	Cirh1a	2345.9	5659.3	8621.8	0	0	0	0	0	0	0	0	0	0	0	0	0	0	0	0	0	0	0	0	0	0	0	0	0	0	0	0	0	0	0	0	0	0	0	0	0	0	0	0	0	0	0	0
Q8R2Q4	Ribosome-releasing factor 2, mitochondrial	Gfm2	0	2274.6	1582.1	0	0	0	0	0	0	0	0	0	0	0	0	0	0	0	0	0	0	0	0	0	0	0	0	0	0	0	0	0	0	0	0	0	0	0	0	0	0	0	0	0	0	0	0
Q8R2Q8	Bone marrow stromal antigen 2	Bst2	0	15506	5771.2	0	0	0	0	0	0	0	0	0	0	0	0	0	0	0	0	0	0	0	0	0	0	0	0	0	0	0	0	0	0	0	0	0	0	0	0	0	0	0	0	0	0	0	0
Q8R2Y8	Peptidyl-tRNA hydrolase 2, mitochondrial	Ptrh2	44953	51222	43412	258.28	0	0	0	0	161.88	176.88	206.22	555.13	0	219.54	424.12	0	0	0	0	0	0	0	0	0	0	0	0	154.49	211.48	0	0	0	0	131.48	0	0	134.6	0	0	0	88.416	295.24	276.34	343.83	0	0	415.4
Q8R317	Ubiquilin-1;Ubiquilin-4;Ubiquilin-2	Ubqln1	0	6168.4	5445	0	0	0	0	0	0	0	0	0	0	0	0	0	0	0	0	0	0	0	0	0	0	0	0	0	0	0	0	0	0	0	0	0	0	0	0	0	0	0	0	0	0	0	0
Q8R323	Replication factor C subunit 3	Rfc3	4205.2	10477	1482.3	0	0	0	0	0	0	0	0	0	0	0	0	0	0	0	0	0	0	0	0	0	0	0	0	0	0	0	0	0	0	0	0	0	0	0	0	0	0	0	0	0	0	0	0
Q8R326	Paraspeckle component 1	Pspc1	0	4698.8	937.58	0	0	0	0	0	0	0	0	0	0	0	0	0	0	0	0	0	0	0	0	0	0	0	0	0	0	0	0	0	0	0	0	0	0	0	0	0	0	0	0	0	0	0	0
Q8R332	Nucleoporin p58/p45	Nupl1	0	10660	1616	0	0	0	0	0	0	0	0	0	0	0	0	0	0	0	0	0	0	0	0	0	0	0	0	0	0	0	0	0	0	0	0	0	0	0	0	0	0	0	0	0	0	0	0
Q8R3C0	Mini-chromosome maintenance complex-binding protein	Mcmbp	0	0	1898.2	0	0	0	0	0	0	0	0	0	0	0	0	0	0	0	0	0	0	0	0	0	0	0	0	0	0	0	0	0	0	0	0	0	0	0	0	0	0	0	0	0	0	0	0
Q8R3C6	Probable RNA-binding protein 19	Rbm19	0	2463.6	2271.3	0	0	0	0	0	0	0	0	0	0	0	0	0	0	0	0	0	0	0	0	0	0	0	0	0	0	0	0	0	0	0	0	0	0	0	0	0	0	0	0	0	0	0	0
Q8R3H7	Heparan sulfate 2-O-sulfotransferase 1	Hs2st1	0	4389.8	4222.5	0	0	716.81	0	0	0	0	0	0	0	0	0	816.5	0	0	0	940.42	0	0	0	0	91.142	0	0	0	0	0	0	749.22	0	993.72	0	0	588.58	0	0	0	0	0	0	0	0	0	0
Q8R3N1	Nucleolar protein 14	Nop14	921.18	7401.3	7038.1	0	0	0	0	0	0	0	0	0	0	0	0	0	0	0	0	0	0	0	0	0	0	0	0	0	0	0	0	0	0	0	0	0	0	0	0	0	0	0	0	0	0	0	0
Q8R3N6	THO complex subunit 1	Thoc1	1400	2809.2	3604	0	0	0	0	0	0	0	0	0	0	0	0	0	0	0	0	0	0	0	0	0	0	0	0	0	0	0	0	0	0	0	0	0	0	0	0	0	0	0	0	0	0	0	0
Q8R3Q6	Coiled-coil domain-containing protein 58	Ccdc58	12122	8639.6	9312.3	0	0	0	0	0	0	0	0	0	0	0	0	0	0	0	0	0	0	0	0	0	0	0	0	0	0	0	0	0	0	0	0	0	0	0	0	0	0	0	0	0	0	0	0
Q8R404	Protein QIL1	Qil1	42630	56326	60801	0	0	0	0	0	0	0	0	0	0	0	0	0	0	0	0	0	0	0	0	0	0	0	0	0	0	0	0	0	0	0	0	0	0	0	0	0	0	2023.4	0	0	1669.7	0	0
Q8R480	Nuclear pore complex protein Nup85	Nup85	1440.9	3568.9	3080.3	0	0	0	0	0	0	0	0	0	0	0	0	683.51	0	0	0	0	0	0	0	0	0	0	0	0	0	0	0	0	0	577.61	0	0	0	0	0	0	0	0	0	0	0	0	0
Q8R4N0	Citrate lyase subunit beta-like protein, mitochondrial	Clybl	4913.4	5985.2	6348.4	0	0	0	0	0	0	0	0	0	0	0	0	0	0	0	0	0	0	0	0	0	0	0	0	0	0	0	0	0	0	0	0	0	0	0	0	0	0	0	0	0	0	0	0
Q8R5J9	PRA1 family protein 3	Arl6ip5	5893.4	28687	55266	0	0	0	0	0	0	0	0	0	0	0	0	0	0	0	0	0	0	0	0	0	0	0	0	0	0	0	0	0	0	0	0	0	0	0	0	0	0	0	0	0	0	0	0
Q8R5K4	Nucleolar protein 6	Nol6	1564.5	2426.6	2684.8	0	0	0	0	0	0	0	0	0	0	0	0	0	0	0	0	0	0	0	0	0	0	0	0	0	0	0	0	0	0	0	0	0	0	0	0	0	0	0	0	0	0	0	0
Q8R5M8	Cell adhesion molecule 1	Cadm1	5925.3	1672.7	882	0	0	0	0	0	0	0	0	0	0	0	0	0	0	0	0	0	0	0	0	0	0	0	0	0	0	0	0	0	0	0	0	0	0	0	0	0	0	107.3	0	190.64	0	0	0
Q8VBT0	Thioredoxin-related transmembrane protein 1	Tmx1	6276.4	6921.8	7167.5	0	0	0	0	0	95.791	0	0	0	0	0	0	150.84	0	0	0	0	0	0	0	0	0	0	0	0	0	0	0	0	0	0	0	0	0	0	0	0	0	399.37	0	0	0	0	0
Q8VBT6	Apolipoprotein B receptor	Apobr	357.15	3401	5538.6	0	0	0	0	0	0	0	0	0	0	0	0	0	0	0	0	0	0	0	0	0	0	0	0	0	0	0	0	0	0	0	0	0	0	0	0	0	0	0	0	0	0	0	0
Q8VBV3	Exosome complex component RRP4	Exosc2	19949	17412	15496	3517.6	8468.6	7073.3	6507.5	1597.1	1793	7181.2	1582.8	4961	5258.2	4010.4	4110.5	0	699.49	3585.6	2987	5183.7	2188.5	7132.7	6625.4	5438.8	6788.1	5316	6436.9	5887.3	6461	3554.5	5009.5	4598.5	3730	6730.7	1053.1	3740	1383.6	3565.6	498.78	1411.7	1782.2	4019.5	7329.3	6779.3	0	5385.1	1457
Q8VBW5	HMG box transcription factor BBX	Bbx	0	0	876.34	0	0	0	0	0	0	0	0	0	0	0	0	0	0	0	0	0	0	0	0	0	0	0	0	0	0	0	0	0	0	0	0	0	0	0	0	0	0	0	0	0	0	0	0
Q8VBZ3	Cleft lip and palate transmembrane protein 1 homolog	Clptm1	729.2	2020.4	0	0	0	0	0	0	0	0	0	46.031	0	0	0	0	0	0	0	0	0	0	0	0	0	0	0	0	0	0	0	0	0	0	0	0	0	0	0	0	0	0	0	0	0	0	0
Q8VCB1	Nucleoporin NDC1	Ndc1	2800.5	7044.4	4570.8	0	0	0	0	0	0	0	0	0	0	0	0	0	0	0	0	0	0	0	0	0	0	0	0	0	0	0	0	0	0	0	0	0	0	0	0	0	0	133.38	0	0	0	0	0
Q8VCF0	Mitochondrial antiviral-signaling protein	Mavs	0	1200.4	3831.5	0	0	0	0	0	0	0	0	0	0	0	0	0	0	0	0	0	0	0	0	0	0	0	0	0	0	0	0	0	0	0	0	0	0	0	0	0	0	0	0	0	0	0	0
Q8VCG3	WD repeat-containing protein 74	Wdr74	0	2018.9	2384	0	0	0	0	0	0	0	0	0	0	0	0	0	0	0	0	0	0	0	0	0	0	0	0	0	0	0	0	0	0	0	0	0	0	0	0	0	0	0	0	0	0	0	0
Q8VCH6	Delta(24)-sterol reductase	Dhcr24	3807.4	2495.1	5268.5	0	0	0	0	0	0	0	0	0	0	0	0	0	0	0	0	0	0	0	0	0	0	0	0	0	0	0	0	0	0	0	0	0	0	0	0	0	0	129.6	121.36	0	0	0	0
Q8VCH8	UBX domain-containing protein 4	Ubxn4	9911.2	22377	12807	0	0	0	0	0	0	0	0	129.92	0	0	0	0	0	0	0	0	0	0	0	0	0	0	0	0	0	0	0	0	0	0	0	0	0	0	0	0	0	0	0	0	0	0	0
Q8VCL5	Solute carrier family 17 member 9	Slc17a9	0	579.32	0	0	0	3471.7	0	2187.2	0	2038.7	4264.9	3054.9	1120	0	0	3408.8	0	0	0	0	0	0	0	4785.4	2643.8	781.82	436.28	0	0	4573.6	4809.2	3155.5	482.72	0	2533.2	0	0	2112.4	0	0	0	21745	0	16246	0	51795	0
Q8VCM8	Nicalin	Ncln	4956.9	25942	27680	0	0	0	0	0	0	0	0	0	0	0	0	0	0	0	0	0	0	0	0	0	0	0	0	0	0	0	0	0	0	0	0	0	0	0	0	0	0	116.11	0	0	51.202	0	0
Q8VCT3	Aminopeptidase B	Rnpep	0	0	1275.6	0	0	0	0	0	0	0	0	0	0	0	0	0	0	0	0	0	0	0	0	0	0	0	0	0	0	0	0	0	0	0	0	0	0	0	0	0	0	0	0	0	0	0	0
Q8VD04	GRIP1-associated protein 1	Gripap1	0	0	897.23	0	0	0	0	0	0	0	0	0	0	0	0	0	0	0	0	0	0	0	0	0	0	0	0	0	0	0	0	0	0	0	0	0	0	0	0	0	0	0	0	0	0	0	0
Q8VDC0	Probable leucine--tRNA ligase, mitochondrial	Lars2	554.63	447.04	0	0	0	0	0	0	0	0	0	0	0	0	0	0	0	0	0	0	0	0	0	0	0	0	0	0	0	0	0	0	0	0	0	0	0	0	0	0	0	0	0	0	0	0	0
Q8VDD5	Myosin-9	Myh9	11931	31955	25963	0	151.42	0	0	9.4069	0	0	0	57.314	0	154.54	0	0	0	0	0	0	0	0	0	0	0	0	0	0	0	0	0	0	0	0	0	0	0	0	0	0	0	67.279	0	0	0	0	0
Q8VDD9	PH-interacting protein	Phip	0	317.52	307.62	0	0	0	0	0	0	0	0	0	0	0	0	0	0	0	0	0	0	0	0	0	0	0	0	0	0	0	0	0	0	0	0	0	0	0	0	0	0	0	0	0	0	0	0
Q8VDI9	Alpha-1,2-mannosyltransferase ALG9	Alg9	0	1620.9	0	0	0	0	0	0	0	0	0	0	0	0	0	0	0	0	0	0	0	0	0	0	0	0	0	0	0	0	0	0	0	0	0	0	0	0	0	0	0	0	0	0	0	0	0
Q8VDJ3	Vigilin	Hdlbp	0	2002.4	4441.9	0	0	0	0	0	0	0	0	0	0	0	0	0	0	0	0	0	0	0	0	0	0	0	0	0	0	0	0	0	0	0	0	0	0	0	0	0	0	0	0	0	0	0	0
Q8VDL4	ADP-dependent glucokinase	Adpgk	5818.6	9014.7	9143.3	0	0	0	0	0	0	0	0	73.858	0	0	0	0	0	0	0	0	0	0	0	0	0	0	0	0	0	0	0	0	0	0	0	0	0	0	0	0	0	0	0	0	807.34	0	0
Q8VDM4	26S proteasome non-ATPase regulatory subunit 2	Psmd2	2692.5	15381	34468	0	0	0	0	0	0	0	0	0	0	0	0	0	0	0	0	0	0	0	0	0	0	0	0	0	0	0	0	0	0	0	0	0	0	0	0	0	0	0	0	0	0	0	0
Q8VDM6	Heterogeneous nuclear ribonucleoprotein U-like protein 1	Hnrnpul1	0	3488.5	3446.8	0	0	0	0	0	0	0	0	0	0	0	0	0	0	0	0	0	0	0	0	0	0	0	0	0	0	0	0	0	0	0	0	0	0	0	0	0	0	0	0	0	0	0	0
Q8VDN2	Sodium/potassium-transporting ATPase subunit alpha-1	Atp1a1	34273	47664	40035	0	501.69	146.27	54.755	495.6	273.91	43.151	70.919	458.67	453.04	137.15	875.49	54.389	513.78	149.15	46.076	54.594	0	0	68.649	0	21.673	0	83.971	496.84	261.18	0	0	0	33.595	467.46	0	60.805	0	0	55.033	100.92	32.736	892.65	71.375	861.15	80.712	122.4	75.786
Q8VDP4	Cell cycle and apoptosis regulator protein 2	Ccar2	1967.6	13381	13262	0	0	0	0	0	0	0	0	0	0	0	26.945	0	0	0	0	0	0	0	0	0	0	0	0	0	0	0	0	0	0	0	0	0	0	0	0	0	0	0	77.567	0	0	0	0
Q8VDP6	CDP-diacylglycerol--inositol 3-phosphatidyltransferase	Cdipt	6189.1	19595	26877	0	0	0	0	0	0	0	0	0	0	0	0	0	0	0	0	0	0	0	0	0	0	0	0	0	0	0	0	0	0	0	0	0	0	0	0	0	0	0	0	0	0	0	0
Q8VDQ9	Protein KRI1 homolog	Kri1	0	1472.6	1839.4	0	0	0	0	0	0	0	0	0	0	0	0	0	0	0	0	0	0	0	0	0	0	0	0	0	0	0	0	0	0	0	0	0	0	0	0	0	0	0	0	0	0	0	0
Q8VE22	28S ribosomal protein S23, mitochondrial	Mrps23	12511	16914	10324	94.147	0	0	0	0	0	0	0	80.87	0	0	0	0	0	0	0	0	0	0	0	0	0	0	0	0	0	0	0	0	0	0	0	0	0	0	0	0	0	0	0	0	0	0	0
Q8VE37	Regulator of chromosome condensation	Rcc1	19671	32765	39225	139.03	0	0	0	0	199.61	237.01	0	958.92	144.28	0	0	0	0	0	0	0	0	0	0	0	0	0	0	389.32	275.75	132.65	0	0	0	0	0	0	0	0	0	0	0	507.51	0	218.58	143.59	0	0
Q8VE96	Solute carrier family 35 member F6	Slc35f6	2296.4	4908.3	7386.4	0	0	0	0	0	0	0	0	0	0	0	0	0	0	0	0	0	0	0	0	0	0	0	0	0	0	0	0	0	0	0	0	0	0	0	0	0	0	0	0	0	0	0	0
Q8VE99	Coiled-coil domain-containing protein 115	Ccdc115	6090.2	8679.8	12534	0	0	0	0	0	0	0	0	0	0	0	0	0	0	0	0	0	0	0	0	0	0	0	0	0	0	0	0	0	0	0	0	0	0	0	0	0	0	344.8	0	0	0	0	0
Q8VEA4	Mitochondrial intermembrane space import and assembly protein 40	Chchd4	4278.2	27277	26684	0	0	0	0	0	0	0	0	0	0	0	0	0	0	0	0	0	0	0	0	0	0	0	0	0	0	0	0	0	0	0	0	0	0	0	0	0	0	0	0	0	0	0	0
Q8VED9	Galectin-related protein	Lgalsl	3118.7	0	1575.2	303.24	712.64	0	1064.3	0	0	0	0	0	552.11	482.62	0	0	0	0	0	754.16	430.01	0	0	0	0	0	0	0	0	0	0	0	0	0	0	123.63	0	0	0	0	0	216.21	0	0	403.17	199.15	173.42
Q8VEE4	Replication protein A 70 kDa DNA-binding subunit;Replication protein A 70 kDa DNA-binding subunit, N-terminally processed	Rpa1	0	0	4605.5	0	0	0	0	0	0	0	0	0	0	0	0	0	0	0	0	0	0	0	0	0	0	0	0	0	0	0	0	0	0	0	0	0	0	0	0	0	0	0	0	0	0	0	0
Q8VEK3	Heterogeneous nuclear ribonucleoprotein U	Hnrnpu	177990	267310	394500	2416.3	1903.2	2188.3	128.91	3124.6	3592.9	3052	331.28	4366	1346.5	0	3353.4	2091.4	969.26	910.85	0	213.59	1702.4	1806.8	1354.8	0	53.386	900.95	900.45	1872.3	5105.3	909.62	836.65	513.35	812.45	1858.2	42.232	1114.5	385.83	598.59	454.44	149.59	224.5	3318.8	809.91	2889.5	3017	784.86	1891.1
Q8VEM8	Phosphate carrier protein, mitochondrial	Slc25a3	67094	61253	84689	785.53	333.49	650.1	618.75	349.19	453.2	593.12	477.85	1588.4	265.07	252.88	1110.5	2329.5	443.39	577.45	0	926.25	306.06	299.36	615.27	258.24	0	230.34	494.75	568.77	925.73	171.35	355.67	80.954	751.96	1154.5	0	1023.1	228.64	854.61	226.56	0	294.19	2648.2	1730	1307.1	1333.4	573.37	767.11
Q8VH51	RNA-binding protein 39	Rbm39	9324.1	44355	39558	0	0	80.328	0	0	0	0	0	0	0	0	0	0	0	0	0	412.14	0	0	79.367	0	0	0	54.77	0	0	0	0	0	0	0	0	0	0	0	0	0	0	0	0	0	0	0	0
Q8VHE0	Translocation protein SEC63 homolog	Sec63	3752.9	9700.9	11629	0	0	0	0	0	0	0	0	0	0	0	0	0	0	0	0	0	0	0	0	0	0	0	0	0	0	0	0	0	0	0	0	0	0	0	0	0	0	73.756	0	0	0	0	0
Q8VHE6	Dynein heavy chain 5, axonemal	Dnah5	0	0	0	0	0	0	0	0	0	0	0	0	0	0	0	0	0	0	0	0	0	0	0	0	0	0	0	0	0	0	0	0	0	0	0	0	0	0	0	0	0	0	0	0	0	0	0
Q8VHR5	Transcriptional repressor p66-beta	Gatad2b	0	3873.8	3131	0	0	0	0	0	0	0	0	0	0	0	0	0	0	0	0	0	0	0	0	0	0	0	0	0	0	0	0	0	0	0	0	0	0	0	0	0	0	0	0	0	0	0	0
Q8VHY0	Chondroitin sulfate proteoglycan 4	Cspg4	0	0	0	0	0	0	0	0	0	0	0	0	0	0	0	0	0	0	0	0	0	0	0	0	0	0	0	0	0	0	0	0	0	0	0	0	0	0	0	0	0	0	0	0	0	0	0
Q8VHZ7	U3 small nucleolar ribonucleoprotein protein IMP4	Imp4	28452	13202	12390	1363.9	1744.3	2451.6	0	494.61	402.48	1820.5	232.93	2023.4	2616.8	0	0	0	273.17	512.78	2428.6	3050.1	0	0	0	0	3300.7	2963.2	5760.7	0	0	0	0	2043.3	0	0	0	0	0	0	0	0	212.6	0	0	0	0	0	0
Q8VI84	Nucleolar complex protein 3 homolog	Noc3l	0	1286	0	0	0	0	0	0	0	0	0	0	0	0	0	0	0	0	0	0	0	0	0	0	0	0	0	0	0	0	0	0	0	0	0	0	0	0	0	0	0	0	0	0	0	0	0
Q8VI93	2-5-oligoadenylate synthase 3	Oas3	0	567.57	1976	0	0	0	0	0	0	0	0	0	0	0	0	0	0	0	0	0	0	0	0	0	0	0	0	0	0	0	0	0	0	0	0	0	0	0	0	0	0	0	0	0	0	0	0
Q8VI94	2-5-oligoadenylate synthase-like protein 1	Oasl1	0	10587	21058	0	0	0	0	0	0	0	0	0	0	0	0	0	0	0	0	0	0	0	0	0	0	0	0	0	0	0	0	0	0	0	0	0	0	0	0	0	0	0	0	0	0	0	0
Q8VIJ6	Splicing factor, proline- and glutamine-rich	Sfpq	14098	111010	77089	0	118.64	137.9	0	0	0	116.14	0	240.34	0	0	0	0	0	0	0	0	0	0	0	0	0	0	0	0	0	0	0	0	109.53	0	0	0	0	0	0	0	0	0	0	0	0	0	191.24
Q91V04	Translocating chain-associated membrane protein 1	Tram1	17703	28957	37012	0	0	0	0	0	0	0	0	0	0	0	0	0	0	0	0	0	0	0	0	0	0	0	0	0	0	0	0	0	0	0	0	0	0	0	0	0	0	0	0	0	0	0	0
Q91V41	Ras-related protein Rab-14	Rab14	59308	112930	91484	480.83	369.67	809.76	207.76	310.97	253.03	195.05	0	634.55	223.81	0	552.53	0	240.24	0	0	267.49	0	0	0	0	0	0	0	510.16	612.48	241.15	232.02	0	263.82	651.26	0	0	0	0	168.24	0	0	1502.1	273.33	399.68	357.28	136.45	0
Q91V61	Sideroflexin-3	Sfxn3	1372.1	1319.7	4584.1	0	0	0	0	0	0	0	0	0	0	0	0	0	0	0	0	0	0	0	0	0	0	0	0	0	0	0	0	0	0	0	0	0	0	0	0	0	0	0	0	0	0	0	0
Q91V92	ATP-citrate synthase	Acly	0	1809.5	5459	0	0	0	0	0	0	0	0	0	0	0	0	0	0	0	0	0	0	0	0	0	0	0	0	0	0	0	0	0	0	0	0	0	0	0	0	0	0	0	0	0	0	0	0
Q91VA6	Polymerase delta-interacting protein 2	Poldip2	3597.1	4036.4	3618.2	0	0	0	0	0	0	0	0	0	0	0	0	0	0	0	0	0	0	0	0	0	0	0	0	0	0	0	0	0	0	0	0	0	0	0	0	0	0	0	0	0	0	0	0
Q91VC3	Eukaryotic initiation factor 4A-III;Eukaryotic initiation factor 4A-III, N-terminally processed	Eif4a3	33011	40898	74341	0	0	145.54	0	121.86	86.194	154.76	0	371.07	0	0	122.7	0	0	0	0	0	0	69.257	0	0	0	0	86.298	0	172.2	0	0	0	0	231.46	0	0	0	0	0	0	0	0	0	90.757	84.726	0	0
Q91VC9	Growth hormone-inducible transmembrane protein	Ghitm	10354	8036.9	12607	0	0	128.18	137.13	0	140.46	175.93	0	251.82	0	0	220.52	318.56	0	0	0	0	0	0	0	0	0	0	0	0	0	0	0	0	0	0	0	0	0	0	0	0	0	322.96	495.72	154.86	0	0	0
Q91VD9	NADH-ubiquinone oxidoreductase 75 kDa subunit, mitochondrial	Ndufs1	40819	29060	27948	234.77	0	489.66	0	37.296	33.804	45.148	0	421.44	0	34.143	85.351	268.31	0	0	0	104.99	0	0	0	0	0	0	156.74	144.88	545.68	0	0	0	70.53	53.4	0	156.77	58.452	28.316	0	0	0	608.79	0	210.29	0	0	0
Q91VE6	MKI67 FHA domain-interacting nucleolar phosphoprotein	Nifk	11385	26176	27457	0	0	198.74	0	0	0	100.19	0	0	0	0	177.64	125.62	0	0	0	199.11	0	0	79.779	0	0	101.74	91.648	150.45	125.47	86.933	0	0	0	0	0	0	0	0	0	0	0	148.97	0	0	0	0	86.254
Q91VI7	Ribonuclease inhibitor	Rnh1	0	0	10623	0	0	0	0	0	0	0	0	0	0	0	0	0	0	0	0	0	0	0	0	0	0	0	0	0	0	0	0	0	0	0	0	0	0	0	0	0	0	0	0	0	0	0	0
Q91VM5	RNA binding motif protein, X-linked-like-1;RNA-binding motif protein, X chromosome;RNA-binding motif protein, X chromosome, N-terminally processed	Rbmxl1	53351	99508	92880	493.38	0	276.26	0	193.86	578.32	565.1	0	1495.6	0	0	776.81	425.14	236.91	0	0	0	0	272.27	201.05	0	0	143.95	0	166.32	615.71	71.948	67.827	103.46	306.92	221.84	0	288.68	0	190.36	212.65	101.19	0	955.82	164.63	236.54	1455.1	292.56	179.35
Q91VR2	ATP synthase subunit gamma, mitochondrial	Atp5c1	76200	110570	125480	1407.6	294.85	1237.8	525.15	1546.9	1091.5	451.37	323.11	1951.9	581.54	605.16	437.72	297.22	620.98	191.17	0	608.88	513.34	176.53	968.45	0	92.042	204.61	655.73	529.6	985.26	135.46	195.72	0	689.93	576	121.88	619.17	401.04	376.02	129.57	0	0	2331.7	934.48	967.58	1705.5	891.34	615.68
Q91VR5	ATP-dependent RNA helicase DDX1	Ddx1	1905.6	8990.5	11101	0	0	0	0	0	0	0	0	0	0	0	0	0	0	0	0	0	0	0	0	0	0	0	0	0	0	0	0	0	0	0	0	0	0	0	0	0	0	0	0	0	0	0	0
Q91W39	Nuclear receptor coactivator 5	Ncoa5	0	6293	4217.9	0	0	0	0	0	0	0	0	0	0	0	0	0	0	0	0	0	0	0	0	0	0	0	0	0	0	0	0	0	0	0	0	0	0	0	0	0	0	0	0	0	0	0	0
Q91W50	Cold shock domain-containing protein E1	Csde1	0	838.29	11918	0	0	0	0	0	0	0	0	0	0	0	0	0	0	0	0	0	0	0	0	0	0	0	0	0	0	0	0	0	0	0	0	0	0	0	0	0	0	0	0	0	0	0	0
Q91W90	Thioredoxin domain-containing protein 5	Txndc5	3232.9	5368.7	9017.2	0	0	0	0	0	0	0	0	0	0	0	0	0	0	0	0	0	0	0	0	0	0	0	0	0	0	0	0	0	0	0	0	0	0	0	0	0	0	0	0	0	0	0	0
Q91WD5	NADH dehydrogenase [ubiquinone] iron-sulfur protein 2, mitochondrial	Ndufs2	16204	23924	24583	0	0	0	0	0	215.36	0	0	121.79	0	0	0	0	0	0	0	0	0	0	0	0	0	0	0	0	0	0	0	0	172.9	0	0	0	0	0	0	0	0	272.24	0	0	0	0	0
Q91WE4	UPF0729 protein C18orf32 homolog		0	7734.2	9439.5	0	0	0	0	0	0	0	0	0	0	0	0	0	0	0	0	0	0	0	0	0	0	0	0	0	0	0	0	0	0	0	0	0	0	0	0	0	0	0	0	0	0	0	0
Q91WG3	Probable tRNA pseudouridine synthase 2	Trub2	0	773.71	3857.1	0	0	0	0	645.47	937.21	420.77	0	456.59	402.97	1357.6	691.22	0	803.14	1060.7	0	0	0	0	927.52	0	0	603.71	0	0	0	0	0	58.145	0	554.73	0	604.5	0	633.46	0	0	0	0	1201.9	0	0	1257.2	1211
Q91WK2	Eukaryotic translation initiation factor 3 subunit H	Eif3h	0	693.16	0	0	0	0	0	0	0	0	0	0	0	0	0	0	0	0	0	0	0	0	0	0	0	0	0	0	0	0	0	0	0	0	0	0	0	0	0	0	0	0	0	0	0	0	0
Q91WK5	Glycine cleavage system H protein, mitochondrial	Gcsh	3037.7	0	3929.6	0	0	0	0	0	0	0	0	0	0	0	0	0	0	0	0	0	0	0	0	0	0	0	0	0	0	0	0	0	0	0	0	0	0	0	0	0	0	0	0	0	0	0	0
Q91WM3	U3 small nucleolar RNA-interacting protein 2	Rrp9	2025.7	7212	6307	0	0	0	0	0	0	0	0	0	0	0	0	0	0	0	0	0	0	0	0	0	0	0	0	0	0	0	0	0	0	0	0	0	0	0	0	0	0	0	0	0	0	0	0
Q91WS0	CDGSH iron-sulfur domain-containing protein 1	Cisd1	31431	41470	54560	0	0	521.82	0	0	226.15	0	0	303.85	0	0	0	0	0	0	0	0	0	0	0	0	0	0	0	0	354.87	0	0	0	0	0	0	0	0	0	0	0	0	1145.9	0	0	550.35	0	0
Q91WT8	RNA-binding protein 47	Rbm47	0	0	1993.4	0	0	0	0	0	0	0	0	0	0	0	0	0	0	0	0	0	0	0	0	0	0	0	0	0	0	0	0	0	0	0	0	0	0	0	0	0	0	0	0	0	0	0	0
Q91X21	Uncharacterized protein KIAA2013	Kiaa2013	0	1085.8	5701	0	0	0	0	0	0	0	0	0	0	0	0	0	0	0	0	0	0	0	0	0	0	0	0	0	0	0	0	0	0	0	0	0	0	0	0	0	0	0	0	0	0	0	0
Q91XB0	Three-prime repair exonuclease 1	Trex1	10551	38040	15608	0	0	108.01	0	0	0	0	0	226.3	113.53	0	84.176	0	0	0	0	0	0	0	0	0	0	0	0	0	0	0	0	0	0	0	0	0	0	0	0	0	0	0	0	0	0	0	0
Q91XD7	Cysteine-rich with EGF-like domain protein 1	Creld1	0	846.42	4523.2	0	0	0	0	0	0	0	0	0	0	0	0	0	0	0	0	0	0	0	0	0	0	0	0	0	0	0	0	0	0	0	0	0	0	0	0	0	0	0	0	0	0	0	0
Q91XU3	Phosphatidylinositol 5-phosphate 4-kinase type-2 gamma	Pip4k2c	0	0	1253.9	0	0	0	0	0	0	0	0	0	0	0	0	0	0	0	0	0	0	0	0	0	0	0	0	0	0	0	0	0	0	0	0	0	0	0	0	0	0	0	0	0	0	0	0
Q91XV3	Brain acid soluble protein 1	Basp1	0	9699.4	30611	0	0	0	0	0	0	0	0	0	0	0	0	0	0	0	0	0	0	0	0	0	0	0	0	0	0	0	0	0	0	0	0	0	0	0	0	0	0	0	0	0	0	0	0
Q91YD3	mRNA-decapping enzyme 1A	Dcp1a	0	954.96	1313.2	0	0	0	0	0	0	0	0	0	0	0	0	0	0	0	0	0	0	0	0	0	0	0	0	0	0	0	0	0	0	0	0	0	0	0	0	0	0	0	0	0	0	0	0
Q91YE7	RNA-binding protein 5	Rbm5	0	728.33	0	0	0	0	0	0	0	0	0	0	0	0	0	0	0	0	0	0	0	0	0	0	0	0	0	0	0	0	0	0	0	0	0	0	0	0	0	0	0	0	0	0	0	0	0
Q91YH5	Atlastin-3	Atl3	780.97	9613	7015.4	0	0	0	0	0	0	0	0	0	0	0	0	0	0	0	0	0	0	0	0	0	0	0	0	0	0	0	0	0	0	0	0	0	0	0	0	0	0	0	0	0	0	0	0
Q91YK2	Ribosomal RNA processing protein 1 homolog B	Rrp1b	2789.5	9768.4	6094.3	0	0	0	0	0	0	0	0	0	0	0	0	0	0	0	0	0	0	0	0	0	0	0	0	0	22.131	0	0	0	0	0	0	0	0	0	0	0	0	0	0	0	0	0	0
Q91YM4	Protein TBRG4	Tbrg4	3822.5	9421	5919.2	0	0	0	0	0	0	0	0	0	0	0	0	0	0	0	0	0	0	0	0	0	0	0	0	0	87.604	0	0	0	0	0	0	0	0	0	0	0	0	144.57	0	0	0	0	0
Q91YN9	BAG family molecular chaperone regulator 2	Bag2	9426.4	15174	14527	0	0	0	0	0	0	0	0	0	0	0	0	0	0	0	0	0	0	0	0	0	0	0	0	0	0	0	0	0	0	0	0	0	0	0	0	0	0	0	0	0	0	0	0
Q91YQ5	Dolichyl-diphosphooligosaccharide--protein glycosyltransferase subunit 1	Rpn1	117790	208840	280630	703.14	710.16	1459.9	239.58	372.8	437.95	565.59	0	1278.7	56.856	169.88	356.38	300.97	0	0	77.849	689.06	88.702	57.946	388.32	0	0	182.97	589.56	756.93	800.72	63.359	50.523	0	240.9	1210.5	0	333.58	223.16	0	0	0	0	2910.5	1211	774.34	2299.5	100.09	200.27
Q91YR7	Pre-mRNA-processing factor 6	Prpf6	4173.3	9584.1	8780.1	0	83.145	84.116	0	0	0	0	51.95	55.408	0	0	0	0	0	0	0	0	0	0	0	0	0	0	0	0	0	0	0	0	0	0	0	0	0	0	0	0	0	0	15.68	0	221.05	0	64.857
Q91YT0	NADH dehydrogenase [ubiquinone] flavoprotein 1, mitochondrial	Ndufv1	5310.5	4770	2530.5	0	0	0	0	0	0	0	0	0	0	0	0	0	0	0	0	0	0	0	0	0	0	0	0	0	0	0	0	0	0	0	0	0	0	0	0	0	0	0	0	0	0	0	0
Q91YU8	Suppressor of SWI4 1 homolog	Ppan	2679.1	7423.9	12134	0	0	0	0	0	0	0	0	0	0	0	0	0	0	0	0	0	0	0	0	0	0	0	0	0	0	0	0	0	0	0	0	0	0	0	0	0	0	0	0	0	59.792	0	0
Q91YW3	DnaJ homolog subfamily C member 3	Dnajc3	1298.4	0	2382	0	0	0	0	0	0	0	0	0	0	0	0	0	0	0	0	0	0	0	0	0	0	0	0	0	0	0	0	0	0	0	0	0	0	0	0	0	0	0	0	0	0	0	0
Q91YY4	ATP synthase mitochondrial F1 complex assembly factor 2	Atpaf2	0	0	2502	0	0	0	0	0	0	0	0	0	0	0	0	0	0	0	0	0	0	0	0	0	0	0	0	0	0	0	0	0	0	0	0	0	0	0	0	0	0	0	0	0	0	0	0
Q91ZE0	Trimethyllysine dioxygenase, mitochondrial	Tmlhe	2710.6	3083.3	4282.7	0	0	0	0	0	0	0	0	0	0	0	0	0	0	0	0	0	0	0	0	0	0	0	0	0	0	0	0	0	0	0	0	0	0	0	0	0	0	65.793	0	0	0	0	0
Q91ZU6	Dystonin	Dst	0	23.898	0	0	0	0	0	0	0	0	0	0	0	0	0	0	0	0	0	0	0	0	0	0	0	0	0	0	0	0	0	0	0	0	0	0	0	0	0	0	0	0	0	0	0	0	0
Q91ZV0	Melanoma inhibitory activity protein 2	Mia2	466.59	589.35	339.38	0	0	0	0	0	0	0	0	0	0	0	0	0	0	0	0	0	0	0	0	0	0	0	0	0	0	0	0	0	0	35.299	49.845	19.438	0	0	0	0	0	0	0	0	0	0	0
Q91ZW3	SWI/SNF-related matrix-associated actin-dependent regulator of chromatin subfamily A member 5	Smarca5	6020	15468	6020.1	0	0	0	0	0	0	0	0	81.447	0	0	0	0	0	0	0	0	0	0	0	0	0	0	0	0	0	0	0	0	0	0	0	0	0	0	0	0	0	27.235	51.862	32.997	57.586	0	0
Q91ZX7	Prolow-density lipoprotein receptor-related protein 1;Low-density lipoprotein receptor-related protein 1 85 kDa subunit;Low-density lipoprotein receptor-related protein 1 515 kDa subunit;Low-density lipoprotein receptor-related protein 1 intracellular domain	Lrp1	5292.9	3434.2	1591.6	21.035	0	6.3339	0	0	0	0	0	0	0	0	0	0	0	0	0	0	0	0	0	0	0	0	0	0	0	0	0	0	0	4.8875	0	20.778	0	0	0	0	0	5.7516	0	0	8.3798	0	0
Q920B9	FACT complex subunit SPT16	Supt16h	0	4337.2	10833	0	0	0	0	0	0	0	0	0	0	0	0	0	0	0	0	0	0	0	0	0	0	0	0	0	0	0	0	0	0	0	0	0	0	0	0	0	0	0	0	0	0	0	0
Q920E5	Farnesyl pyrophosphate synthase	Fdps	0	3338.7	19375	0	0	0	0	0	0	0	0	0	0	0	0	0	0	0	0	0	0	0	0	0	0	0	0	0	0	0	0	0	0	0	0	0	0	0	0	0	0	0	0	0	0	0	0
Q920L1	Fatty acid desaturase 1	Fads1	2068.6	1095.8	908.27	0	0	0	0	0	0	0	0	0	0	0	0	0	0	0	0	0	0	0	0	0	0	0	0	0	64.617	0	0	0	0	0	0	0	0	0	0	0	0	0	0	0	0	0	0
Q921E2	Ras-related protein Rab-31	Rab31	13985	19097	22447	0	0	0	0	195.68	0	0	0	0	0	0	0	0	0	0	0	0	0	0	0	0	0	0	0	0	0	0	0	0	0	0	0	0	0	0	0	0	0	0	0	0	0	0	0
Q921F2	TAR DNA-binding protein 43	Tardbp	36346	70947	107860	0	530.5	0	0	0	0	0	188.31	440.16	0	0	129.16	85.783	0	324.32	0	0	422.22	92.614	64.085	0	0	0	499.83	0	257.75	0	0	0	0	0	0	96.029	0	117.33	0	0	0	139.26	136.14	150.19	257.62	0	0
Q921F4	Heterogeneous nuclear ribonucleoprotein L-like	Hnrnpll	0	4534.5	5147.3	0	0	0	0	0	0	0	0	0	0	0	0	0	0	0	0	0	0	0	0	0	0	0	0	0	0	0	0	0	0	0	0	0	0	0	0	0	0	0	0	0	0	0	0
Q921G7	Electron transfer flavoprotein-ubiquinone oxidoreductase, mitochondrial	Etfdh	2725.3	1879.8	3228.4	0	0	0	0	0	0	0	0	76.585	0	0	0	0	0	0	0	0	0	0	0	0	0	0	0	0	0	0	0	0	0	0	0	0	0	0	0	0	0	0	0	0	0	0	0
Q921H8	3-ketoacyl-CoA thiolase A, peroxisomal;3-ketoacyl-CoA thiolase B, peroxisomal	Acaa1a	89611	121270	108110	1199.5	125.09	2629.1	67.415	1470	1047.4	98.492	0	1431.9	653.75	58.914	2123.9	195.64	488.28	0	0	229.89	0	106.21	269.21	0	0	0	68.369	761.86	1632.9	446.24	248.68	0	300.82	891.04	0	111.21	317.75	677.16	0	230.08	0	3897.4	1120.8	521.45	1488.1	0	499.6
Q921I9	Exosome complex component RRP41	Exosc4	0	3144.9	2280	0	0	0	0	0	0	0	0	0	0	0	0	0	0	0	0	0	0	0	0	0	0	0	0	0	0	0	0	0	0	0	0	0	0	0	0	0	0	0	0	0	0	0	0
Q921L3	Transmembrane and coiled-coil domain-containing protein 1	Tmco1	37369	57193	63282	0	0	2569.6	0	0	838.2	0	0	1031.4	0	0	0	171.51	0	0	0	0	0	0	0	0	0	193.91	0	0	0	0	0	0	0	0	0	162.86	0	0	0	0	0	939.7	245.05	0	0	0	0
Q921M3	Splicing factor 3B subunit 3	Sf3b3	16783	52085	42886	28.929	0	346.45	0	270.38	69.619	340.31	0	327.91	0	0	25.031	0	0	0	0	0	0	45.556	31.587	0	0	0	0	0	277.78	0	0	0	0	0	0	32.605	0	0	32.733	21.209	0	48.427	106.45	42.14	116.29	0	31.176
Q921M4	Golgin subfamily A member 2	Golga2	431.86	1726.7	1170.4	0	0	0	0	0	0	0	0	0	0	0	0	0	0	0	0	0	0	0	0	0	0	0	0	0	0	0	0	0	0	0	0	0	0	0	0	0	0	0	0	0	0	0	0
Q921M7	Protein FAM49B	Fam49b	0	0	1261.2	0	0	0	0	0	0	0	0	0	0	0	0	0	0	0	0	0	0	0	0	0	0	0	0	0	0	0	0	0	0	0	0	0	0	0	0	0	0	0	0	0	0	0	0
Q921N6	Probable ATP-dependent RNA helicase DDX27	Ddx27	1730.5	7575	5848.5	0	0	0	0	0	0	0	0	0	0	0	0	0	0	0	0	0	0	0	0	0	0	0	0	0	0	0	0	0	0	0	0	0	0	0	0	0	0	0	0	0	0	0	0
Q921S7	39S ribosomal protein L37, mitochondrial	Mrpl37	1578.3	1567.9	868.18	0	0	0	0	0	0	0	0	0	0	0	0	0	0	0	0	0	0	0	0	0	0	0	0	0	0	0	0	0	0	0	0	0	0	0	0	0	0	0	0	0	0	0	0
Q921T2	Torsin-1A-interacting protein 1	Tor1aip1	14795	27907	37426	0	0	50.672	0	0	0	71.669	0	313.65	0	0	107.15	0	39.733	71.452	34.44	0	0	0	49.207	0	0	0	50.756	70.084	55.322	0	0	0	0	87.284	0	54.243	49.695	0	0	0	0	492.91	139.83	0	138.35	70.474	0
Q921Y2	U3 small nucleolar ribonucleoprotein protein IMP3	Imp3	11153	23157	18728	0	0	270.42	0	0	0	0	0	0	0	0	0	0	0	0	0	0	0	0	0	0	0	0	0	0	0	0	0	0	0	0	0	0	0	0	0	0	0	120.39	0	0	0	0	0
Q922B2	Aspartate--tRNA ligase, cytoplasmic	Dars	1319.6	5621.9	9002.8	0	133.44	0	0	0	0	0	0	0	0	0	0	0	0	0	0	0	0	0	0	0	0	0	0	0	0	0	0	0	0	0	0	0	0	0	0	0	0	0	0	0	0	0	0
Q922D4	Serine/threonine-protein phosphatase 6 regulatory subunit 3	Ppp6r3	0	0	866.25	0	0	0	0	0	0	0	0	0	0	0	0	0	0	0	0	0	0	0	0	0	0	0	0	0	0	0	0	0	0	0	0	0	0	0	0	0	0	0	0	0	0	0	0
Q922D8	C-1-tetrahydrofolate synthase, cytoplasmic;Methylenetetrahydrofolate dehydrogenase;Methenyltetrahydrofolate cyclohydrolase;Formyltetrahydrofolate synthetase;C-1-tetrahydrofolate synthase, cytoplasmic, N-terminally processed	Mthfd1	0	0	2735	0	0	0	0	0	0	0	0	0	0	0	0	0	0	0	0	0	0	0	0	0	0	0	0	0	0	0	0	0	0	0	0	0	0	0	0	0	0	0	0	0	0	0	0
Q922J9	Fatty acyl-CoA reductase 1	Far1	7056.2	13981	10440	0	172.59	0	0	0	0	0	0	133.92	0	0	0	0	0	0	0	42.104	0	0	64.16	0	0	0	0	0	173.2	0	0	0	0	0	0	0	0	0	0	0	0	257.62	129.38	0	0	40.123	0
Q922K7	Probable 28S rRNA (cytosine-C(5))-methyltransferase	Nop2	10017	33566	32254	0	0	58.041	0	0	34.192	72.05	0	50.802	0	0	64.282	64.836	0	0	0	0	0	0	33.432	0	0	0	0	0	45.069	0	0	0	38.757	0	0	52.125	0	0	62.434	0	0	379.53	0	0	179.28	0	0
Q922P9	Putative oxidoreductase GLYR1	Glyr1	0	2371.7	2955.1	0	0	0	0	0	0	0	0	0	0	0	0	0	0	0	0	0	0	0	0	0	0	0	0	0	0	0	0	0	0	0	0	0	0	0	0	0	0	0	0	0	0	0	0
Q922Q1	Mitochondrial amidoxime reducing component 2	2022-03-02	5799.2	3197.4	11617	86.539	0	99.282	0	0	0	0	0	232.1	0	0	71.18	0	0	0	0	0	0	0	137.79	0	0	0	54.504	0	190.9	0	0	0	0	0	0	0	0	0	0	0	48.446	164.91	171.91	0	0	0	89.541
Q922Q4	Pyrroline-5-carboxylate reductase 2	Pycr2	32959	41317	25826	210.38	80.498	160.89	0	0	0	165.99	0	555.49	0	100.13	0	121.79	0	0	0	0	0	0	0	0	0	0	0	0	0	0	0	0	59.308	0	0	0	0	0	0	0	0	375.4	0	0	0	0	0
Q922Q8	Leucine-rich repeat-containing protein 59	Lrrc59	113350	267290	310480	1550.6	1367.3	2917.7	388.92	629.69	1366.6	1738.3	873.31	3605.9	988.49	120.12	1710.3	558.69	117.42	108.2	0	201.15	409.75	114.42	1194	0	80.849	109.69	745.03	1564.6	929.49	267.76	197.78	167.83	322.25	828.94	0	239.97	0	0	75.1	0	0	5918	2273.3	745.51	2049.1	383.14	210.12
Q922R8	Protein disulfide-isomerase A6	Pdia6	86177	107240	124820	695.55	252.46	2770	402.37	0	980.57	478.82	135.11	372.79	314.6	158.27	0	1188.7	0	122.68	520.96	119.6	91.635	0	84.542	0	0	131.45	381.32	0	456.57	0	105.58	0	0	285.2	582.39	173.92	69.168	0	0	0	0	2330.8	920.84	1547.9	191.66	146.6	893.88
Q922U1	U4/U6 small nuclear ribonucleoprotein Prp3	Prpf3	0	13536	12662	0	0	0	0	0	0	0	0	0	0	0	0	0	0	0	0	0	0	0	0	0	0	0	0	0	0	0	0	0	0	0	0	0	0	0	0	0	0	0	0	0	0	0	0
Q922V4	Pleiotropic regulator 1	Plrg1	0	8091.9	10645	0	0	0	0	0	0	0	0	0	0	0	0	0	0	0	0	0	0	0	0	0	0	0	0	0	0	0	0	0	0	0	0	0	0	0	0	0	0	0	0	0	0	0	0
Q923D4	Splicing factor 3B subunit 5	Sf3b5	0	3079.7	3779.3	0	0	0	0	0	0	0	0	0	0	0	0	0	0	0	0	0	0	0	0	0	0	0	0	0	0	0	0	0	0	0	0	0	0	0	0	0	0	0	0	0	0	0	0
Q923D5	WW domain-binding protein 11	Wbp11	0	4109.1	1575.3	0	0	0	0	0	0	0	0	0	0	0	0	0	0	0	0	0	0	0	0	0	0	0	0	0	0	0	0	0	0	0	0	0	0	0	0	0	0	0	0	0	0	0	0
Q923G2	DNA-directed RNA polymerases I, II, and III subunit RPABC3	Polr2h	6629.7	27497	10999	0	0	0	0	0	0	0	0	0	0	0	0	0	0	0	0	0	0	0	0	0	0	0	0	0	0	0	0	0	0	0	0	0	0	0	0	0	0	0	0	0	0	0	0
Q923T9	Calcium/calmodulin-dependent protein kinase type II subunit gamma	Camk2g	0	2257.9	2163.3	0	0	0	0	0	0	0	0	0	0	0	0	0	0	0	0	0	0	0	0	0	0	0	0	0	0	0	0	0	0	0	0	0	0	0	0	0	0	0	0	0	0	0	0
Q924C1	Exportin-5	Xpo5	0	0	1210.5	0	0	0	0	0	0	0	0	0	0	0	0	0	0	0	0	0	0	0	0	0	0	0	0	0	0	0	0	0	0	0	0	0	0	0	0	0	0	0	0	0	0	0	0
Q924T2	28S ribosomal protein S2, mitochondrial	Mrps2	7895.4	10295	5803.8	0	0	0	0	0	0	0	0	0	0	0	0	0	0	0	0	0	0	0	0	0	0	0	0	0	0	0	0	0	0	0	0	0	0	0	0	0	0	145.38	0	0	0	0	0
Q924W9	Rhombotin-1	Lmo1	0	0	269830	0	0	4615.5	1425.7	6358.7	1895.7	0	0	3250.6	0	0	0	2732.4	2918	0	26807	0	0	46484	0	0	0	0	0	0	0	0	0	0	0	0	0	0	0	0	28764	0	26981	0	0	0	0	0	14364
Q924Z4	Ceramide synthase 2	Cers2	20769	47417	70535	193.34	166.77	506.63	0	175.21	0	460.78	0	627.84	0	0	517.29	353.08	0	0	0	160.19	0	124.26	176.36	0	0	0	132.34	322.55	466.96	89.53	0	0	98.94	198.37	0	159.19	131.05	0	127.26	156.79	0	1054.7	463.91	135.64	268.46	70.756	0
Q925I1	ATPase family AAA domain-containing protein 3	Atad3	4342.2	6678.6	7216.5	0	0	34.385	0	0	0	0	0	72.091	0	0	28.862	0	0	0	0	0	0	0	0	0	0	0	0	0	65.497	0	0	0	0	0	0	0	0	0	0	0	0	38.063	45.793	0	75.19	0	0
Q99020	Heterogeneous nuclear ribonucleoprotein A/B	Hnrnpab	91392	222600	151550	714.45	0	0	0	1060.9	501.56	0	0	953.38	268.71	0	515.89	0	478.28	0	0	0	0	263.54	575.23	0	0	0	0	0	1367.7	0	0	0	0	0	0	0	0	410.12	0	126.36	0	2761.3	0	1857.5	532.31	776.87	0
Q99J45	Nuclear receptor-binding protein	Nrbp1	0	0	6336.8	0	0	0	0	0	0	0	0	0	0	0	0	0	0	0	0	0	0	0	0	0	0	0	0	0	0	0	0	0	0	0	0	0	0	0	0	0	0	0	0	0	0	0	0
Q99J47	Dehydrogenase/reductase SDR family member 7B	Dhrs7b	7602	8268.6	9607.9	0	0	0	0	0	0	0	0	0	0	0	0	0	0	0	0	0	0	0	0	76.996	0	0	0	0	0	0	0	0	0	0	0	0	0	0	0	0	0	0	0	0	0	0	0
Q99J56	Derlin-1	Derl1	8045.1	11543	21316	0	0	0	0	0	0	0	0	0	0	0	0	0	0	0	0	0	0	0	0	0	0	0	0	0	0	0	0	0	0	0	0	0	0	0	0	0	0	232.78	0	0	0	0	0
Q99J62	Replication factor C subunit 4	Rfc4	0	48186	844.04	0	0	0	0	0	0	0	0	0	0	0	0	0	0	0	0	0	0	0	0	0	0	0	0	0	0	0	0	0	0	0	0	0	0	0	0	0	0	0	0	0	0	0	0
Q99J93	Interferon-induced transmembrane protein 2	Ifitm2	5179.2	6501	8800.1	0	0	0	0	0	0	0	0	0	0	0	0	0	0	0	0	0	0	0	0	0	0	0	0	0	0	0	0	0	0	0	0	0	0	0	0	0	0	0	0	0	0	0	0
Q99JB2	Stomatin-like protein 2, mitochondrial	Stoml2	21996	35041	45312	0	0	0	0	0	70.987	0	0	357.32	0	0	0	115.42	0	0	127.46	0	78.699	0	0	0	0	0	71.068	0	499.65	64.385	0	0	0	0	0	0	0	0	93.857	0	0	404.39	0	81.517	0	0	0
Q99JF8	PC4 and SFRS1-interacting protein	Psip1	4394.7	6767.5	2748	0	0	0	0	0	0	0	0	0	0	0	0	0	0	0	0	0	0	0	0	0	0	0	0	0	0	0	0	0	0	0	0	0	0	0	0	0	0	0	0	0	0	0	0
Q99JG7	TNFAIP3-interacting protein 2	Tnip2	0	823.89	0	0	0	0	0	0	0	0	0	0	0	0	0	0	0	0	0	0	0	0	0	0	0	0	0	0	0	0	0	0	0	0	0	0	0	0	0	0	0	0	0	0	0	0	0
Q99JI4	26S proteasome non-ATPase regulatory subunit 6	Psmd6	0	6311.7	11739	0	0	0	0	0	0	0	0	0	0	0	0	0	0	0	0	0	0	0	0	0	0	0	0	0	0	0	0	0	0	0	0	0	0	0	0	0	0	0	0	0	0	0	0
Q99JR1	Sideroflexin-1	Sfxn1	11584	21548	22158	0	0	0	0	0	0	0	0	0	0	0	0	0	0	0	0	0	0	0	0	0	0	0	0	0	95.056	0	0	0	0	0	0	0	0	0	0	0	0	0	0	0	0	0	0
Q99JR8	SWI/SNF-related matrix-associated actin-dependent regulator of chromatin subfamily D member 2	Smarcd2	790.5	3533.2	8028.5	0	0	0	0	0	0	0	0	0	0	0	0	0	0	0	0	0	0	0	0	0	0	0	0	0	0	0	0	0	0	0	0	0	0	0	0	0	0	0	0	0	0	0	0
Q99JX4	Eukaryotic translation initiation factor 3 subunit M	Eif3m	0	0	1127.2	0	0	0	0	0	0	0	0	0	0	0	0	0	0	0	0	0	0	0	0	0	0	0	0	0	0	0	0	0	0	0	0	0	0	0	0	0	0	0	0	0	0	0	0
Q99JX7	Nuclear RNA export factor 1	Nxf1	4311.5	6575.9	14430	0	0	0	0	0	0	0	0	0	0	0	0	0	0	0	0	0	0	0	0	0	0	0	0	0	0	0	0	81.12	0	0	0	0	391.98	0	0	92.569	0	0	0	0	0	0	0
Q99JY0	Trifunctional enzyme subunit beta, mitochondrial;3-ketoacyl-CoA thiolase	Hadhb	27739	22487	9531.5	179.32	0	200.16	0	140.73	197.13	90.289	0	635.67	81.041	0	253.48	77.418	84.537	0	0	0	0	0	229.04	0	0	0	68.313	0	84.759	0	0	0	351.23	243.68	0	98.759	120.65	0	0	70.049	0	539.64	68.28	266.54	0	0	133.49
Q99JY4	TraB domain-containing protein	Trabd	0	1207.9	3211.6	0	0	0	0	0	0	0	0	0	0	0	0	0	0	0	0	0	0	0	0	0	0	0	0	0	0	0	0	0	0	0	0	0	0	0	0	0	0	0	0	0	0	0	0
Q99JY9	Actin-related protein 3	Actr3	4707.8	15052	9660.7	0	0	128.77	0	0	0	0	0	0	0	0	0	0	0	0	0	0	0	0	0	0	0	0	0	0	0	0	0	0	0	0	0	0	0	0	0	0	0	301.53	0	99.618	0	0	0
Q99K01	Pyridoxal-dependent decarboxylase domain-containing protein 1	Pdxdc1	0	0	1586.9	0	0	0	0	0	0	0	0	0	0	0	0	0	0	0	0	0	0	0	0	0	0	0	0	0	0	0	0	0	0	0	0	0	0	0	0	0	0	0	0	0	0	0	0
Q99K23	Ufm1-specific protease 2	Ufsp2	1435.1	8077	12084	0	0	0	0	0	0	0	0	0	0	0	0	0	0	0	0	0	0	0	0	0	0	0	0	0	0	0	0	0	0	0	0	0	0	0	0	0	0	0	0	0	0	0	0
Q99K48	Non-POU domain-containing octamer-binding protein	Nono	6296.4	19794	10434	0	0	0	0	242.64	0	0	0	0	0	0	0	0	0	0	0	0	0	0	0	0	0	0	0	0	0	0	0	0	0	0	0	0	0	0	0	0	0	90.189	517.97	0	706.89	0	0
Q99K85	Phosphoserine aminotransferase	Psat1	0	0	2438.4	0	0	0	0	0	0	0	0	0	0	0	0	0	0	0	0	0	0	0	0	0	0	0	0	0	0	0	0	0	0	0	0	0	0	0	0	0	0	0	0	0	0	0	0
Q99KC8	von Willebrand factor A domain-containing protein 5A	Vwa5a	0	0	1778.8	0	0	0	0	0	0	0	0	0	0	0	0	0	0	0	0	0	0	0	0	0	0	0	0	0	0	0	0	0	0	0	0	0	0	0	0	0	0	0	0	0	0	0	0
Q99KE1	NAD-dependent malic enzyme, mitochondrial	Me2	35379	36404	43303	118.6	0	91.385	0	142.1	42.603	409.18	109.09	458.67	0	82.808	81.512	0	43.603	0	0	76.264	149.85	0	90.783	0	0	59.053	122.36	113.7	460.28	0	0	0	200.84	0	0	0	0	0	0	0	0	1848.2	0	81.023	279.59	69.608	0
Q99KF1	Transmembrane emp24 domain-containing protein 9	Tmed9	26372	43925	54098	293.97	321.01	893.34	0	173.37	304.59	163.19	121.05	262.31	0	0	144.47	458.53	0	0	0	232.16	118.49	0	0	0	0	79.352	0	0	143.65	0	0	0	123.98	372.39	0	0	0	0	0	0	0	675.45	213.78	378.44	268.71	0	172.11
Q99KG3	RNA-binding protein 10	Rbm10	672.99	997.71	2586.5	0	0	0	0	0	0	0	0	0	0	0	0	0	0	0	0	0	0	0	0	0	0	0	0	0	0	0	0	0	0	0	0	0	0	0	0	0	0	0	0	0	0	0	0
Q99KI0	Aconitate hydratase, mitochondrial	Aco2	101710	116120	127670	886.47	159.9	1834.9	224.95	345.93	1425.7	903.42	34.271	2017.9	354.09	150.48	1219.6	1085.2	161.22	66.518	0	136.21	95.093	240.5	872.7	0	0	0	286.71	314.76	1277.8	139.88	191.49	0	707.69	930.4	0	355.6	1113.2	716	167.52	37.191	75.675	1977.9	0	248.13	747.02	59.663	245.73
Q99KI3	ER membrane protein complex subunit 3	Emc3	4164.3	11419	8112.9	0	0	0	0	0	0	0	0	0	0	0	0	0	0	0	0	0	0	0	0	0	0	0	0	0	0	0	0	0	0	0	0	0	0	0	0	0	0	0	0	0	0	0	0
Q99KK9	Probable histidine--tRNA ligase, mitochondrial	Hars2	707.07	679.48	3007.1	0	0	0	0	0	0	0	0	0	0	0	0	0	0	0	0	0	0	0	0	0	0	0	0	0	0	0	0	0	0	0	0	0	0	0	0	0	0	0	0	0	0	0	0
Q99KP6	Pre-mRNA-processing factor 19	Prpf19	64601	143300	155100	276.81	0	1335.9	0	629.78	300.89	1105.6	376.99	1320.5	237.94	0	248.32	169.67	82.929	0	263.69	331.99	0	427.23	598.24	396.76	378.53	0	0	116.62	1057.7	415.24	557.65	243.07	0	407.45	198.72	144.86	170.66	0	99.713	0	0	1542.6	946.57	1012.3	1793.5	192.4	803.18
Q99KU0	Vacuole membrane protein 1	Vmp1	0	7743.5	10692	0	0	0	0	0	0	0	0	0	0	0	0	0	0	0	0	0	0	0	0	0	0	0	0	0	0	0	0	0	0	0	0	0	0	0	0	0	0	0	0	0	0	0	0
Q99KV1	DnaJ homolog subfamily B member 11	Dnajb11	6870.1	3733.1	18838	0	0	92.505	0	0	0	0	0	0	0	0	0	0	0	0	0	0	0	0	0	0	0	0	88.721	0	0	0	0	0	0	0	0	0	0	0	0	0	0	475.7	0	0	0	0	0
Q99L04	Dehydrogenase/reductase SDR family member 1	Dhrs1	5861.3	5059.7	12928	0	0	0	0	0	0	0	0	0	0	0	0	0	0	0	0	0	0	0	0	0	0	0	0	0	0	0	0	0	0	0	0	0	0	0	0	0	0	174.57	0	0	0	0	0
Q99L13	3-hydroxyisobutyrate dehydrogenase, mitochondrial	Hibadh	1761.9	5220.6	3546.5	0	0	0	0	0	0	0	0	0	0	0	0	0	0	0	0	0	0	0	0	0	0	0	0	0	0	0	0	0	0	0	0	0	0	0	0	0	0	0	0	0	0	0	0
Q99L28	Probable ribosome biogenesis protein RLP24	Rsl24d1	6833.2	7965.5	9950.6	0	0	0	0	0	0	0	0	0	0	0	0	0	0	0	0	0	0	0	0	0	0	0	0	0	0	0	0	0	0	0	0	0	0	0	0	0	0	0	0	0	0	0	0
Q99L43	Phosphatidate cytidylyltransferase 2	Cds2	1558.3	1456.5	4152.1	0	0	0	0	0	0	0	0	0	0	0	0	0	0	0	0	0	0	0	0	0	0	0	0	0	0	0	0	0	0	0	0	0	0	0	0	0	0	0	0	0	0	0	0
Q99LC3	NADH dehydrogenase [ubiquinone] 1 alpha subcomplex subunit 10, mitochondrial	Ndufa10	14950	23383	22708	0	0	0	0	0	0	0	0	0	0	0	0	0	0	0	0	0	0	0	0	0	0	0	0	0	81.667	0	0	0	0	68.36	0	0	53.347	0	0	0	0	0	0	0	0	0	0
Q99LC5	Electron transfer flavoprotein subunit alpha, mitochondrial	Etfa	43864	56408	47517	378.58	90.136	284.21	167.23	342.82	265.42	255.24	0	719.97	166.65	130.8	229.59	159.78	123.04	105.56	0	0	0	0	254.2	0	0	0	144.45	194.6	445.82	0	67.993	0	270.95	277.65	0	100.24	107.14	0	59.082	0	0	1521.2	0	590.04	503.49	65.131	326.91
Q99LE6	ATP-binding cassette sub-family F member 2	Abcf2	505.44	0	3044.5	0	59.934	0	0	0	0	0	0	0	0	0	0	0	0	0	0	0	0	0	0	0	0	0	0	0	0	0	0	0	0	0	0	0	0	0	0	0	0	0	0	0	0	0	0
Q99LF4	tRNA-splicing ligase RtcB homolog	Rtcb	0	2746.5	4940.5	0	0	0	0	0	0	0	0	0	0	0	0	0	0	0	0	0	0	0	0	0	0	0	0	0	0	0	0	0	0	0	0	0	0	0	0	0	0	0	0	0	0	0	0
Q99LH1	Nucleolar GTP-binding protein 2	Gnl2	2530.8	7465.6	6309.3	0	0	0	0	0	0	0	0	0	0	0	0	0	0	0	0	0	0	0	0	0	0	0	0	0	0	0	0	0	0	0	0	0	0	0	0	29.938	0	0	0	0	0	0	0
Q99LI7	Cleavage stimulation factor subunit 3	Cstf3	0	1599.7	2311.8	0	0	0	0	0	0	0	0	0	0	0	0	0	0	0	0	0	0	0	0	0	0	0	0	0	0	0	0	0	0	0	0	0	0	0	0	0	0	0	0	0	0	0	0
Q99LM2	CDK5 regulatory subunit-associated protein 3	Cdk5rap3	0	0	1083.4	0	0	0	0	0	0	0	0	0	0	0	0	0	0	0	0	0	0	0	0	0	0	0	0	0	0	0	0	0	0	0	0	0	0	0	0	0	0	0	0	0	0	0	0
Q99LP6	GrpE protein homolog 1, mitochondrial	Grpel1	24656	48026	64881	271.9	0	509.24	0	0	0	89.796	151.65	186.05	0	0	0	0	0	0	58.183	0	0	0	0	0	0	0	0	0	246.92	0	0	0	326.33	76.348	0	110.12	0	0	0	0	0	582.65	0	144.17	107.43	109.6	0
Q99LR1	Monoacylglycerol lipase ABHD12	Abhd12	3201.6	5871.9	6084.2	0	0	0	0	0	0	0	0	0	0	0	0	0	0	0	0	0	0	0	0	0	0	0	0	0	0	0	0	0	0	0	0	0	0	0	0	0	0	0	0	0	0	0	0
Q99LT0	Protein dpy-30 homolog	Dpy30	4254	23189	5777.5	0	0	0	0	0	0	0	0	0	0	0	0	0	0	0	0	0	0	0	0	0	0	0	0	0	0	0	0	0	0	0	0	224.25	0	0	0	0	0	0	0	0	0	0	0
Q99LY9	NADH dehydrogenase [ubiquinone] iron-sulfur protein 5;NADH dehydrogenase [ubiquinone] iron-sulfur protein 5, N-terminally processed	Ndufs5	8097.5	6709.7	0	0	0	0	0	0	0	0	0	0	0	0	0	0	0	0	0	0	0	0	0	0	0	0	0	0	0	0	0	0	0	0	0	0	0	0	0	0	0	0	0	0	0	0	0
Q99M28	RNA-binding protein with serine-rich domain 1	Rnps1	3370.5	7167.3	4255.9	0	0	0	0	0	0	0	0	193.14	0	0	0	0	0	0	0	0	0	0	0	0	0	0	0	0	0	0	0	0	0	0	0	0	0	0	0	0	0	0	0	0	0	0	0
Q99M87	DnaJ homolog subfamily A member 3, mitochondrial	Dnaja3	2168.6	0	1110.7	0	0	0	0	0	0	0	0	0	0	0	0	0	0	0	0	0	0	0	0	0	0	0	0	0	0	0	0	0	0	0	0	0	0	0	0	0	0	0	0	0	0	0	0
Q99ME9	Nucleolar GTP-binding protein 1	Gtpbp4	14661	16096	12010	0	142.02	111.88	85.657	47.216	65.299	38.205	88.275	72.117	0	0	47.157	42.512	0	0	0	0	0	0	0	0	0	0	0	0	0	0	0	0	0	29.022	0	77.132	0	0	0	0	0	53.878	100.83	113.01	264.15	0	0
Q99MN9	Propionyl-CoA carboxylase beta chain, mitochondrial	Pccb	1394.2	1586.2	2822.4	0	0	0	0	0	0	0	0	0	0	0	0	0	0	0	0	0	0	0	0	0	0	0	0	0	0	0	0	0	0	0	0	0	0	0	0	0	0	0	0	0	0	0	0
Q99MR6	Serrate RNA effector molecule homolog	Srrt	2243.5	12574	7945.2	0	0	0	0	0	0	0	0	0	0	0	0	0	0	0	0	0	0	0	0	0	0	0	0	0	0	0	0	0	0	0	0	0	0	0	0	0	0	0	0	0	0	0	0
Q99MU3	Double-stranded RNA-specific adenosine deaminase	Adar	0	0	302.05	0	0	0	0	0	0	0	0	0	0	0	0	0	0	0	0	0	0	0	0	0	0	0	0	0	0	0	0	0	0	0	0	0	0	0	0	0	0	0	0	0	0	0	0
Q99N69	Leupaxin	Lpxn	0	0	2348.5	0	0	0	0	0	0	0	0	0	0	0	0	0	0	0	0	0	0	0	0	0	0	0	0	0	0	0	0	0	0	0	0	0	0	0	0	0	0	0	0	0	0	0	0
Q99N87	28S ribosomal protein S5, mitochondrial	Mrps5	1486.9	0	1450.9	0	0	0	0	0	0	0	0	0	0	0	0	0	0	0	0	0	0	0	0	0	0	0	0	0	0	0	0	0	0	0	0	0	0	0	0	0	0	0	0	0	0	0	0
Q99N89	39S ribosomal protein L43, mitochondrial	Mrpl43	0	1636.8	6413.3	0	0	0	0	0	0	0	0	0	0	0	0	0	0	0	0	0	0	0	0	0	0	0	0	0	0	0	0	0	0	0	0	0	0	0	0	0	0	0	0	0	0	0	0
Q99N94	39S ribosomal protein L9, mitochondrial	Mrpl9	4921.6	6153.4	5194.5	0	0	0	0	0	0	0	0	0	0	0	0	0	0	0	0	0	0	0	0	0	0	0	0	94.408	0	0	0	0	0	0	0	0	0	0	0	0	0	88.9	0	0	0	0	0
Q99N96	39S ribosomal protein L1, mitochondrial	Mrpl1	0	903.56	0	0	0	0	0	0	0	0	0	0	0	0	0	0	0	0	0	0	0	0	0	0	0	0	0	0	0	0	0	0	0	0	0	0	0	0	0	0	0	0	0	0	0	0	0
Q99NB9	Splicing factor 3B subunit 1	Sf3b1	20563	46689	50604	0	0	64.004	0	17.497	0	32.539	0	55.862	0	0	29.461	54.219	23.974	0	0	0	0	0	0	0	0	0	0	0	35.319	0	0	0	0	0	0	31.777	44.921	0	0	0	0	80.166	26.384	52.204	82.655	29.31	26.727
Q99P72	Reticulon-4	Rtn4	17490	34745	61318	87.437	0	216.14	0	293.86	62.682	100.18	41.934	306.01	217.46	425.49	191.95	48.637	56.395	45.175	68.472	0	0	0	0	0	0	0	0	241.65	0	0	0	0	0	328.49	0	0	0	0	0	0	0	193.89	150.73	146.31	114.36	60.243	147.63
Q99P88	Nuclear pore complex protein Nup155	Nup155	13377	27037	24627	0	0	0	0	0	87.48	17.147	0	0	0	0	0	0	0	45.108	0	0	0	0	0	0	0	0	57.495	68.831	0	0	0	0	0	0	0	0	0	0	0	0	0	0	0	0	62.419	17.322	0
Q99P91	Transmembrane glycoprotein NMB	Gpnmb	3403.1	0	1282.4	0	0	1306	0	0	0	0	0	0	0	0	916.45	0	0	0	0	0	0	0	0	0	0	0	0	0	0	0	0	0	0	0	0	0	0	0	0	0	0	0	0	0	0	0	0
Q99PL5	Ribosome-binding protein 1	Rrbp1	11496	34764	34610	24.918	0	194.14	0	14.62	24.977	50.916	0	248.45	0	12.349	71.366	29.823	0	0	0	0	0	0	0	0	0	0	0	11.081	43.478	0	0	0	0	99.451	0	16.507	0	0	0	0	0	359.24	26.146	0	64.696	15.591	0
Q99PP7	E3 ubiquitin-protein ligase TRIM33	Trim33	0	624.08	1685.5	0	0	0	0	0	0	0	0	0	0	0	0	0	0	0	0	0	0	0	0	0	0	0	0	0	0	0	0	0	0	0	0	0	0	0	0	0	0	0	0	0	0	0	0
Q99PT1	Rho GDP-dissociation inhibitor 1	Arhgdia	0	0	4111.1	0	0	0	0	0	0	0	0	0	0	0	0	0	0	0	0	0	0	0	0	0	0	0	0	0	0	0	0	0	0	0	0	0	0	0	0	0	0	0	0	0	0	0	0
Q99PV0	Pre-mRNA-processing-splicing factor 8	Prpf8	8607.4	16393	15031	0	0	33.662	0	9.6529	0	9.4452	0	23.145	0	0	15.977	0	0	0	0	0	6.7158	9.818	0	0	0	14.516	0	0	12.048	0	0	0	0	0	0	0	0	0	0	0	0	35.435	65.721	9.2509	26.051	9.7227	11.823
Q9CPP0	Nucleoplasmin-3	Npm3	8442.8	21819	21158	0	399.91	0	0	0	0	0	0	0	0	0	0	0	0	0	0	0	0	0	0	0	0	0	0	0	0	0	0	0	0	0	0	0	0	0	0	0	0	0	0	0	0	0	0
Q9CPP6	NADH dehydrogenase [ubiquinone] 1 alpha subcomplex subunit 5	Ndufa5	44744	53671	33550	0	0	578.88	0	0	452.09	0	0	0	0	0	349.89	677.52	0	0	0	865.81	0	0	0	0	0	0	0	0	0	0	0	0	0	0	0	0	0	0	0	0	0	268.76	0	0	0	0	0
Q9CPQ1	Cytochrome c oxidase subunit 6C	Cox6c	20445	65719	90219	625.71	0	987.65	265.39	253.47	793.99	810.36	0	1055.5	294.48	284.46	407.28	515.18	256.14	378.22	0	0	0	0	194.39	0	0	0	217.67	0	333.63	0	0	0	491.91	591.68	191.86	0	315.27	0	0	0	0	849.81	0	573.27	767.05	304.98	467.82
Q9CPQ3	Mitochondrial import receptor subunit TOM22 homolog	Tomm22	10976	22139	30228	0	0	0	0	0	0	0	0	667.04	0	0	0	0	0	0	0	0	0	0	0	0	0	0	0	0	0	0	0	0	0	0	0	0	0	0	0	0	0	0	0	0	0	0	0
Q9CPR4	60S ribosomal protein L17	Rpl17	137330	264040	200200	1438	7865.9	2380	811.59	198.35	1514.9	1234.7	2520	2402.7	485.84	554.68	1064.3	671.66	525.97	995	925.35	759.54	1036	193.24	0	0	241.2	353.75	4064.4	816.49	1365.4	0	0	0	0	2025.4	1414.9	590.66	196.35	0	195.33	0	0	3748	2852.8	2510.6	2805.8	958.43	0
Q9CPR5	39S ribosomal protein L15, mitochondrial	Mrpl15	0	1343	0	0	0	0	0	0	0	0	0	0	0	0	0	0	0	0	0	0	0	0	0	0	0	0	0	0	0	0	0	0	0	0	0	0	0	0	0	0	0	0	0	0	0	0	0
Q9CPS7	RNA-binding protein PNO1	Pno1	13074	25889	15701	0	0	0	0	0	0	0	0	0	0	0	0	0	0	0	0	0	0	0	0	0	0	0	0	0	0	0	0	0	0	0	0	0	0	0	0	0	0	0	0	0	0	0	0
Q9CPT4	Myeloid-derived growth factor	Mydgf	0	0	5392.7	0	0	0	0	0	0	0	0	0	0	0	0	0	0	0	0	0	0	0	0	0	0	0	0	0	0	0	0	0	0	0	0	0	0	0	0	0	0	0	0	0	0	0	0
Q9CPT5	Nucleolar protein 16	Nop16	2841	5593.7	4300	0	0	0	0	0	0	0	0	0	0	0	0	0	0	0	0	0	0	0	0	0	0	0	0	0	0	0	0	0	0	0	0	0	0	0	0	0	0	0	0	0	0	0	0
Q9CPU4	Microsomal glutathione S-transferase 3	Mgst3	6412.5	4305.4	5968.5	0	0	0	0	0	0	0	0	0	0	0	0	0	0	0	0	0	0	0	0	0	0	0	0	0	0	0	0	0	0	0	0	0	0	0	0	0	0	0	0	0	0	0	0
Q9CPU9	Probable low affinity copper uptake protein 2	Slc31a2	0	0	19428	0	0	0	0	0	0	0	0	0	0	0	0	0	0	0	0	0	0	0	0	0	0	0	0	0	0	0	0	0	0	0	0	0	0	0	0	0	0	0	0	0	0	0	0
Q9CPW4	Actin-related protein 2/3 complex subunit 5	Arpc5	0	2161.1	2503.2	0	0	0	0	0	0	0	0	0	0	0	0	0	0	0	0	0	0	0	0	0	0	0	0	0	0	0	0	0	0	0	0	0	0	0	0	0	0	0	0	0	0	0	0
Q9CPX7	28S ribosomal protein S16, mitochondrial	Mrps16	3405.5	6874.4	6859.7	0	0	0	0	0	0	0	0	0	0	0	0	0	0	0	0	0	0	0	0	0	0	0	0	0	0	0	0	0	0	0	0	0	0	0	0	0	0	0	0	0	0	0	0
Q9CPY7	Cytosol aminopeptidase	Lap3	9271.7	13260	17381	0	0	0	0	60.553	0	0	0	104.36	0	0	0	0	0	0	0	0	0	0	0	0	0	0	0	0	0	0	0	0	0	0	0	0	0	0	0	0	0	110.71	0	48.151	0	0	0
Q9CQ19	Myosin regulatory light polypeptide 9	Myl9	0	0	2779.9	0	0	0	0	0	0	0	0	0	0	0	0	0	0	0	0	0	0	0	0	0	0	0	0	0	0	0	0	0	0	0	0	0	0	0	0	0	0	0	0	0	0	0	0
Q9CQ22	Ragulator complex protein LAMTOR1	Lamtor1	8963.5	10661	14832	0	0	0	0	0	0	0	0	0	0	0	0	0	0	0	0	0	0	0	0	0	0	0	0	0	0	0	0	0	0	0	0	0	0	0	0	0	0	0	0	0	0	0	0
Q9CQ40	39S ribosomal protein L49, mitochondrial	Mrpl49	4288.8	0	0	0	0	0	0	0	0	0	0	0	0	0	0	0	0	0	0	0	0	0	0	0	0	0	0	0	0	0	0	0	0	0	0	0	0	0	0	0	0	0	0	0	0	0	0
Q9CQ48	NudC domain-containing protein 2	Nudcd2	27925	15248	0	0	1947.3	0	0	1349	0	3163.9	0	2348.5	0	0	0	0	0	0	0	0	0	0	0	0	0	0	0	0	0	0	764.64	0	0	3111.5	0	0	0	0	0	0	0	0	0	0	0	0	0
Q9CQ54	NADH dehydrogenase [ubiquinone] 1 subunit C2	Ndufc2	2907.9	4667.3	5056.5	0	0	0	0	0	0	0	0	0	0	0	0	0	0	0	0	0	0	0	0	0	0	0	0	0	0	0	0	0	0	0	0	0	0	0	0	0	0	0	0	0	0	0	0
Q9CQ69	Cytochrome b-c1 complex subunit 8	Uqcrq	9163.9	12099	14526	0	0	0	0	0	0	0	0	0	0	0	0	0	0	0	0	0	0	0	0	0	0	0	0	0	0	0	0	0	0	0	0	0	0	0	0	0	0	462.46	0	0	0	0	0
Q9CQ75	NADH dehydrogenase [ubiquinone] 1 alpha subcomplex subunit 2	Ndufa2	25744	18435	11114	0	0	266.23	0	0	274.37	0	0	413.9	0	0	0	0	0	0	0	0	136.53	0	0	0	0	0	0	0	363.5	0	0	0	0	230.23	0	0	0	0	0	0	0	0	0	0	0	0	179.33
Q9CQ91	NADH dehydrogenase [ubiquinone] 1 alpha subcomplex subunit 3	Ndufa3	9553.5	0	0	0	0	0	0	0	0	0	0	0	0	0	0	0	0	0	0	0	0	0	0	0	0	0	0	0	0	0	0	0	0	0	0	0	0	0	0	0	0	0	0	0	0	0	0
Q9CQ92	Mitochondrial fission 1 protein	Fis1	0	2720.2	3337.7	0	0	0	0	0	0	0	0	0	0	0	0	0	0	0	0	0	0	0	0	0	0	0	0	0	0	0	0	0	0	0	0	0	0	0	0	0	0	0	0	0	0	0	0
Q9CQA3	Succinate dehydrogenase [ubiquinone] iron-sulfur subunit, mitochondrial	Sdhb	53320	29534	52592	530.24	0	576.26	0	142.33	191.47	111.45	0	950.07	92.642	269.42	87.732	0	68.927	0	0	0	119.05	0	126.39	0	0	0	73.392	136.1	574.15	0	0	0	63.616	344.33	0	189.46	0	74.249	0	0	0	941.84	65.755	505.56	307.57	0	535.48
Q9CQA5	Mediator of RNA polymerase II transcription subunit 4	Med4	0	2660.9	0	0	0	0	0	0	0	0	0	0	0	0	0	0	0	0	0	0	0	0	0	0	0	0	0	0	0	0	0	0	0	0	0	0	0	0	0	0	0	0	0	0	0	0	0
Q9CQA6	Coiled-coil-helix-coiled-coil-helix domain-containing protein 1	Chchd1	0	4759.5	0	0	0	0	0	0	0	0	0	0	0	0	0	0	0	0	0	0	0	0	0	0	0	0	0	0	0	0	0	0	0	0	0	0	0	0	0	0	0	0	0	0	0	0	0
Q9CQB5	CDGSH iron-sulfur domain-containing protein 2	Cisd2	18029	13156	5890.9	150.08	0	432.4	0	225.64	0	296.73	0	470.66	169.85	0	0	0	0	0	0	0	0	0	0	0	0	0	163.51	0	217.12	0	0	0	0	0	0	185.86	0	266.22	0	0	0	752.14	0	223.68	275.62	0	0
Q9CQC7	NADH dehydrogenase [ubiquinone] 1 beta subcomplex subunit 4	Ndufb4	11871	15637	28463	0	0	0	0	0	0	0	0	0	0	0	0	0	0	0	0	0	0	0	0	0	0	0	0	0	0	0	0	0	0	0	0	0	0	0	0	0	0	0	0	0	0	0	0
Q9CQD1	Ras-related protein Rab-5A	Rab5a	7529.8	20337	23538	0	0	0	0	0	0	0	0	0	0	0	0	0	0	0	0	0	0	0	0	0	0	0	0	0	0	0	0	0	0	0	0	0	0	0	0	0	0	0	0	0	0	0	0
Q9CQE1	Protein NipSnap homolog 3B	Nipsnap3b	3835.4	0	0	0	0	0	0	0	0	0	0	0	0	0	0	0	0	0	0	0	0	0	0	0	0	0	0	0	0	0	0	0	0	0	0	0	0	0	0	0	0	0	0	0	0	0	0
Q9CQE8	UPF0568 protein C14orf166 homolog		0	0	1240.5	0	0	0	0	0	0	0	0	0	0	0	0	0	0	0	0	0	0	0	0	0	0	0	0	0	0	0	0	0	0	0	0	0	0	0	0	0	0	0	0	0	0	0	0
Q9CQF3	Cleavage and polyadenylation specificity factor subunit 5	Nudt21	0	3759.1	0	0	0	0	0	0	0	0	0	0	0	0	0	0	0	0	0	0	0	0	0	0	0	0	0	0	0	0	0	0	0	0	0	0	0	0	0	0	0	0	0	0	0	0	0
Q9CQF9	Prenylcysteine oxidase	Pcyox1	3030.7	0	10228	0	0	0	0	0	0	0	0	0	0	0	0	0	0	0	0	0	0	0	0	0	0	0	0	96.283	0	0	0	0	0	0	0	0	0	0	0	0	0	0	0	0	0	0	0
Q9CQG6	Transmembrane protein 147	Tmem147	0	2549.4	0	0	0	0	0	0	0	0	0	0	0	0	0	0	0	0	0	0	0	0	0	0	0	0	0	0	0	0	0	0	0	0	0	0	0	0	0	0	0	0	0	0	0	0	0
Q9CQH3	NADH dehydrogenase [ubiquinone] 1 beta subcomplex subunit 5, mitochondrial	Ndufb5	6573.1	8552.9	4613.2	0	0	0	0	0	0	0	0	0	0	0	0	0	0	0	0	0	0	0	0	0	0	0	0	0	0	0	0	0	0	0	0	0	0	0	0	0	0	0	0	0	0	0	0
Q9CQI6	Coactosin-like protein	Cotl1	0	0	5786.6	0	0	0	0	0	0	0	0	0	0	0	0	0	0	0	0	0	0	0	0	0	0	0	0	0	0	0	0	0	0	0	0	0	0	0	0	0	0	0	0	0	0	0	0
Q9CQI7	U2 small nuclear ribonucleoprotein B	Snrpb2	39382	83936	75601	174.02	0	517.7	0	493.19	0	945.33	0	795.32	0	0	310.99	409.1	145.96	0	0	0	0	181.56	311.07	0	0	85.106	0	0	0	241.9	0	0	0	0	0	0	0	0	0	140.34	0	1218.2	591.35	224.25	438.33	125.92	0
Q9CQJ1	HIG1 domain family member 2A	Higd2a	18903	0	0	0	0	0	0	0	0	0	0	0	0	0	0	0	0	0	0	0	0	0	0	0	0	0	0	0	0	0	0	0	0	0	0	0	0	0	0	0	0	0	0	0	0	0	0
Q9CQJ4	E3 ubiquitin-protein ligase RING2	Rnf2	2326.4	4242.9	3675.3	0	0	0	0	0	0	0	0	0	0	0	0	0	0	0	0	0	0	0	0	0	0	0	0	0	0	0	0	0	0	0	0	0	0	0	0	0	0	0	0	0	0	0	0
Q9CQM9	Glutaredoxin-3	Glrx3	0	0	6433.5	0	0	0	0	0	0	0	0	0	0	0	0	0	0	0	0	0	0	0	0	0	0	0	0	0	0	0	0	0	0	0	0	0	0	0	0	0	0	0	0	0	0	0	0
Q9CQN1	Heat shock protein 75 kDa, mitochondrial	Trap1	26145	38039	33362	238.15	66.041	342.39	0	0	0	0	0	432.3	88.231	54.249	0	0	0	0	0	0	0	0	0	21.064	0	0	38.372	228.54	351.68	54.771	0	0	82.204	33.463	0	205.68	0	0	0	0	0	365.17	0	127.26	174.39	0	42.884
Q9CQN3	Mitochondrial import receptor subunit TOM6 homolog	Tomm6	21171	25894	0	0	0	0	0	0	0	0	0	0	0	0	0	0	0	0	0	0	0	0	0	0	0	0	0	0	0	0	0	0	0	0	0	0	0	0	0	0	0	0	0	0	0	0	0
Q9CQQ7	ATP synthase F(0) complex subunit B1, mitochondrial	Atp5f1	71853	80128	105830	369.87	310.74	1456.2	452.69	291.13	1011.9	478.45	507.29	2569.3	304.84	583.74	978.09	590.89	139.17	333.72	98.235	102.68	660.33	175.7	128.26	0	0	165.63	572.77	675.51	886.59	148.92	217.23	0	414.75	777.14	0	267.82	309.44	0	307.04	0	145.05	2739.4	1399.2	917.86	1417.8	595.74	85.867
Q9CQR2	40S ribosomal protein S21	Rps21	42747	91125	83622	0	356.82	466.59	0	241.94	0	0	0	0	0	0	327.4	364.78	0	0	0	0	0	0	0	0	0	0	0	0	324.55	0	0	0	0	0	0	0	0	0	0	0	0	299.8	0	0	0	0	0
Q9CQR4	Acyl-coenzyme A thioesterase 13;Acyl-coenzyme A thioesterase 13, N-terminally processed	Acot13	6579	0	0	0	0	0	0	0	167.65	0	0	420.24	0	0	0	0	0	0	0	726.93	0	0	0	0	0	0	0	0	136.08	0	0	0	0	0	0	0	0	0	0	0	0	202.7	0	342.45	0	0	0
Q9CQS8	Protein transport protein Sec61 subunit beta	Sec61b	36413	72907	70569	811.45	2202.6	2090.5	359.75	0	1074	3286.3	674.27	3838.7	1436.2	680.46	1951	2108.5	646.16	755.12	0	793.09	538.18	437.25	719.54	0	0	0	969.9	1885.1	2597.6	1624.2	0	811.64	1645.2	2064.8	0	387.77	0	0	0	0	0	3021.5	2654.2	1421.9	2081.7	892.16	754.52
Q9CQT1	Methylthioribose-1-phosphate isomerase	Mri1	0	0	8580	0	0	0	0	0	0	0	0	0	0	0	0	0	0	0	0	0	0	0	0	0	0	0	0	0	0	0	0	0	0	0	0	0	0	0	0	0	0	0	0	0	0	0	0
Q9CQT2	RNA-binding protein 7	Rbm7	2091.4	5548.8	0	0	0	0	0	0	0	0	0	0	0	0	0	0	0	0	0	0	0	0	0	0	0	0	0	0	0	0	0	0	0	0	0	0	0	0	0	0	0	0	0	0	0	0	0
Q9CQU3	Protein RER1	Rer1	0	0	5440.8	0	0	0	0	0	0	0	0	0	0	0	0	0	0	0	0	0	0	0	0	0	0	0	0	0	0	0	0	0	0	0	0	0	0	0	0	0	0	0	0	0	0	0	0
Q9CQV1	Mitochondrial import inner membrane translocase subunit TIM16	Pam16	20577	30415	18343	0	0	0	0	0	0	0	0	0	0	0	0	0	0	0	0	0	0	0	0	0	0	0	0	0	0	0	0	0	0	0	0	0	0	0	0	0	0	0	0	0	0	0	0
Q9CQV8	14-3-3 protein beta/alpha;14-3-3 protein beta/alpha, N-terminally processed	Ywhab	3802.9	6399.9	25156	0	0	0	0	0	0	0	0	0	0	0	0	0	0	0	0	0	0	0	0	0	0	0	0	0	0	0	0	0	0	0	0	0	0	0	0	0	0	0	0	0	0	0	0
Q9CQW2	ADP-ribosylation factor-like protein 8B;ADP-ribosylation factor-like protein 8A	Arl8b	9342.1	8690.1	19119	140.59	0	0	0	0	0	0	0	0	0	0	0	0	0	0	0	0	0	0	0	0	0	0	0	0	0	0	0	0	0	0	0	0	0	0	0	0	0	0	0	0	118.27	0	0
Q9CQW9	Interferon-induced transmembrane protein 3	Ifitm3	17630	152730	121440	0	0	0	0	0	0	0	0	0	0	0	0	0	0	0	0	0	0	0	0	0	0	0	0	0	0	0	0	0	0	0	0	0	0	0	0	0	0	0	0	0	0	0	0
Q9CQX2	Cytochrome b5 type B	Cyb5b	99568	134910	219940	0	0	317.66	0	0	599.04	0	589.43	1146.6	0	0	0	0	0	605.38	0	0	0	0	0	0	0	0	0	703.28	875.09	0	0	0	0	354.18	0	380.7	0	0	662.08	0	247.3	1117.3	0	0	0	0	0
Q9CQY5	Magnesium transporter protein 1	Magt1	1184.8	6263	5756.5	0	0	0	0	0	0	0	0	0	0	0	0	0	0	0	0	0	0	0	0	0	0	0	0	0	0	0	0	0	0	0	0	0	0	0	0	0	0	0	0	0	0	0	0
Q9CQZ5	NADH dehydrogenase [ubiquinone] 1 alpha subcomplex subunit 6	Ndufa6	12232	13179	9821.8	0	0	0	0	0	0	0	0	0	0	0	0	143.1	0	0	0	0	0	0	0	0	0	0	0	0	0	0	0	0	191.6	0	0	0	180.91	0	0	0	0	0	0	0	0	0	0
Q9CQZ6	NADH dehydrogenase [ubiquinone] 1 beta subcomplex subunit 3	Ndufb3	11194	10941	13122	0	0	0	0	0	0	0	0	0	0	0	0	0	0	0	0	0	0	0	0	0	0	0	0	0	0	0	0	0	0	0	0	0	0	0	0	0	0	0	0	0	0	0	0
Q9CR21	Acyl carrier protein, mitochondrial	Ndufab1	10084	9896	7463	0	0	0	0	0	0	0	0	0	0	0	0	0	0	0	0	0	0	0	0	0	0	0	0	0	0	0	0	0	0	0	0	475.76	0	0	0	0	0	0	0	0	0	0	0
Q9CR47	Ribosome biogenesis protein NSA2 homolog	Nsa2	1588.3	7016	5303.3	0	0	0	0	0	0	0	0	0	0	0	0	0	0	0	0	0	0	0	0	0	0	0	0	0	0	0	0	0	0	0	0	0	0	0	0	0	0	0	0	0	0	0	0
Q9CR51	V-type proton ATPase subunit G 1	Atp6v1g1	5373.7	0	5950.3	0	0	0	0	0	0	0	0	0	0	0	0	0	0	0	0	0	0	0	0	0	0	0	0	0	0	0	0	0	0	0	0	0	0	0	0	0	0	0	0	0	0	0	0
Q9CR57	60S ribosomal protein L14	Rpl14	34881	73672	82484	0	2711.4	240.03	1220.1	260.96	0	0	344.85	315.22	0	0	0	0	0	168.24	0	0	87.412	0	0	0	0	0	1687.4	0	188.18	0	0	0	0	863.14	166.12	0	0	0	0	0	0	508.27	160.6	0	406.83	0	0
Q9CR61	NADH dehydrogenase [ubiquinone] 1 beta subcomplex subunit 7	Ndufb7	0	0	10113	0	0	0	0	0	0	0	0	0	0	0	0	0	0	0	0	0	0	0	0	0	0	0	0	0	0	0	0	0	0	0	0	0	0	0	0	0	0	0	0	0	0	0	0
Q9CR62	Mitochondrial 2-oxoglutarate/malate carrier protein	Slc25a11	55653	62130	86706	818.93	0	1107.3	250.57	678.78	568.55	338.46	0	1538.7	104.52	268.36	1024.2	699.13	0	596.97	0	64.653	76.404	0	205.92	0	77.702	0	93.673	129.63	397.81	150.43	0	0	282.77	708.81	189.01	585.43	0	125.83	137.09	149.18	0	1697.5	748.14	344.06	631.31	449.45	81.108
Q9CR64	Protein kish-A	Tmem167a	5931.2	9079.8	19971	0	0	0	0	0	0	0	0	0	0	0	0	0	0	0	0	0	0	0	0	0	0	0	0	0	0	0	0	0	0	0	0	0	0	0	0	0	0	0	0	0	0	0	0
Q9CR67	Transmembrane protein 33	Tmem33	20605	36174	54576	0	0	307.82	0	0	359.26	0	0	249.15	0	0	0	164.03	0	0	0	0	0	0	0	0	0	0	0	0	113.95	0	0	0	0	156.83	0	0	0	0	0	0	0	1361.5	575.19	0	0	0	0
Q9CR68	Cytochrome b-c1 complex subunit Rieske, mitochondrial;Cytochrome b-c1 complex subunit 11	Uqcrfs1	18694	41225	28814	0	0	0	0	0	0	0	0	117.97	0	0	0	0	76.975	81.39	0	0	0	0	0	0	0	0	87.711	104.03	142.01	0	0	0	0	0	0	0	0	0	0	0	0	0	0	0	0	0	0
Q9CR98	Protein FAM136A	Fam136a	1657.7	17148	22722	0	0	0	0	0	0	0	0	0	0	0	0	0	0	0	0	0	0	0	0	0	0	0	0	0	0	0	0	0	0	0	0	0	0	0	0	0	0	0	0	191.33	0	0	0
Q9CRA4	Methylsterol monooxygenase 1	Msmo1	17904	25818	38771	296	0	1285.3	0	900.31	830.02	864.94	0	902.48	0	0	422.03	0	236.63	0	0	0	0	0	0	0	0	0	0	0	0	0	0	0	0	0	0	0	0	0	0	0	0	1249.4	627.69	265.26	852.18	0	0
Q9CRB2	H/ACA ribonucleoprotein complex subunit 2	Nhp2	19160	88713	39635	0	0	0	0	0	0	0	0	1315.3	0	0	0	0	0	0	0	0	0	0	0	0	0	0	0	0	0	0	0	0	0	0	0	0	0	0	0	0	0	837.9	0	0	549.77	0	0
Q9CRB9	MICOS complex subunit Mic19	Chchd3	25587	33475	40136	0	0	267.47	0	0	0	0	0	477.46	0	0	137.13	0	95.476	0	0	0	0	204.88	0	0	209.43	199.55	0	0	622.01	254.85	135.78	0	0	178.62	0	72.855	0	0	0	0	0	566.99	225.88	190.39	267.46	0	145.06
Q9CRD0	OCIA domain-containing protein 1	Ociad1	9017.2	8099.9	5537.1	0	0	0	0	0	0	0	0	0	0	0	0	0	0	0	0	0	0	0	0	0	0	0	0	0	0	0	0	0	0	0	0	0	0	0	0	0	0	0	0	0	0	0	0
Q9CRD2	ER membrane protein complex subunit 2	Emc2	2940	6992.7	7854.7	0	0	0	0	0	0	0	0	0	0	0	0	0	0	0	0	0	0	0	0	0	0	0	0	0	0	0	0	0	0	0	0	0	0	0	0	0	0	0	0	0	0	0	0
Q9CSN1	SNW domain-containing protein 1	Snw1	3995.1	7907.2	15109	0	0	0	0	0	0	0	0	0	0	0	0	0	0	0	0	0	0	0	0	0	0	0	0	0	0	0	0	0	0	0	0	0	0	0	0	0	0	0	0	0	0	0	0
Q9CSU0	Regulation of nuclear pre-mRNA domain-containing protein 1B	Rprd1b	0	2786.1	0	0	0	0	0	0	0	0	0	0	0	0	0	0	0	0	0	0	0	0	0	0	0	0	0	0	0	0	0	0	0	0	0	0	0	0	0	0	0	0	0	0	0	0	0
Q9CU62	Structural maintenance of chromosomes protein 1A	Smc1a	0	2691.3	3082.4	0	0	0	0	0	0	0	0	0	0	0	0	0	0	0	0	0	0	0	0	0	0	0	0	0	0	0	0	0	0	0	0	0	0	0	0	0	0	0	0	0	0	0	0
Q9CVB6	Actin-related protein 2/3 complex subunit 2	Arpc2	1786.3	13602	11694	0	0	0	0	0	0	0	0	0	0	0	0	0	0	0	0	0	0	0	0	0	0	0	0	0	0	0	0	0	0	0	0	0	0	0	0	0	0	0	0	0	0	0	0
Q9CW03	Structural maintenance of chromosomes protein 3	Smc3	2122	10279	9899	0	0	0	0	0	0	0	0	0	0	0	0	0	42.617	42.079	0	0	0	0	0	0	0	0	0	0	0	0	0	0	0	0	0	0	0	0	0	0	0	213.54	0	0	0	0	0
Q9CW46	Ribonucleoprotein PTB-binding 1	Raver1	0	0	3545.2	0	0	0	0	0	0	0	0	0	0	0	0	0	0	0	0	0	0	0	0	0	0	0	0	0	0	0	0	0	0	0	0	0	0	0	0	0	0	0	0	0	0	0	0
Q9CWE0	Mitochondrial fission regulator 1-like	Mtfr1l	0	0	2156.5	0	0	0	0	0	0	0	0	0	0	0	0	0	0	0	0	0	0	0	0	0	0	0	0	0	0	0	0	0	0	0	0	0	0	0	0	0	0	0	0	0	0	0	0
Q9CWJ9	Bifunctional purine biosynthesis protein PURH;Phosphoribosylaminoimidazolecarboxamide formyltransferase;IMP cyclohydrolase	Atic	0	0	913.3	0	0	0	0	0	0	0	0	0	0	0	0	0	0	0	0	0	0	0	0	0	0	0	0	0	0	0	0	0	0	0	0	0	0	0	0	0	0	0	0	0	0	0	0
Q9CWL8	Beta-catenin-like protein 1	Ctnnbl1	0	1799.9	0	0	0	0	0	0	0	0	0	0	0	0	0	0	0	0	0	0	0	0	0	0	0	0	0	0	0	0	0	0	0	0	0	0	0	0	0	0	0	0	0	0	0	0	0
Q9CWR0	Rho guanine nucleotide exchange factor 25	Arhgef25	0	349.88	8113.7	0	0	0	0	0	0	0	0	0	0	0	0	0	0	0	0	0	0	0	0	0	0	0	0	0	0	0	0	0	0	0	0	0	0	0	0	0	0	0	0	0	0	0	0
Q9CWS4	Integrator complex subunit 11	Cpsf3l	0	767.98	0	0	0	0	0	0	0	0	0	0	0	0	0	0	0	0	0	0	0	0	0	0	0	0	0	0	0	0	0	0	0	0	0	0	0	0	0	0	0	0	0	0	0	0	0
Q9CWU2	Palmitoyltransferase ZDHHC13	Zdhhc13	0	0	1041.9	0	0	0	0	0	0	0	0	0	0	0	0	0	0	0	0	0	0	0	0	0	0	0	0	0	0	0	0	0	0	0	0	0	0	0	0	0	0	0	0	0	0	0	0
Q9CWU6	Ubiquinol-cytochrome-c reductase complex assembly factor 1	Uqcc1	1352.2	0	0	0	0	0	0	0	0	0	0	0	0	0	0	0	0	0	0	0	0	0	0	0	0	0	0	0	0	0	0	0	0	0	0	0	0	0	0	0	0	0	0	0	0	0	0
Q9CWX9	Probable ATP-dependent RNA helicase DDX47	Ddx47	0	6730.2	5483.9	0	0	0	0	0	0	0	0	0	0	0	0	0	0	0	0	0	0	0	0	0	0	0	0	0	0	0	0	0	0	0	0	0	0	0	0	0	0	0	0	0	0	0	0
Q9CWZ3	RNA-binding protein 8A	Rbm8a	14675	35096	20221	0	0	0	0	0	0	0	0	0	0	0	0	0	0	0	0	0	0	0	0	0	0	0	0	0	0	0	0	0	0	0	0	0	0	0	0	0	0	0	0	0	0	0	0
Q9CWZ7	Gamma-soluble NSF attachment protein	Napg	0	0	2449.9	0	0	0	0	0	0	0	0	0	0	0	0	0	0	0	0	0	0	0	0	0	0	0	0	0	0	0	0	0	0	0	0	0	0	0	0	0	0	0	0	0	0	0	0
Q9CX30	Protein YIF1B	Yif1b	0	2085.2	2494.5	0	0	0	0	0	0	0	0	0	0	0	0	0	0	0	0	0	0	0	0	0	0	0	0	0	0	0	0	0	0	0	0	0	0	0	0	0	0	0	0	0	0	0	0
Q9CX56	26S proteasome non-ATPase regulatory subunit 8	Psmd8	0	2611.7	798.94	0	0	0	0	0	0	0	0	0	0	0	0	0	0	0	0	0	0	0	0	0	0	0	0	0	0	0	0	0	0	0	0	0	0	0	0	0	0	0	0	0	0	0	0
Q9CX86	Heterogeneous nuclear ribonucleoprotein A0	Hnrnpa0	52364	130380	203240	0	0	0	0	0	0	0	0	337.8	0	0	0	0	0	0	0	0	176	0	0	0	0	0	574.64	0	0	0	0	0	0	0	0	0	2743.1	0	0	0	0	299.36	0	179.11	403.65	0	0
Q9CXE7	Transmembrane emp24 domain-containing protein 5	Tmed5	8208	8790.1	35621	0	0	0	0	0	0	0	0	0	0	0	0	0	0	0	0	0	0	112.19	0	0	0	0	0	0	0	0	0	0	0	0	0	0	0	0	0	0	0	0	0	0	0	0	0
Q9CXI5	Mesencephalic astrocyte-derived neurotrophic factor	Manf	4899.8	0	20076	0	0	0	0	0	0	0	0	0	0	0	0	0	0	0	0	0	0	0	0	1139.9	0	0	0	0	0	0	0	0	0	0	0	0	0	294.79	0	0	0	0	0	0	0	0	0
Q9CXK8	60S ribosome subunit biogenesis protein NIP7 homolog	Nip7	26430	55468	70690	0	0	416.64	0	0	0	0	0	0	0	0	0	286.66	0	0	0	0	0	0	0	0	0	0	0	0	0	0	0	0	0	0	0	0	0	0	0	0	0	0	0	0	0	0	0
Q9CXR1	Dehydrogenase/reductase SDR family member 7	Dhrs7	4301.5	0	6582.9	0	0	0	0	0	0	0	0	0	0	0	0	0	0	0	0	0	0	0	0	0	0	0	0	0	0	0	0	0	0	0	0	0	0	0	0	0	0	0	0	0	0	0	0
Q9CXS4	Centromere protein V	Cenpv	13811	9501.4	9145	0	0	0	0	0	0	0	0	0	0	0	0	0	0	0	0	0	0	0	0	0	0	0	0	0	0	0	0	0	0	0	0	0	0	0	0	0	0	0	0	0	0	0	0
Q9CXT8	Mitochondrial-processing peptidase subunit beta	Pmpcb	7297.6	9682.6	12646	0	0	0	0	0	0	0	0	0	0	0	0	0	0	0	0	0	0	0	0	0	0	0	0	0	0	0	0	0	0	0	0	0	0	0	0	0	0	0	0	0	0	0	0
Q9CXW2	28S ribosomal protein S22, mitochondrial	Mrps22	6181.2	16472	15382	0	0	0	0	0	0	0	0	0	0	0	0	0	0	0	0	0	0	0	0	0	0	0	0	0	0	0	0	0	0	0	0	0	0	0	0	0	0	0	0	0	0	0	0
Q9CXW4	60S ribosomal protein L11	Rpl11	86189	197120	203600	354.92	4931.1	2619.2	1140.6	1296.9	0	580.25	435.99	1986.6	0	339.82	1413.5	0	0	984.22	175.08	0	492.71	0	210.73	0	203.2	0	2228.4	0	372.32	204.56	0	0	0	346.6	163.99	145.02	0	0	0	0	126.52	1404.8	3533.6	982.56	2967.1	378.53	0
Q9CXY6	Interleukin enhancer-binding factor 2	Ilf2	17595	29463	33627	0	0	0	0	0	0	0	0	126.87	0	0	0	0	0	0	0	0	0	0	0	0	0	0	0	0	0	0	0	0	0	152.31	0	190.19	0	0	0	0	0	0	0	164	141.28	0	0
Q9CXY9	GPI-anchor transamidase	Pigk	4465.7	6991.5	4971.7	0	0	0	0	0	0	0	0	0	0	0	0	0	0	0	0	0	0	0	0	0	0	0	0	0	0	0	0	0	0	0	0	0	0	0	0	0	0	0	0	0	0	0	0
Q9CXZ1	NADH dehydrogenase [ubiquinone] iron-sulfur protein 4, mitochondrial	Ndufs4	11697	9712.3	10436	0	0	320.96	0	0	0	0	111.39	242.32	0	0	0	0	0	0	0	0	0	0	115.53	0	0	0	0	0	224.58	0	114.42	0	128.16	0	0	0	0	0	0	0	0	323.97	0	133.23	303.22	0	0
Q9CY16	28S ribosomal protein S28, mitochondrial	Mrps28	6471.1	10114	2679.9	0	0	0	0	0	0	0	0	0	0	0	0	0	0	0	184.86	0	0	0	0	0	0	0	0	0	0	0	0	0	0	0	0	0	0	0	0	0	0	0	0	0	0	0	0
Q9CY27	Very-long-chain enoyl-CoA reductase	Tecr	13835	22993	21845	73.574	0	184.8	0	0	0	84.823	0	132.18	0	0	0	129	0	0	0	0	0	0	106.02	0	0	0	207.11	132.19	0	0	0	0	0	360.51	0	111.52	0	0	0	0	0	524.29	505.35	169.89	332.14	246.79	192.68
Q9CY50	Translocon-associated protein subunit alpha	Ssr1	173130	337040	294240	1285.7	409.27	5052.6	260.22	1750	273.62	3619	453.02	4840.6	504.02	492.39	2904.3	4267.8	784.71	373.09	0	1576.1	524.54	587.45	2405.8	0	624.26	0	432.1	1130.2	1744.4	901.29	985.01	595.19	2003.9	2071.4	0	0	1087.4	932.81	914.28	0	960	1456.3	1493.2	0	2173.3	0	970.05
Q9CY57	Chromatin target of PRMT1 protein	Chtop	4860.4	8275.1	9367.1	160.89	0	0	0	0	0	0	0	0	0	0	0	0	0	0	0	0	0	0	0	0	0	0	0	0	0	0	0	0	0	0	0	0	0	0	0	0	0	0	0	0	0	0	0
Q9CY58	Plasminogen activator inhibitor 1 RNA-binding protein	Serbp1	0	5476.6	1059.1	0	0	0	0	0	0	0	0	0	0	0	0	0	0	0	0	0	0	0	0	0	0	0	0	0	0	0	0	0	0	0	0	0	0	0	0	0	0	0	0	0	0	0	0
Q9CY66	H/ACA ribonucleoprotein complex subunit 1	Gar1	12964	20822	16109	0	0	97.67	0	0	0	0	0	96.575	0	0	99.387	0	0	0	0	0	0	0	0	0	0	0	0	0	60.459	0	182.53	0	0	0	0	0	0	0	0	0	0	0	0	0	0	0	0
Q9CY73	39S ribosomal protein L44, mitochondrial	Mrpl44	2255.1	1419.5	0	0	0	0	0	0	0	0	0	0	0	0	0	0	0	0	0	0	0	0	0	0	0	0	0	0	0	0	0	0	0	0	0	0	0	0	0	0	0	0	0	0	0	0	0
Q9CYA6	Zinc finger CCHC domain-containing protein 8	Zcchc8	2834.9	10634	10181	0	0	0	0	0	0	0	0	0	0	0	0	0	0	0	0	0	0	0	0	0	0	0	0	0	0	0	0	0	0	0	0	0	0	0	0	0	0	0	0	0	0	0	0
Q9CYH6	Ribosome biogenesis regulatory protein homolog	Rrs1	16223	25824	57009	0	0	0	0	0	0	243.79	0	283.99	0	81.326	215.96	143.08	0	0	0	0	0	0	0	0	0	0	0	0	0	0	0	0	0	0	0	127.29	85.111	0	0	0	0	361.45	200.11	355.86	251.3	0	112.63
Q9CYI4	Putative RNA-binding protein Luc7-like 1	Luc7l	0	0	1327.9	0	0	0	0	0	0	0	0	0	0	0	0	0	0	0	0	0	0	0	0	0	0	0	0	0	0	0	0	0	0	0	0	0	0	0	0	0	0	0	0	0	0	0	0
Q9CYN2	Signal peptidase complex subunit 2	Spcs2	33168	37774	36724	0	0	0	0	0	0	0	0	404.96	0	0	0	127.13	0	89.747	0	0	0	0	114.85	0	0	0	0	0	0	0	0	0	0	0	0	98.446	0	0	0	0	0	107	0	0	0	0	0
Q9CYN9	Renin receptor	Atp6ap2	5949.6	0	1522.9	0	0	0	0	0	0	0	0	0	0	0	0	0	0	0	0	0	0	0	0	0	0	0	0	0	0	0	0	0	0	0	0	0	0	0	0	0	0	0	0	0	0	0	0
Q9CYX7	RRP15-like protein	Rrp15	1645.5	3178.6	5994.4	0	0	0	0	0	0	0	0	0	0	0	0	0	0	0	0	0	0	0	0	0	0	0	0	0	0	0	0	0	0	0	0	0	0	0	0	0	0	0	0	0	0	0	0
Q9CZ13	Cytochrome b-c1 complex subunit 1, mitochondrial	Uqcrc1	69742	124450	106820	609.14	223.02	1079.7	81.013	66.361	659.69	350.97	111.82	1225.7	188.95	284.25	377.86	348.65	0	124.2	0	148.18	0	0	382.83	0	0	50.482	0	489.59	877.41	74.873	107.02	0	0	290.28	0	140.1	0	0	0	0	0	1012.2	401.15	573.35	431.42	74.325	74.612
Q9CZ42	ATP-dependent (S)-NAD(P)H-hydrate dehydratase	Carkd	2175.5	2700.5	2423.9	0	0	0	0	0	0	0	0	0	0	0	0	0	0	0	0	0	0	0	0	0	0	0	0	0	0	0	0	0	0	0	0	0	0	0	0	0	0	0	0	0	0	0	0
Q9CZE3	Ras-related protein Rab-32	Rab32	0	2253.1	4947.2	0	0	0	0	0	0	0	0	0	0	0	0	0	0	0	0	0	0	0	0	0	0	0	0	0	0	0	0	0	0	0	0	0	0	0	0	0	0	0	0	0	0	0	0
Q9CZJ1	Probable U3 small nucleolar RNA-associated protein 11	Utp11l	3989	6711.5	5850	0	0	0	0	0	0	0	0	0	0	0	0	0	0	0	0	0	0	0	0	0	0	0	0	0	0	0	0	0	0	0	0	0	0	0	0	0	0	224.92	0	0	0	0	0
Q9CZM2	60S ribosomal protein L15	Rpl15	24758	50290	72940	1095.4	2795.1	547.87	995.31	0	238.22	382.43	776.8	195.25	0	0	0	225.36	0	0	0	0	464.09	131.91	0	0	212.05	205.24	961.83	240.47	363.52	0	0	0	0	0	274.1	0	0	105.53	0	0	0	926.4	633.25	646.8	657.34	0	122.86
Q9CZN7	Serine hydroxymethyltransferase	Shmt2	232050	340640	272370	1923.3	1961.1	3433	1420.2	1240.5	2485.4	2187.9	1782.1	6401	2094.4	1121.8	1378	1815	957.72	0	353.21	716.97	876.41	476.98	2029.5	103.46	0	456.54	1437.3	1761.1	4701	877.76	534.31	448.04	1363.9	1639	382.91	1180	405.68	915.74	98.079	214.87	160.83	6010.4	0	2706.4	2543.6	856.77	1367.6
Q9CZR8	Elongation factor Ts, mitochondrial	Tsfm	5222.1	6667.7	2176.4	0	0	0	0	0	0	0	0	0	0	0	0	0	0	0	0	0	0	0	0	0	0	0	0	0	0	0	0	0	0	0	0	0	0	0	0	0	0	0	0	0	0	0	0
Q9CZU3	Superkiller viralicidic activity 2-like 2	Skiv2l2	0	1943.8	1221	0	0	0	0	0	0	0	0	0	0	0	0	0	0	0	0	0	0	0	0	0	0	0	0	0	0	0	0	0	0	0	0	0	0	0	0	0	0	0	0	0	0	0	0
Q9CZU6	Citrate synthase, mitochondrial	Cs	46350	58585	118760	767.69	0	1156.3	91.557	201.06	372.23	2421.2	3989.3	1720.4	466.33	199.86	513.31	416.63	0	0	91.967	199.49	70.117	92.161	860.76	0	0	0	0	138.32	99.913	0	69.732	0	659.49	0	0	0	0	0	0	0	0	1061.5	0	0	0	0	0
Q9CZW5	Mitochondrial import receptor subunit TOM70	Tomm70a	7682.3	12519	16597	0	0	0	0	0	0	54.805	0	63.087	493.04	0	0	0	409.08	122.35	0	0	0	0	0	0	899.4	841.72	0	359.34	0	0	0	0	0	761.67	0	359.29	0	0	0	0	0	170.99	0	0	0	0	0
Q9CZX5	PIN2/TERF1-interacting telomerase inhibitor 1	Pinx1	0	3031.4	0	0	0	0	0	0	0	0	0	0	0	0	0	0	0	0	0	0	0	0	0	0	0	0	0	0	0	0	0	0	0	0	0	0	0	0	0	0	0	0	0	0	0	0	0
Q9CZX8	40S ribosomal protein S19	Rps19	80841	117460	105780	612.41	2051.2	303.85	670.75	922.67	598.53	817.61	0	1965.1	0	679.32	2020.4	639.19	1010.4	0	0	266.16	0	0	291.3	0	0	0	0	461.5	492.58	0	0	0	0	854.27	0	0	216.99	211.95	0	0	0	1491.9	4202.9	697.33	2798.7	972.16	168.08
Q9D2M8	Ubiquitin-conjugating enzyme E2 variant 2;Ubiquitin-conjugating enzyme E2 variant 1	Ube2v2	0	0	1740.3	0	0	0	0	0	0	0	0	0	0	0	0	0	0	0	0	0	0	0	0	0	0	0	0	0	0	0	0	0	0	0	0	0	0	0	0	0	0	0	0	0	0	0	0
Q9D024	Coiled-coil domain-containing protein 47	Ccdc47	10452	15030	11200	78.756	0	113.74	0	0	0	98.081	0	0	0	0	0	0	0	0	0	0	0	0	0	0	0	0	0	0	0	0	0	0	0	0	0	0	0	0	0	0	0	84.366	0	0	0	0	0
Q9D051	Pyruvate dehydrogenase E1 component subunit beta, mitochondrial	Pdhb	18025	22234	24339	0	0	0	0	0	85.071	0	0	0	0	0	103.99	0	0	0	0	0	0	0	0	0	0	0	106.58	0	132.58	0	0	0	0	0	0	0	0	0	0	0	0	370.41	0	0	106.09	0	0
Q9D071	MMS19 nucleotide excision repair protein homolog	Mms19	0	0	661.87	0	0	462.06	0	0	0	0	0	0	0	0	0	194.2	0	55.491	0	258.52	0	58.907	51.977	85.777	72.606	46.767	0	0	47.359	40.683	45.265	167.69	0	192.2	62.916	50.95	94.575	60.159	0	83.986	42.407	74.23	79.499	66.699	59.303	55.806	69.077
Q9D0B0	Serine/arginine-rich splicing factor 9	Srsf9	1716.1	6753.9	6224.5	0	0	0	0	0	0	0	0	0	0	0	0	0	0	0	0	0	0	0	0	0	0	0	0	0	0	0	0	0	0	0	0	0	0	0	0	0	0	0	0	0	0	0	0
Q9D0D4	Probable dimethyladenosine transferase	Dimt1	0	845.37	0	0	0	0	0	0	0	0	0	0	0	0	0	0	0	0	0	0	0	0	0	0	0	0	0	0	0	0	0	0	0	0	0	0	0	0	0	0	0	0	0	0	0	0	0
Q9D0D5	General transcription factor IIE subunit 1	Gtf2e1	0	0	3036.6	0	0	0	0	0	0	0	0	0	0	0	0	0	0	0	0	0	0	0	0	0	0	0	0	0	0	0	0	0	0	0	0	0	0	0	0	0	0	0	0	0	0	0	0
Q9D0E1	Heterogeneous nuclear ribonucleoprotein M	Hnrnpm	78897	160580	144970	788.62	472.7	545.15	0	1144	521.57	529.09	155.18	827.85	415.65	29.703	701.64	420.02	196.5	248.16	57.093	81.024	168.19	408.72	929.9	0	169.82	203.94	559.7	437.3	685.04	120.26	51.023	0	201.9	375.35	26.087	359.66	175.55	186.66	0	0	0	1134.6	292.89	729.44	1671.5	192.78	498.3
Q9D0F3	Protein ERGIC-53	Lman1	28563	39817	48095	0	178.44	225.77	0	0	0	0	0	279.66	50.312	0	0	0	0	0	0	0	0	0	0	0	0	0	0	0	0	0	0	0	0	0	0	0	0	0	0	0	0	366.03	0	0	0	0	0
Q9D0F6	Replication factor C subunit 5	Rfc5	3075	3772.1	0	0	0	0	0	0	0	0	0	0	0	0	0	0	0	0	0	0	0	0	0	0	0	0	0	0	0	0	0	0	0	0	0	0	0	0	0	0	0	0	0	0	0	0	0
Q9D0G0	28S ribosomal protein S30, mitochondrial	Mrps30	1884	1742.5	0	0	0	0	0	0	0	0	0	0	0	0	0	0	0	0	0	0	0	0	0	0	0	0	0	0	0	0	0	0	0	0	0	0	0	0	0	0	0	0	0	0	0	0	0
Q9D0I8	mRNA turnover protein 4 homolog	Mrto4	0	1287.6	3078.7	0	0	0	0	0	0	0	0	0	0	0	0	0	0	0	0	0	0	0	0	0	0	0	0	0	0	0	0	0	0	0	0	0	0	0	0	0	0	0	0	0	0	0	0
Q9D0I9	Arginine--tRNA ligase, cytoplasmic	Rars	0	1253	2339.6	0	0	0	0	0	0	0	0	0	0	0	0	0	0	0	0	0	0	0	0	0	0	0	0	0	0	0	0	0	0	0	0	0	0	0	0	0	0	0	0	0	0	0	0
Q9D0K2	Succinyl-CoA:3-ketoacid coenzyme A transferase 1, mitochondrial	Oxct1	121650	155880	161680	1244	96.777	2510.2	0	105.38	1298.9	176.79	194.69	2160.9	206.48	0	1699.6	2078.8	225.83	0	0	114.06	0	94.219	291.32	0	0	0	67.413	332.95	816.89	0	123.07	0	79.787	1934.4	0	169.12	620.2	754.17	0	0	0	1721.6	0	916.72	1224.1	0	219.02
Q9D0L7	Armadillo repeat-containing protein 10	Armc10	0	2439.7	5478.4	0	0	0	0	0	0	0	0	0	0	0	0	0	0	0	0	0	0	0	0	0	0	0	0	0	0	0	0	0	0	0	0	0	0	0	0	0	0	0	0	0	0	0	0
Q9D0M0	Exosome complex exonuclease RRP42	Exosc7	0	3300.1	0	0	0	0	0	0	0	0	0	0	0	0	0	0	0	0	0	0	0	0	0	0	0	0	0	0	0	0	0	0	0	0	0	0	0	0	0	0	0	0	0	0	0	0	0
Q9D0M3	Cytochrome c1, heme protein, mitochondrial	Cyc1	29637	50553	66869	0	0	538.37	0	0	502.58	163.73	0	0	0	293.17	115.14	0	121.55	0	0	0	0	0	135.38	0	0	0	138.54	0	0	0	0	0	0	204.93	0	0	158.04	0	0	0	0	151.29	0	0	102.75	0	0
Q9D0R4	Probable ATP-dependent RNA helicase DDX56	Ddx56	0	946.31	731.64	0	0	0	0	0	0	0	0	0	0	0	0	0	0	0	0	0	0	0	0	0	0	0	0	0	0	0	0	0	0	0	0	0	0	0	0	0	0	0	0	0	0	0	0
Q9D0S9	Histidine triad nucleotide-binding protein 2, mitochondrial	Hint2	9745.7	12126	0	0	0	0	0	0	0	0	0	0	0	0	0	0	0	0	0	0	0	0	0	0	0	0	0	0	0	0	0	0	0	0	0	0	0	0	0	0	0	0	0	0	0	0	0
Q9D0T1	NHP2-like protein 1;NHP2-like protein 1, N-terminally processed	Nhp2l1	52509	79172	56416	903.39	163.69	506.6	0	874.48	660.77	1601.3	0	3202.3	409.88	0	0	798.38	0	0	0	130.51	0	0	0	0	0	0	0	529.94	299.41	209.99	211.3	0	299.48	329.35	0	273.52	0	0	329.35	0	0	319.6	393.76	800.22	1656.8	0	0
Q9D0W5	Peptidyl-prolyl cis-trans isomerase-like 1	Ppil1	5091.3	7138.5	0	0	0	0	0	0	0	0	0	0	0	0	0	0	0	0	0	0	0	0	0	0	0	0	0	0	0	0	0	0	0	0	0	0	0	0	0	0	0	0	0	0	0	0	0
Q9D125	28S ribosomal protein S25, mitochondrial	Mrps25	3303.5	5879.6	0	0	0	0	0	0	0	0	0	0	0	0	0	0	0	0	0	0	0	0	0	0	0	0	0	0	0	0	0	0	0	0	0	0	0	0	0	0	0	0	0	0	0	0	0
Q9D172	ES1 protein homolog, mitochondrial	D10Jhu81e	5149.7	2567.8	4148.1	0	0	0	0	0	0	0	0	0	0	0	0	0	0	0	0	0	0	0	0	0	0	0	0	0	89.829	0	0	0	0	0	0	0	0	0	0	0	0	0	0	0	0	0	0
Q9D173	Mitochondrial import receptor subunit TOM7 homolog	Tomm7	0	38135	20089	0	0	0	0	0	0	0	0	0	0	0	0	0	0	0	0	0	0	0	0	0	0	0	0	0	0	0	0	0	0	0	0	0	0	0	0	0	0	0	0	0	0	0	0
Q9D187	Mitotic spindle-associated MMXD complex subunit MIP18	Fam96b	0	0	3996	0	0	0	0	0	0	0	0	0	0	0	0	0	0	0	0	0	0	0	0	0	0	0	0	0	0	0	0	0	0	0	0	0	0	0	0	0	0	0	0	0	0	0	0
Q9D1C9	Ribosomal RNA-processing protein 7 homolog A	Rrp7a	4630.8	11557	9505.3	0	0	173.86	0	0	0	0	0	0	0	0	0	0	0	0	0	0	0	0	0	0	0	0	0	0	0	0	0	0	0	0	0	0	0	0	0	0	0	0	0	0	0	0	0
Q9D1D4	Transmembrane emp24 domain-containing protein 10	Tmed10	79588	111830	171320	565.63	1049	2067.8	181.81	526.59	967.22	903.52	492.85	1567.4	0	820.38	129.47	1272.8	0	307.5	0	479.85	0	0	0	0	0	0	275.74	0	328.45	0	0	0	328.02	976.68	0	300.38	0	0	0	0	0	3886.4	476.57	653.3	923.05	198.18	412.28
Q9D1G1	Ras-related protein Rab-1B	Rab1b	20458	15077	26667	0	0	0	0	0	0	0	0	458.99	0	0	0	0	0	0	0	0	0	0	0	0	0	0	0	0	0	0	0	0	0	0	0	0	0	0	0	0	0	277.46	0	0	0	0	0
Q9D1H6	NADH dehydrogenase [ubiquinone] 1 alpha subcomplex assembly factor 4	Ndufaf4	2183.1	2573.4	3630.4	0	0	0	0	0	0	0	0	0	0	0	0	0	0	0	0	0	0	0	0	0	0	0	0	0	0	0	0	0	0	0	0	0	0	0	0	0	0	0	0	0	0	0	0
Q9D1H8	39S ribosomal protein L53, mitochondrial	Mrpl53	3421.2	0	0	0	0	0	0	0	0	0	0	0	0	0	0	0	0	0	0	0	0	0	0	0	0	0	0	0	0	0	0	0	0	0	0	0	0	0	0	0	0	0	0	0	0	0	0
Q9D1I6	39S ribosomal protein L14, mitochondrial	Mrpl14	3572.9	10513	3751.2	0	0	0	0	0	0	0	0	0	0	0	0	0	0	0	0	0	0	0	0	0	0	0	0	0	0	0	0	0	0	0	0	0	0	0	0	0	0	167.3	0	0	0	0	0
Q9D1K2	V-type proton ATPase subunit F	Atp6v1f	0	0	4887.6	0	0	0	0	0	0	0	0	0	0	0	0	0	0	0	0	0	0	0	0	0	0	0	0	0	0	0	0	0	0	0	0	0	0	0	0	0	0	0	0	0	0	0	0
Q9D1L0	Coiled-coil-helix-coiled-coil-helix domain-containing protein 2	Chchd2	22121	6543.7	13221	0	0	0	0	0	0	0	0	0	0	0	0	0	0	0	0	0	0	0	0	0	0	0	0	0	0	0	0	0	0	0	0	412.59	0	0	0	0	0	392.5	0	0	301.57	0	0
Q9D1L9	Ragulator complex protein LAMTOR5	Lamtor5	0	45198	16709	0	0	0	0	0	0	0	0	0	0	0	0	0	0	0	0	0	0	0	0	0	0	0	0	0	0	0	0	0	0	0	0	0	0	0	0	0	0	0	0	0	0	0	0
Q9D1M0	Protein SEC13 homolog	Sec13	0	1470.7	1803.5	0	0	0	0	0	0	0	0	0	0	0	0	0	0	0	0	0	0	0	0	0	0	0	0	0	0	0	0	0	0	0	0	0	0	0	0	0	0	0	0	0	0	0	0
Q9D1M7	Peptidyl-prolyl cis-trans isomerase FKBP11	Fkbp11	1632	4875.8	4807.3	0	0	0	0	0	0	0	0	0	0	0	0	0	0	0	0	0	0	0	0	0	0	0	0	0	0	0	0	0	0	0	0	0	0	0	0	0	0	221.83	0	0	0	0	0
Q9D1N9	39S ribosomal protein L21, mitochondrial	Mrpl21	1839.6	2635.3	10259	0	0	0	0	0	0	0	0	0	0	0	0	0	0	0	0	0	0	0	0	0	0	0	0	0	0	0	0	0	0	0	0	0	0	0	0	0	0	0	0	0	0	0	0
Q9D1P0	39S ribosomal protein L13, mitochondrial	Mrpl13	0	3195.7	0	0	0	0	0	0	0	0	0	0	0	0	0	0	0	0	0	0	0	0	0	0	0	0	0	0	0	0	0	0	0	0	0	0	0	0	0	0	0	0	0	0	0	0	0
Q9D1Q4	Dolichol-phosphate mannosyltransferase subunit 3	Dpm3	24117	27393	40358	0	0	0	0	0	0	0	0	0	0	0	0	0	0	0	0	0	0	0	0	0	0	0	0	0	0	0	0	0	0	0	0	0	0	0	0	0	0	0	0	0	0	0	0
Q9D1Q6	Endoplasmic reticulum resident protein 44	Erp44	2089	3632.5	6701.8	0	0	0	0	0	0	0	0	0	0	0	0	0	0	0	0	0	0	0	0	0	0	0	0	0	0	0	0	0	0	0	0	0	0	0	0	0	0	0	0	0	0	0	0
Q9D1R9	60S ribosomal protein L34	Rpl34	36166	56803	56582	0	1731.5	264.68	0	0	0	0	0	326.05	0	0	0	0	0	0	0	0	0	0	0	0	0	0	0	0	0	0	0	0	0	0	0	0	0	0	0	0	0	556.92	514.73	417.5	592.16	0	0
Q9D287	Pre-mRNA-splicing factor SPF27	Bcas2	0	1890	0	0	0	0	0	0	0	0	0	0	0	0	0	0	0	0	0	0	0	0	0	0	0	0	0	0	0	0	0	0	0	0	0	0	0	0	0	0	0	0	0	0	0	0	0
Q9D2G2	Dihydrolipoyllysine-residue succinyltransferase component of 2-oxoglutarate dehydrogenase complex, mitochondrial	Dlst	53138	70120	69362	0	0	443.29	71.246	458.03	0	201.61	0	766.62	0	214.3	414.66	339.87	78.041	0	0	121.2	0	0	166.09	0	0	0	84.221	144.64	953.29	102.95	0	0	927.44	531.38	0	752.24	0	280.84	0	0	0	892.76	0	89.547	331.58	192.31	290.46
Q9D2R6	Cytochrome c oxidase assembly factor 3 homolog, mitochondrial	Coa3	0	6501.4	6869.8	0	0	0	0	0	0	0	0	0	0	0	0	0	0	0	0	0	0	0	0	0	0	0	0	0	0	0	0	0	0	0	0	0	0	0	0	0	0	0	0	0	0	0	0
Q9D2V8	Major facilitator superfamily domain-containing protein 10	Mfsd10	0	0	2300.5	0	0	0	0	0	0	0	0	0	0	0	0	0	0	0	0	0	0	0	0	0	0	0	0	0	0	0	0	0	0	0	0	0	0	0	0	0	0	0	0	0	0	0	0
Q9D3B1	Very-long-chain (3R)-3-hydroxyacyl-CoA dehydratase 2	Hacd2	0	0	9637.6	0	0	0	0	0	0	0	0	0	0	0	0	0	0	0	0	0	0	0	0	0	0	0	0	0	0	0	0	0	0	0	0	0	0	0	0	0	0	0	0	0	0	0	0
Q9D3D9	ATP synthase subunit delta, mitochondrial	Atp5d	181340	251210	272090	7421	1803.1	8241.5	3443.4	2831.6	7014.3	3520	3424.6	10348	4332.7	5470.5	7216.3	5107.5	2583.9	3728.2	645.36	3844.7	4066.9	2691.5	6335.9	0	1059.4	2907.3	3950.7	5316.1	12563	2022.8	3984.5	1576.3	6212.6	7256.3	2208.3	7916.1	4190.5	2422.5	4873.3	1912.6	2893.7	13757	5970.2	4115.7	2747.5	721.81	3176.4
Q9D3P8	Plasminogen receptor (KT)	Plgrkt	6207.8	3470.6	3473.8	0	0	0	0	0	0	0	0	0	0	0	0	0	0	0	0	0	0	0	0	0	0	0	0	0	0	0	0	0	0	0	0	0	0	0	0	0	0	0	0	0	0	0	0
Q9D483	DNA-directed RNA polymerase III subunit RPC3	Polr3c	0	957.23	1540.4	0	0	0	0	0	0	0	0	0	0	0	0	0	0	0	0	0	0	0	0	0	0	0	0	0	0	0	0	0	0	0	0	0	0	0	0	0	0	0	0	0	0	0	0
Q9D4H9	PHD finger protein 14	Phf14	0	0	0	0	0	0	0	0	0	0	0	0	0	0	0	0	0	0	0	0	0	0	0	0	0	0	0	0	0	0	0	0	0	0	0	0	0	0	0	0	0	0	0	0	0	0	0
Q9D554	Splicing factor 3A subunit 3	Sf3a3	10277	42214	45973	0	0	0	0	70.318	0	63.859	0	208.7	0	0	0	0	0	0	0	0	0	0	0	0	0	0	0	0	0	0	0	0	0	0	0	0	0	0	0	0	0	75.688	132.09	66.223	116.08	0	0
Q9D5T0	ATPase family AAA domain-containing protein 1	Atad1	2378	6552.5	4889.7	0	0	0	0	0	0	0	0	0	0	0	0	0	0	0	0	0	0	0	0	0	0	0	0	0	0	0	0	0	0	0	0	0	0	0	0	0	0	0	0	0	0	0	0
Q9D666	SUN domain-containing protein 1	Sun1	2137.7	2793.8	10720	0	0	0	0	0	0	0	0	0	0	0	0	0	0	0	0	0	0	0	0	0	0	0	0	0	0	0	0	0	0	0	0	0	0	0	0	0	0	0	0	0	0	0	0
Q9D6J5	NADH dehydrogenase [ubiquinone] 1 beta subcomplex subunit 8, mitochondrial	Ndufb8	0	6646.5	0	0	0	0	0	0	0	0	0	0	0	0	0	0	0	0	0	0	0	0	0	0	0	0	0	0	0	0	0	0	0	0	0	0	0	0	0	0	0	0	0	0	0	0	0
Q9D6J6	NADH dehydrogenase [ubiquinone] flavoprotein 2, mitochondrial	Ndufv2	17659	0	10392	0	0	0	0	0	0	0	0	0	0	0	0	0	0	0	0	0	0	0	0	0	0	0	0	0	0	0	0	0	0	0	0	0	0	0	0	0	0	197.36	0	0	0	0	0
Q9D6K5	Synaptojanin-2-binding protein	Synj2bp	9061.9	19440	37700	0	0	0	0	0	0	0	0	0	0	0	0	0	0	0	0	0	0	0	0	0	0	0	0	0	0	0	0	0	0	0	0	0	0	0	0	0	0	0	0	0	0	0	0
Q9D6K8	FUN14 domain-containing protein 2	Fundc2	24184	30168	19197	275.22	0	0	0	0	0	0	0	0	0	0	0	0	0	0	0	0	0	0	0	0	0	0	0	0	0	0	0	0	0	0	0	0	0	0	0	0	0	526.72	0	0	0	0	0
Q9DB41	Mitochondrial glutamate carrier 2;Mitochondrial glutamate carrier 1	Slc25a18	2871.1	2020.7	8015.9	0	0	0	0	0	0	0	0	0	0	0	0	0	0	0	0	0	0	0	0	0	0	0	0	0	0	0	0	0	0	0	0	0	0	0	0	0	0	140.92	0	0	0	0	0
Q9D6R2	Isocitrate dehydrogenase [NAD] subunit alpha, mitochondrial	Idh3a	160660	195990	183480	1871.1	225	1715.6	233.11	467.3	1754.6	824.36	74.534	1661.2	378.33	157.22	137.39	539.01	129.68	0	0	77.83	157.49	0	937.42	0	0	0	1156.4	879.89	1236.3	111.37	0	0	788.57	384.77	0	451.8	953.35	347.06	141.48	0	88.17	1406.3	0	783.87	440.36	67.29	1167
Q9D6U8	Protein FAM162A	Fam162a	50093	9958.7	15196	284.93	299.16	787.99	0	0	203.15	314.64	0	0	0	378.51	501.18	372.63	344.79	0	0	0	0	0	187.14	0	0	0	145.06	309.46	399.53	0	176.16	0	0	480.44	86.693	0	0	217.83	0	0	0	1464.8	0	795.57	712.63	0	0
Q9D6Z1	Nucleolar protein 56	Nop56	38675	67746	69587	41.084	44.325	344.42	0	476.96	0	213.83	0	726.98	89.566	83.795	68.887	0	0	0	0	58.745	34.168	51.739	105.99	0	37.39	0	137.26	181.17	304.97	0	0	0	0	119.14	27.019	81.187	0	0	56.031	0	0	888.95	133.71	129.16	288.15	90.713	117.8
Q9D708		S100a16	0	0	0	0	0	0	0	0	0	0	0	0	0	0	0	0	0	0	0	0	0	0	0	0	0	0	0	0	0	0	0	0	0	0	0	0	0	0	0	0	0	0	0	0	0	0	0
Q9D710	Thioredoxin-related transmembrane protein 2	Tmx2	1136.2	1290.2	4790.5	0	0	0	0	0	0	0	0	0	0	0	0	0	0	0	0	0	0	0	0	0	0	0	0	0	0	0	0	0	0	0	0	0	0	0	0	0	0	0	0	0	0	0	0
Q9D799	Methionyl-tRNA formyltransferase, mitochondrial	Mtfmt	0	54885	0	0	0	0	0	0	0	0	0	0	0	0	0	0	0	0	0	0	0	0	0	0	0	0	0	0	0	0	0	0	0	0	0	0	0	0	0	0	0	0	0	0	0	0	0
Q9D7M1	Glucose-induced degradation protein 8 homolog	Gid8	0	2539.8	0	0	0	0	0	0	0	0	0	0	0	0	0	0	0	0	0	0	0	0	0	0	0	0	0	0	0	0	0	0	0	0	0	0	0	0	0	0	0	0	0	0	0	0	0
Q9D7M8	DNA-directed RNA polymerase II subunit RPB4	Polr2d	3527.9	7473.2	0	0	0	0	0	0	0	0	0	0	0	0	0	0	0	0	0	0	0	0	0	0	0	0	0	0	0	0	0	0	0	0	0	0	0	0	0	0	0	0	0	0	0	0	0
Q9D7N3	28S ribosomal protein S9, mitochondrial	Mrps9	3608.8	7099.7	7147.5	0	0	0	0	0	0	0	0	0	0	0	0	73.667	0	0	0	0	0	0	0	0	0	0	0	0	0	0	0	0	0	0	0	0	0	0	0	0	0	0	0	0	0	0	0
Q9D7N9	Adipocyte plasma membrane-associated protein	Apmap	4769.3	2762.2	5798.6	0	0	0	0	0	0	0	0	0	0	0	0	0	0	0	0	0	0	0	0	0	0	0	0	0	0	0	0	0	0	0	0	0	0	0	0	0	0	0	0	0	0	0	0
Q9D7S7	60S ribosomal protein L22-like 1	Rpl22l1	0	7291	4403.4	0	0	0	0	0	0	0	0	0	0	0	0	0	0	0	0	0	0	0	0	0	0	0	0	0	0	0	0	0	0	0	0	0	0	0	0	0	0	0	0	0	0	0	0
Q9D7X3	Dual specificity protein phosphatase 3	Dusp3	0	0	20828	0	0	0	0	0	0	0	0	0	0	0	0	0	0	0	0	0	0	0	0	0	0	0	0	0	0	0	0	0	0	0	0	0	0	0	0	0	0	0	0	0	0	0	0
Q9D7Z3	Nucleolar protein 7	Nol7	6759.5	26394	30431	0	0	0	0	0	0	0	0	0	0	0	0	0	0	0	0	0	0	0	0	0	0	0	0	0	0	0	0	0	0	0	0	0	0	0	0	0	0	0	0	0	0	0	0
Q9D824	Pre-mRNA 3-end-processing factor FIP1	Fip1l1	1436.1	3648.7	2816	0	0	0	0	0	0	0	0	0	0	0	0	0	0	0	0	0	0	0	0	0	0	0	0	0	0	0	0	0	0	0	0	0	0	0	0	0	0	0	0	0	0	0	0
Q9D855	Cytochrome b-c1 complex subunit 7	Uqcrb	17587	15854	18345	0	0	411.42	0	259.34	0	217.57	0	512.32	0	0	0	0	0	0	0	0	0	0	0	0	0	0	0	0	0	0	0	0	0	0	0	0	0	0	0	0	0	738	0	0	0	300.64	0
Q9D880	Mitochondrial import inner membrane translocase subunit TIM50	Timm50	32151	53809	55316	0	0	0	0	0	166.84	0	0	273.27	0	0	0	0	0	0	0	0	0	0	0	0	0	0	0	0	0	0	0	0	0	0	0	0	0	0	0	0	0	883.09	121.42	0	207.33	0	0
Q9D883	Splicing factor U2AF 35 kDa subunit	U2af1	10910	36599	45216	0	0	0	0	0	0	0	0	166.7	0	0	0	0	0	0	0	0	0	0	0	0	0	0	0	0	0	0	0	0	0	0	0	0	0	0	0	0	0	0	0	0	0	0	0
Q9D8B3	Charged multivesicular body protein 4b	Chmp4b	0	0	7649.1	0	0	0	0	0	0	0	0	0	0	0	0	0	0	0	0	0	0	0	0	0	0	0	0	0	0	0	0	0	0	0	0	0	0	0	0	0	0	0	0	0	0	0	0
Q9D8B4	NADH dehydrogenase [ubiquinone] 1 alpha subcomplex subunit 11	Ndufa11	11866	23031	24818	0	0	0	0	0	0	0	0	0	0	0	0	0	0	0	0	0	0	0	0	0	0	0	0	0	0	0	0	0	0	0	0	0	0	0	0	0	0	0	0	0	0	0	0
Q9D8E6	60S ribosomal protein L4	Rpl4	47580	63373	64728	620.64	3602.8	992.29	1313.9	581.37	223.57	458.85	822.58	608.75	74.123	325.62	557.24	444.68	135.09	550.46	169.45	271.87	324.03	67.977	256.84	0	231.29	150.96	2539.7	165.78	584.77	60.525	337.52	0	0	724.86	653.86	350.93	164.7	86.788	0	0	0	1123.3	1131.9	903.23	567.43	197.42	290.37
Q9D8M4	60S ribosomal protein L7-like 1	Rpl7l1	5067.1	16633	9177.8	0	0	0	0	0	0	0	0	166.47	0	0	0	0	0	0	0	0	0	0	0	0	0	0	0	0	0	0	0	0	0	0	0	0	0	0	0	0	0	116.65	99.336	0	0	0	0
Q9D8N0	Elongation factor 1-gamma	Eef1g	0	6212.8	13761	0	0	0	0	0	0	0	0	0	0	0	0	0	0	0	0	0	0	0	0	0	0	0	0	0	0	0	0	0	0	0	0	0	0	0	0	0	0	0	0	0	0	0	0
Q9D8U8	Sorting nexin-5	Snx5	0	0	8013.9	0	0	0	0	0	0	0	0	0	0	0	0	0	0	0	0	0	0	0	0	0	0	0	0	0	0	0	0	0	0	0	0	0	0	0	0	0	0	0	0	0	0	0	0
Q9D8V0	Minor histocompatibility antigen H13	Hm13	8310	7855.8	10868	0	0	0	0	0	0	0	0	0	0	0	0	0	0	0	0	0	0	0	0	0	0	0	0	0	0	0	0	0	0	0	0	0	0	0	0	0	0	0	0	0	0	0	0
Q9D8V7	Signal peptidase complex catalytic subunit SEC11C	Sec11c	23724	38611	47176	0	0	0	0	0	0	0	0	0	0	0	0	0	0	0	0	0	0	0	0	0	0	0	0	0	0	0	0	0	0	0	0	0	0	0	0	0	0	476.07	0	238.23	0	0	0
Q9D8W5	26S proteasome non-ATPase regulatory subunit 12	Psmd12	0	5068.4	6526.8	0	0	0	0	0	0	0	0	0	0	0	0	0	0	0	0	0	0	0	0	0	0	0	0	0	0	0	0	0	0	0	0	0	0	0	0	0	0	0	0	0	0	0	0
Q9D8Y0	EF-hand domain-containing protein D2	Efhd2	0	0	9489.2	0	0	0	0	0	0	0	0	0	0	0	0	0	0	0	0	0	0	0	0	0	0	0	0	0	0	0	0	0	0	0	0	0	0	0	0	0	0	0	0	0	0	0	0
Q9D903	Probable rRNA-processing protein EBP2	Ebna1bp2	3140.9	19976	20279	0	0	0	0	0	0	0	0	0	0	0	0	0	0	0	0	0	0	0	0	0	0	0	0	0	0	0	0	0	0	0	0	0	0	0	0	0	0	0	0	0	0	0	0
Q9D937	Uncharacterized protein C11orf98 homolog		7989.9	6873.3	12925	0	0	0	0	0	0	0	0	255.86	0	0	200.64	0	0	0	0	0	0	0	0	0	0	0	0	0	710.86	0	0	0	0	0	0	0	0	0	0	0	0	0	0	0	0	0	0
Q9D964	Glycine amidinotransferase, mitochondrial	Gatm	4540.1	6319.9	712.05	0	0	0	0	0	0	0	0	0	0	0	0	0	0	0	0	0	0	0	0	0	0	0	0	0	0	0	0	0	0	0	0	0	0	0	0	0	0	89.726	0	0	0	0	0
Q9DAS9	Guanine nucleotide-binding protein G(I)/G(S)/G(O) subunit gamma-12	Gng12	12024	6698.9	37880	0	0	0	0	0	0	0	0	0	0	0	0	0	0	0	0	0	0	0	0	0	0	0	0	0	0	0	0	0	0	0	0	0	0	0	0	0	0	0	0	0	0	0	0
Q9DAV9	Trimeric intracellular cation channel type B	Tmem38b	5277.3	1840.3	5449	0	0	0	0	0	0	0	0	0	0	0	0	0	0	0	0	0	0	0	0	0	0	0	0	0	0	0	0	0	0	0	0	0	0	0	0	0	0	0	0	0	0	0	0
Q9DAW6	U4/U6 small nuclear ribonucleoprotein Prp4	Prpf4	0	9410.6	4317.4	0	0	0	0	0	0	0	0	0	0	0	0	0	0	0	0	0	0	0	0	0	0	0	0	0	0	0	0	0	0	0	0	0	0	0	0	0	0	0	0	0	0	0	0
Q9DB05	Alpha-soluble NSF attachment protein	Napa	5458.5	14551	23513	0	0	0	0	0	0	0	0	0	0	0	0	0	0	0	0	0	0	0	0	0	0	0	0	0	0	0	0	0	0	0	0	0	0	0	0	0	0	0	0	0	0	0	0
Q9DB15	39S ribosomal protein L12, mitochondrial	Mrpl12	19911	21884	17276	310.16	0	238.63	0	0	120.36	0	0	400.77	0	0	149.85	0	0	0	0	0	0	0	0	0	0	0	0	0	218.98	0	0	0	0	0	0	197.46	0	0	0	0	0	860.4	0	0	0	0	0
Q9DB20	ATP synthase subunit O, mitochondrial	Atp5o	145010	224620	213810	1679.9	140.46	4014.4	1545.9	751.01	4178.2	1326.4	1579.7	3192.5	3208.9	1431.5	2234.8	2793.7	1122.2	613.62	0	742.23	186.38	138.9	667.03	0	212.8	446.39	472.89	839.98	918.83	0	431.85	0	1497.6	1207	365.26	947.79	800.45	540.52	167.94	0	257.7	7693.4	1910	3356.7	3452.8	1068.3	1685.7
Q9DB25	Dolichyl-phosphate beta-glucosyltransferase	Alg5	0	911.69	1013.7	0	0	0	0	0	0	0	0	0	0	0	0	0	0	0	0	0	0	0	0	0	0	0	0	0	0	0	0	0	0	0	0	0	0	0	0	0	0	0	0	0	0	0	0
Q9DB40	Mediator of RNA polymerase II transcription subunit 27	Med27	0	1128.6	0	0	0	0	0	0	0	0	0	0	0	0	0	0	0	0	0	0	0	0	0	0	0	0	0	0	0	0	0	0	0	0	0	0	0	0	0	0	0	0	0	0	0	0	0
Q9DB73	NADH-cytochrome b5 reductase 1	Cyb5r1	0	0	5529	0	0	0	0	0	0	0	0	0	0	0	0	0	0	0	0	0	0	0	0	0	0	0	0	0	0	0	0	0	0	0	0	0	0	0	0	0	0	0	0	0	0	0	0
Q9DB77	Cytochrome b-c1 complex subunit 2, mitochondrial	Uqcrc2	101780	126010	129530	891.88	336.93	1722.3	300.93	113.05	1085.7	529.8	391.38	2667.2	463.37	457.28	944.89	507.15	372.65	404.53	0	458.57	114.43	235.85	877.95	0	160.38	256.2	784.09	683.73	1312.8	296.71	290.39	0	470.84	576.72	0	592.64	151.02	448.84	0	0	0	2476.8	759.58	812.14	1019.8	272.83	216.53
Q9DB85	Ribosomal RNA-processing protein 8	Rrp8	1292.2	6468.8	3941.1	0	0	0	0	0	0	0	0	0	0	0	0	0	0	0	0	0	0	0	0	0	0	0	0	0	0	0	0	0	0	0	0	0	0	0	0	0	0	0	0	0	0	0	0
Q9DB96	Neuroguidin	Ngdn	1580.3	9097.4	5643.2	0	0	0	0	0	0	0	0	0	0	0	0	0	0	0	0	0	0	0	0	0	0	0	0	0	0	0	0	0	0	0	0	0	0	0	0	0	0	0	0	0	0	0	0
Q9DBA8	Probable imidazolonepropionase	Amdhd1	0	0	0	0	0	0	0	0	0	0	0	0	0	0	0	0	0	0	0	0	0	0	0	0	0	0	0	0	0	0	0	0	0	0	0	0	0	0	0	0	0	0	0	0	0	0	0
Q9DBC3	Cap-specific mRNA (nucleoside-2-O-)-methyltransferase 1	Cmtr1	1358.2	1507.7	2039	0	0	42.214	0	0	0	0	0	0	0	0	0	0	0	0	0	0	0	0	0	0	0	0	33.659	53.691	0	0	29.473	0	0	0	0	0	0	0	0	0	0	0	0	0	0	0	0
Q9DBD5	Proline-, glutamic acid- and leucine-rich protein 1	Pelp1	1015.6	4734.6	5840	0	0	0	0	0	0	0	0	0	0	0	0	0	0	0	0	0	0	0	0	0	0	0	0	0	0	0	0	0	0	0	0	0	0	0	0	0	0	0	0	0	0	0	0
Q9DBE8	Alpha-1,3/1,6-mannosyltransferase ALG2	Alg2	0	2357.8	2230.5	0	0	0	0	0	0	0	0	0	0	0	0	0	0	0	0	0	0	0	0	0	0	0	0	0	0	0	0	0	0	0	0	0	0	0	0	0	0	0	0	0	0	0	0
Q9DBE9	pre-rRNA processing protein FTSJ3	Ftsj3	8523.7	28628	21436	0	0	0	0	0	0	0	0	0	0	0	0	0	0	0	0	0	0	0	0	0	0	0	0	28.477	0	0	0	0	0	0	0	0	0	0	0	0	0	0	0	0	34.483	0	0
Q9DBG3	AP-2 complex subunit beta;AP-1 complex subunit beta-1	Ap2b1	0	438.62	3419.1	0	0	0	0	0	0	0	0	0	0	0	0	0	0	0	0	0	0	0	0	0	0	0	0	0	0	0	0	0	0	0	0	0	0	0	0	0	0	0	0	0	0	0	0
Q9DBG6	Dolichyl-diphosphooligosaccharide--protein glycosyltransferase subunit 2	Rpn2	154870	256330	250830	457.21	627.16	1697.4	295.1	510.31	271.39	632.86	100.9	1650	197.52	152.16	399.64	323.59	183.6	238.54	0	595.96	0	305.57	226	0	0	55.85	149.8	650.47	724.91	183.71	294.92	227.32	296.58	498.83	170.05	154.75	97.504	82.51	183.6	57.82	62.003	1349.2	575.49	441.46	776.25	0	331.35
Q9DBG7	Signal recognition particle receptor subunit alpha	Srpr	2669.2	20441	19706	0	0	0	0	0	0	0	0	0	0	0	0	0	0	0	0	0	0	0	0	0	0	0	0	0	0	0	0	0	0	0	0	0	0	0	0	0	0	81.534	40.266	0	0	0	0
Q9DBH5	Vesicular integral-membrane protein VIP36	Lman2	29287	31349	50014	46.786	249.98	258.79	0	0	0	0	0	0	0	0	0	0	0	0	0	0	0	0	0	0	0	0	0	0	0	0	0	0	0	0	0	0	0	0	0	0	0	919.47	0	142.47	76.702	0	216.42
Q9DBJ1	Phosphoglycerate mutase 1	Pgam1	0	4295.4	13079	0	0	0	0	0	0	0	0	0	0	0	0	0	0	0	0	0	0	0	0	0	0	0	0	0	0	0	0	0	0	0	0	0	0	0	0	0	0	0	0	0	0	0	0
Q9DBL1	Short/branched chain specific acyl-CoA dehydrogenase, mitochondrial	Acadsb	1822.3	3863.9	5528.5	0	0	0	0	0	0	0	0	0	0	0	0	0	0	0	0	0	0	0	0	0	0	0	0	0	0	0	0	0	0	0	0	0	0	0	0	0	0	0	0	0	0	0	0
Q9DBR0	A-kinase anchor protein 8	Akap8	0	4347	4857.5	0	0	0	0	0	0	0	0	0	0	0	0	0	0	0	0	0	0	0	0	0	0	0	0	0	0	0	0	0	0	0	0	0	0	0	0	0	0	0	0	0	0	0	0
Q9DBR1	5-3 exoribonuclease 2	Xrn2	1221.9	9475.8	7192.7	0	0	35.291	0	0	0	0	0	0	0	0	0	0	0	0	0	0	0	0	0	0	0	0	0	0	0	0	0	0	0	0	0	0	0	0	0	0	0	0	0	0	0	0	0
Q9DBS1	Transmembrane protein 43	Tmem43	22836	38913	66407	0	0	0	0	0	0	0	0	0	0	0	0	0	0	0	0	0	0	0	0	0	0	0	0	0	0	0	0	0	0	0	0	0	0	0	0	0	0	278.86	0	0	0	0	0
Q9DBS2	Tumor protein p63-regulated gene 1-like protein	Tprg1l	0	3410.7	0	0	0	0	0	0	0	0	0	0	0	0	0	0	0	0	0	0	0	0	0	0	0	0	0	0	0	0	0	0	0	0	0	0	0	0	0	0	0	0	0	0	0	0	0
Q9DBY8	Nuclear valosin-containing protein-like	Nvl	1879.5	4535.1	2868	0	0	0	0	0	0	0	0	0	0	0	0	0	0	0	0	0	0	0	0	0	0	0	0	0	0	0	0	0	0	0	0	0	0	0	0	0	0	0	0	0	0	0	0
Q9DC16	Endoplasmic reticulum-Golgi intermediate compartment protein 1	Ergic1	7684.9	19335	27271	0	0	0	0	0	0	0	0	0	0	0	0	0	0	0	707.62	0	0	0	0	0	0	0	0	0	0	0	0	0	0	0	0	0	0	0	0	0	0	0	0	0	0	0	0
Q9DC29	ATP-binding cassette sub-family B member 6, mitochondrial	Abcb6	3803.9	0	1064.4	0	143.61	236.78	0	0	0	104.78	0	92.413	182.1	0	0	213.31	0	63.583	51.277	1367.8	55.664	0	167.17	171.39	93.191	0	165	99.182	108.07	0	65.399	2215.2	0	2218.9	55.607	271.59	352.78	0	0	0	200.84	204.86	162.97	277.08	177.85	109.4	74.141
Q9DC48	Pre-mRNA-processing factor 17	Cdc40	0	924.29	788.3	0	0	0	0	0	0	0	0	0	0	0	0	0	0	0	0	0	0	0	0	0	0	0	0	0	0	0	0	0	0	0	0	0	0	0	0	0	0	0	0	0	0	0	0
Q9DC51	Guanine nucleotide-binding protein G(k) subunit alpha	Gnai3	0	4258.3	5614.5	0	0	0	0	0	0	0	0	0	0	0	0	0	0	0	0	0	0	0	0	0	0	0	0	0	0	0	0	0	0	0	0	0	0	0	0	0	0	0	0	0	0	0	0
Q9DC61	Mitochondrial-processing peptidase subunit alpha	Pmpca	2614.7	3597.5	2469.4	0	0	0	0	0	0	0	0	0	0	0	0	0	0	0	0	0	0	0	0	0	0	0	0	0	0	0	0	0	0	0	0	0	0	0	0	0	0	0	0	0	0	0	0
Q9DC69	NADH dehydrogenase [ubiquinone] 1 alpha subcomplex subunit 9, mitochondrial	Ndufa9	10428	15133	14621	268.32	0	0	0	0	132.49	0	0	0	97.118	97.681	0	111.93	0	0	0	0	0	0	0	0	0	0	71.904	0	0	0	0	0	0	0	0	0	0	0	0	0	0	233.65	0	0	71.235	0	0
Q9DC70	NADH dehydrogenase [ubiquinone] iron-sulfur protein 7, mitochondrial	Ndufs7	11899	6672.2	13331	104.31	0	130.37	0	0	0	100.26	0	289	0	0	153.98	0	0	0	0	0	0	0	0	0	0	0	0	107.47	526.99	0	0	0	152.68	0	0	341.96	0	0	0	0	0	579.29	0	161.15	141.55	72.822	151.97
Q9DC71	28S ribosomal protein S15, mitochondrial	Mrps15	2923.4	2966.2	4013.6	0	0	0	0	0	0	0	0	0	0	0	0	0	0	0	0	0	0	0	0	0	0	0	0	0	0	0	0	0	0	0	0	0	0	0	0	0	0	0	0	0	0	0	0
Q9DCA5	Ribosome biogenesis protein BRX1 homolog	Brix1	11574	22361	25742	0	0	0	0	0	0	0	0	0	0	0	0	0	0	0	0	0	0	0	0	0	0	0	0	0	0	0	0	0	0	0	0	0	0	0	0	0	0	0	0	0	111.88	0	0
Q9DCB8	Iron-sulfur cluster assembly 2 homolog, mitochondrial	Isca2	2173.7	0	2204.6	0	0	0	0	0	0	0	0	0	0	0	0	0	0	0	0	0	0	0	0	0	0	0	0	0	0	0	0	0	0	0	0	0	0	0	0	0	0	0	0	0	0	0	0
Q9DCC8	Mitochondrial import receptor subunit TOM20 homolog	Tomm20	15198	18684	20987	0	0	0	0	0	0	0	0	297.63	0	0	0	0	0	0	0	0	0	0	0	0	0	0	0	0	0	0	0	0	421.42	0	0	0	0	0	0	0	0	0	0	0	0	0	0
Q9DCD0	6-phosphogluconate dehydrogenase, decarboxylating	Pgd	0	843.89	3196.6	0	0	0	0	0	0	0	0	0	0	0	0	0	0	0	0	0	0	0	0	0	0	0	0	0	0	0	0	0	0	0	0	0	0	0	0	0	0	0	0	0	0	0	0
Q9DCD2	Pre-mRNA-splicing factor SYF1	Xab2	0	3371.1	648.4	0	0	0	0	0	0	0	0	0	0	0	0	0	0	0	0	0	0	0	0	0	0	0	0	0	0	0	0	0	0	0	0	0	0	0	0	0	0	0	0	0	0	0	0
Q9DCE5	p21-activated protein kinase-interacting protein 1	Pak1ip1	0	2307.6	0	0	0	0	0	0	0	0	0	0	0	0	0	0	0	0	0	0	0	0	0	0	0	0	0	0	0	0	0	0	0	0	0	0	0	0	0	0	0	0	0	0	0	0	0
Q9DCF9	Translocon-associated protein subunit gamma	Ssr3	114660	226650	178720	556.74	1231.8	1971.6	0	0	384.58	3004.3	0	1648.9	0	0	596.29	0	0	0	0	0	279.32	0	402.29	0	0	0	278.58	0	0	0	0	0	0	567.2	0	0	0	0	0	0	0	2162.1	684.6	838.96	447.92	0	0
Q9DCH4	Eukaryotic translation initiation factor 3 subunit F	Eif3f	0	1653	6211.4	0	0	0	0	0	0	0	0	0	0	0	0	0	0	0	0	0	0	0	0	0	0	0	0	0	0	0	0	0	0	0	0	0	0	0	0	0	0	0	0	0	0	0	0
Q9DCJ5	NADH dehydrogenase [ubiquinone] 1 alpha subcomplex subunit 8	Ndufa8	2262.8	2639	5169.3	0	0	0	0	0	0	0	0	0	0	0	0	0	0	0	0	0	0	0	0	0	0	0	0	0	0	0	0	0	0	162.46	0	0	0	0	0	0	0	192.48	0	0	0	0	0
Q9DCL9	Multifunctional protein ADE2;Phosphoribosylaminoimidazole-succinocarboxamide synthase;Phosphoribosylaminoimidazole carboxylase	Paics	1584.9	1103.8	4124.1	0	149.75	0	0	0	0	0	0	0	0	0	0	0	0	0	0	0	0	0	0	0	0	0	0	0	0	0	0	0	0	0	0	0	0	0	0	0	0	0	0	0	0	0	0
Q9DCM0	Persulfide dioxygenase ETHE1, mitochondrial	Ethe1	2265.4	2233	1480.7	0	0	0	0	0	0	0	0	0	0	0	0	0	0	0	0	0	0	0	0	0	0	0	0	0	0	0	0	0	0	0	0	0	0	0	0	0	0	0	0	0	0	0	0
Q9DCM2	Glutathione S-transferase kappa 1	Gstk1	0	0	0	0	0	0	0	0	0	0	5216.9	0	0	0	0	0	0	0	0	0	0	0	0	0	0	0	0	0	0	0	0	0	0	0	0	0	0	0	0	0	0	0	0	0	0	0	0
Q9DCN2	NADH-cytochrome b5 reductase 3;NADH-cytochrome b5 reductase 3 membrane-bound form;NADH-cytochrome b5 reductase 3 soluble form	Cyb5r3	34787	54663	78029	700.13	206.16	1456.1	347.98	1049.5	725.79	700.61	84.537	1523	93.024	0	837.18	828.65	0	88.74	0	118.9	0	96.549	118.44	0	0	0	0	0	251.03	118.89	182.26	0	131.29	0	0	100.61	0	104.56	0	0	0	1995.8	234.3	191.57	117.24	0	107.18
Q9DCS3	Trans-2-enoyl-CoA reductase, mitochondrial	Mecr	3711.8	6406	8106.1	0	0	96.463	0	0	0	0	0	126.88	0	0	0	0	0	0	0	0	0	0	0	0	0	0	0	0	0	0	0	0	0	0	0	0	0	0	0	0	0	0	0	0	0	0	0
Q9DCS9	NADH dehydrogenase [ubiquinone] 1 beta subcomplex subunit 10	Ndufb10	7506.3	10672	8826.1	0	0	0	0	0	0	0	0	321.47	0	0	103.9	0	0	0	0	0	0	0	0	0	0	0	0	0	0	0	0	0	0	0	0	0	0	0	0	0	0	792.77	0	0	0	0	0
Q9DCT2	NADH dehydrogenase [ubiquinone] iron-sulfur protein 3, mitochondrial	Ndufs3	29283	30149	32230	0	0	215.5	0	0	0	0	0	0	0	0	0	0	0	0	0	0	0	0	0	0	0	0	0	90.592	99.336	0	0	0	118.34	0	0	0	0	0	0	0	0	258.65	0	0	80.327	0	99.598
Q9DCU6	39S ribosomal protein L4, mitochondrial	Mrpl4	1190.7	1868.5	0	0	0	0	0	0	0	0	0	0	0	0	0	0	0	0	147.09	0	0	0	0	0	0	0	0	0	0	0	0	0	0	0	0	0	0	0	0	0	164.55	0	0	0	0	0	0
Q9DCW4	Electron transfer flavoprotein subunit beta	Etfb	50872	96732	85768	1273.5	419.2	865.79	0	227.92	427.29	432.54	387.55	1533.9	254.41	120.51	253.05	673.48	0	0	0	217.89	268.2	0	523.12	0	0	164.16	604.41	1158.1	1413.6	0	0	0	922.36	863.45	0	649.31	723.48	0	0	0	0	2131.6	0	696.18	1305.1	259.57	612.57
Q9DCX2	ATP synthase subunit d, mitochondrial	Atp5h	102750	149810	166590	1056.2	339.04	643.35	117.51	435.5	828.75	0	440.65	0	0	866.45	0	317.63	0	628.44	0	628.97	374.47	241.18	489.34	0	0	0	700.32	694.07	2078.8	576.72	0	172.31	0	263.92	0	0	0	0	0	0	230.67	635.51	0	0	0	0	0
Q9EP69	Phosphatidylinositide phosphatase SAC1	Sacm1l	7982	15373	24177	0	0	59.429	0	37.501	0	0	0	114.3	0	0	0	0	0	0	0	34.332	0	0	0	0	0	0	0	0	0	0	0	0	0	0	0	0	0	0	0	0	0	204.68	55.165	0	30.228	0	0
Q9EP71	Ankycorbin	Rai14	532.73	336.41	675.94	0	0	0	0	0	0	0	0	0	0	0	0	0	0	0	0	0	0	0	0	0	0	0	0	0	0	0	0	0	0	0	0	0	0	0	0	0	0	0	0	0	0	0	0
Q9EP72	ER membrane protein complex subunit 7	Emc7	5505.6	7890.6	7622.4	0	0	293.16	0	0	0	0	0	0	0	0	0	0	0	0	0	0	0	0	0	0	0	0	0	0	0	0	0	0	0	0	0	0	0	0	0	0	0	232.54	0	0	0	0	0
Q9EP89	Serine beta-lactamase-like protein LACTB, mitochondrial	Lactb	0	1702.6	2186.4	0	0	0	0	0	0	0	0	0	0	0	0	0	0	0	0	0	0	0	0	0	0	0	0	0	0	0	0	0	0	0	0	0	0	0	0	0	0	0	0	0	0	0	0
Q9EP97	Sentrin-specific protease 3	Senp3	1435.3	5823.6	4843.7	0	0	0	0	0	0	0	0	52.121	0	0	0	0	0	0	0	0	0	0	0	0	0	0	0	0	0	0	0	0	0	0	0	0	0	0	0	0	0	0	0	0	0	0	0
Q9EPE9	Manganese-transporting ATPase 13A1	Atp13a1	0	721.97	319.11	0	0	0	0	0	0	0	0	0	0	0	0	0	0	0	0	0	0	0	0	0	0	0	0	0	0	0	0	0	0	0	0	0	0	0	0	0	0	0	0	0	0	0	0
Q9EPL8	Importin-7	Ipo7	1184.7	2064.7	4823.2	0	0	0	0	0	0	0	0	0	0	0	0	0	0	0	0	0	0	0	0	0	0	0	0	0	0	0	0	0	0	0	0	0	0	0	0	0	0	0	0	0	0	0	0
Q9EPL9	Peroxisomal acyl-coenzyme A oxidase 3	Acox3	665.73	0	332.35	0	0	0	0	0	0	0	0	0	0	0	0	0	0	0	0	0	0	0	0	0	0	0	0	0	0	0	0	0	0	0	0	0	0	0	0	0	0	0	0	0	0	0	0
Q9EPU0	Regulator of nonsense transcripts 1	Upf1	0	0	944.59	0	0	0	0	0	0	0	0	0	0	0	0	0	0	0	0	0	0	0	0	0	0	0	0	0	0	0	0	0	0	0	0	0	0	0	0	0	0	0	0	0	0	0	0
Q9EPU4	Cleavage and polyadenylation specificity factor subunit 1	Cpsf1	0	1181.2	4132.7	0	0	0	0	0	0	0	0	0	0	0	0	0	0	0	0	0	0	0	0	0	0	0	0	0	0	0	0	0	0	0	0	0	0	0	0	0	0	0	0	0	0	0	0
Q9EQ06	Estradiol 17-beta-dehydrogenase 11	Hsd17b11	2438.6	7185.5	11490	0	0	0	0	0	0	0	0	0	0	0	0	0	0	0	0	0	0	0	0	0	0	0	0	0	0	0	0	0	0	0	0	0	0	0	0	0	0	0	0	0	0	0	0
Q9EQ32	Phosphoinositide 3-kinase adapter protein 1	Pik3ap1	0	0	9684.5	0	0	0	0	0	0	0	0	0	0	0	0	0	0	0	0	0	0	0	0	0	0	0	0	0	0	0	0	0	0	0	0	0	0	0	0	0	0	0	0	0	0	0	0
Q9EQ61	Pescadillo homolog	Pes1	4046.6	11218	10594	0	0	0	0	0	0	0	0	0	0	0	0	0	0	0	0	0	0	0	0	0	0	0	0	0	0	0	0	0	0	0	0	0	0	0	0	0	0	102.44	0	0	0	0	0
Q9EQC5	N-terminal kinase-like protein	Scyl1	0	0	857.89	0	0	0	0	0	0	0	0	0	0	0	0	0	0	0	0	0	0	0	0	0	0	0	0	0	0	0	0	0	0	0	0	0	0	0	0	0	0	0	0	0	0	0	0
Q9EQH2	Endoplasmic reticulum aminopeptidase 1	Erap1	2106.9	578.96	0	0	0	0	0	0	0	0	0	0	0	0	0	0	0	0	0	0	0	0	0	0	0	0	0	0	0	0	0	0	0	0	37.356	0	0	0	0	0	0	45.045	0	0	0	0	0
Q9EQH3	Vacuolar protein sorting-associated protein 35	Vps35	1082.6	2014.2	3325.2	0	0	0	0	0	0	0	0	0	0	0	0	0	0	0	0	0	0	0	0	0	0	0	0	0	0	0	0	0	0	0	0	0	0	0	0	0	0	0	0	0	0	0	0
Q9EQK5	Major vault protein	Mvp	6322	25856	36711	0	0	60.392	0	33.287	0	0	0	0	0	0	0	0	0	0	0	0	0	0	0	0	0	0	0	0	0	0	0	0	0	0	0	0	0	0	0	0	0	0	0	0	0	0	0
Q9EQU5	Protein SET	Set	10067	34466	21485	0	924	2079	293.63	0	0	447.7	0	337.87	0	0	141.89	0	0	0	0	248.77	229.42	0	434.34	308.01	0	190.89	0	189.78	168.34	0	148.46	0	0	0	0	0	0	0	0	0	0	0	0	0	0	0	0
Q9ER00	Syntaxin-12	Stx12	2297.4	14469	15863	0	0	0	0	0	0	0	0	0	0	0	0	0	0	0	0	0	0	0	0	0	0	0	0	0	0	0	0	0	0	0	0	0	0	0	0	0	0	0	0	0	0	0	0
Q9ER58	Testican-2	Spock2	432480	717150	828380	6189.1	3433.8	4377.2	1405.9	3328.1	4926.8	5850.6	1508.1	11961	2049.3	1409.9	2151.5	3229	1281.5	2609.7	1458.1	15532	3264.7	15445	15821	171.68	111.38	14748	4663.4	12644	20768	5260.6	11868	8332.2	9893.5	9562.6	1537.6	9021.9	5410	7025.7	8661.1	3153.8	2245.3	40492	20552	23901	22253	22341	12820
Q9ER69	Pre-mRNA-splicing regulator WTAP	Wtap	952.39	4311	6295.7	0	0	0	0	0	0	0	0	0	0	0	0	0	0	0	0	0	0	0	0	0	0	0	0	0	0	0	0	0	0	0	0	0	0	0	0	0	0	0	0	0	0	0	0
Q9ER88	28S ribosomal protein S29, mitochondrial	Dap3	1577.4	1338	1487.2	0	0	0	0	0	0	0	0	0	0	0	0	0	0	0	0	0	0	0	0	0	0	0	0	0	0	0	0	0	0	0	0	0	0	0	0	0	0	47.23	0	0	0	0	0
Q9ERB0	Synaptosomal-associated protein 29	Snap29	0	0	1642.9	0	0	0	0	0	0	0	0	0	0	0	0	0	0	0	0	0	0	0	0	0	0	0	0	0	0	0	0	0	0	0	0	0	0	0	0	0	0	0	0	0	0	0	0
Q9ERF3	WD repeat-containing protein 61;WD repeat-containing protein 61, N-terminally processed	Wdr61	3437.7	13765	0	0	0	0	0	0	0	0	0	0	0	0	0	0	0	0	0	0	0	0	0	0	0	0	0	0	0	0	0	0	0	0	0	0	0	0	0	0	0	0	0	0	0	0	0
Q9ERK4	Exportin-2	Cse1l	298860	0	190.84	7464.1	2427.9	0	0	0	0	0	0	0	0	3539.4	7171	0	5752.7	0	601.26	0	0	0	0	0	0	0	4305.8	5369.4	0	0	0	0	0	0	19.13	0	0	0	0	0	0	0	0	0	0	8350.9	0
Q9ERN0	Secretory carrier-associated membrane protein 2	Scamp2	23828	28811	31042	0	0	0	0	0	0	0	0	0	0	0	0	0	0	0	0	0	0	0	0	0	0	0	0	0	0	0	0	0	0	0	0	0	0	0	0	0	0	161.77	0	0	0	0	0
Q9ERS2	NADH dehydrogenase [ubiquinone] 1 alpha subcomplex subunit 13	Ndufa13	11325	9986.4	10243	0	0	0	0	0	0	0	0	358.14	0	0	0	0	0	0	0	0	0	0	0	0	0	0	0	0	0	0	0	0	0	0	0	0	0	0	0	0	0	294.87	0	0	181.31	0	0
Q9ERU9	E3 SUMO-protein ligase RanBP2	Ranbp2	918.74	5866.7	5996.2	0	0	0	0	0	0	0	0	0	0	0	0	0	0	0	0	0	0	0	0	0	0	0	0	0	0	0	0	0	0	0	0	0	0	0	0	0	0	0	0	0	0	0	0
Q9ES28	Rho guanine nucleotide exchange factor 7	Arhgef7	0	0	1969.8	0	0	0	0	0	0	0	0	0	0	0	0	0	0	0	0	0	0	0	0	0	0	0	0	0	0	0	0	0	0	0	0	0	0	0	0	0	0	0	0	0	0	0	0
Q9ES52	Phosphatidylinositol 3,4,5-trisphosphate 5-phosphatase 1	Inpp5d	0	0	565.68	0	0	0	0	0	0	0	0	0	0	0	0	0	0	0	0	0	0	0	0	0	0	0	0	0	0	0	0	0	0	0	0	0	0	0	0	0	0	0	0	0	0	0	0
Q9ESP1	Stromal cell-derived factor 2-like protein 1	Sdf2l1	10042	7124.7	16877	0	0	395.44	0	0	0	0	381.3	0	0	0	0	0	0	0	0	0	0	0	0	0	0	0	0	0	0	0	0	0	0	0	0	0	0	0	0	0	0	155.92	0	0	0	0	0
Q9EST1	Gasdermin-A;Gasdermin-A2	Gsdma	1935.7	3053.8	1234.6	192.59	270.03	5315.6	240.63	0	4292.5	335.64	0	233.71	177.02	0	0	12333	0	213.93	153.5	2607.2	376.15	251.59	350.34	389	408.91	304.9	0	441.06	292.13	87.096	78.997	2163.2	298.02	2624.7	197.04	0	1824	0	148.61	1195.4	183.96	106.18	75.097	50.005	250.45	0	293.37
Q9EST5	Acidic leucine-rich nuclear phosphoprotein 32 family member B	Anp32b	7278.3	7368.4	40472	0	377.75	0	0	0	0	0	0	0	0	0	0	0	0	291.88	0	0	0	0	0	0	274.61	0	0	0	0	0	0	0	0	0	0	0	0	0	0	0	0	0	0	0	0	0	0
Q9ESV0	ATP-dependent RNA helicase DDX24	Ddx24	0	3828.6	2828.1	0	0	0	0	0	0	0	0	0	0	0	0	0	0	0	0	0	0	0	0	0	0	0	0	0	0	0	0	0	0	0	0	0	0	0	0	0	0	0	0	0	0	0	0
Q9ESX5	H/ACA ribonucleoprotein complex subunit 4	Dkc1	0	5906.7	5742.1	0	0	0	0	0	0	0	0	0	0	0	0	0	0	0	0	0	0	0	0	0	0	0	0	0	0	0	0	0	0	0	0	0	0	0	0	0	0	0	0	0	0	0	0
Q9ESY9	Gamma-interferon-inducible lysosomal thiol reductase	Ifi30	3354.5	22810	13044	0	0	0	0	0	0	0	0	0	0	0	0	0	0	0	0	0	0	0	0	0	0	0	0	0	0	0	0	0	0	0	0	0	0	0	0	0	0	0	0	195.18	0	0	0
Q9ET30	Transmembrane 9 superfamily member 3	Tm9sf3	2439	11828	13358	0	0	0	0	0	0	0	0	0	0	0	0	0	0	0	0	0	0	0	0	0	0	0	0	0	0	0	0	0	0	0	0	0	0	0	0	0	0	0	0	0	0	0	0
Q9JHJ0	Tropomodulin-3	Tmod3	0	1541	4619.1	0	0	0	0	0	0	0	0	0	0	0	0	0	0	0	0	0	0	0	0	0	0	0	0	0	0	0	0	0	0	0	0	0	0	0	0	0	0	0	0	0	0	0	0
Q9JHK5	Pleckstrin	Plek	0	0	19700	0	0	0	0	0	0	0	0	0	0	0	0	0	0	0	0	0	0	0	0	0	0	0	0	0	0	0	0	0	0	0	0	0	0	0	0	0	0	0	0	0	0	0	0
Q9JHS9	Spliceosome-associated protein CWC15 homolog	Cwc15	0	7566.8	2699.1	0	0	0	0	0	0	0	0	0	0	0	0	0	0	0	0	0	0	0	0	0	0	0	0	0	0	0	0	0	0	0	0	0	0	0	0	0	0	0	0	0	0	0	0
Q9JHU4	Cytoplasmic dynein 1 heavy chain 1	Dync1h1	0	293.44	849.24	0	0	0	0	0	0	0	0	0	0	0	0	0	0	0	0	0	0	0	0	0	0	0	0	0	0	0	0	0	0	0	0	0	0	0	0	0	0	0	0	0	0	0	0
Q9JI13	Something about silencing protein 10	Utp3	6981	21462	23888	0	0	0	0	0	0	0	0	243.66	0	0	0	0	0	0	0	0	0	0	0	0	0	0	0	0	0	0	0	0	0	0	0	0	0	0	0	0	0	0	0	0	0	0	0
Q9JIF0	Protein arginine N-methyltransferase 1	Prmt1	0	13409	4618.3	0	0	0	0	0	0	0	0	0	0	0	0	0	0	0	0	0	0	0	0	0	0	0	0	0	0	0	0	0	0	0	0	0	0	0	0	0	0	0	0	0	0	0	0
Q9JIF7	Coatomer subunit beta	Copb1	0	797.17	3809.7	0	0	0	0	0	0	0	0	0	0	0	0	0	0	0	0	0	0	0	0	0	0	0	0	0	0	0	0	0	0	0	0	0	0	0	0	0	0	0	0	0	0	0	0
Q9JIG8	PRA1 family protein 2	Praf2	0	16356	20586	0	0	0	0	0	0	0	0	0	0	0	0	0	0	0	0	0	0	0	0	0	0	0	0	0	0	0	0	0	0	0	0	0	0	0	0	0	0	0	0	0	0	0	0
Q9JIH2	Nuclear pore complex protein Nup50	Nup50	739.75	17098	14115	0	0	184.74	0	0	194.84	0	0	0	0	0	0	0	0	0	0	0	0	0	0	0	0	0	0	0	0	0	0	0	0	572.16	0	57.149	0	0	0	0	0	0	0	0	0	0	0
Q9JIK5	Nucleolar RNA helicase 2	Ddx21	71453	163160	140890	394.2	663.16	667.59	242.27	653.82	533.05	1020.1	76.686	1840.4	151.71	79.152	326.44	549.24	20.938	145.07	76.875	0	514.01	314.25	308.64	0	26.444	105.06	601.71	291.69	888.78	58.339	184.27	72.296	84.861	321.49	0	329.31	27.269	190.7	225.55	38.666	22.361	1233.2	79.884	481.7	696.84	407.1	367.45
Q9JIK9	28S ribosomal protein S34, mitochondrial	Mrps34	1425.7	1414.7	2476.9	0	0	0	0	0	0	0	0	0	0	0	0	0	0	0	0	0	0	0	0	0	0	0	0	0	0	0	0	0	0	0	0	0	0	0	0	0	0	0	0	0	0	0	0
Q9JIS8	Solute carrier family 12 member 4;Solute carrier family 12 member 6	Slc12a4	0	608.28	513.65	0	0	0	0	0	0	0	0	0	0	0	0	0	0	0	0	0	0	0	0	0	0	0	0	0	0	0	0	0	0	0	0	0	0	0	0	0	0	0	0	0	0	0	0
Q9JIW9	Ras-related protein Ral-B;Ras-related protein Ral-A	Ralb	25594	34531	9076.1	0	421.06	0	0	123.08	153.88	0	0	0	0	0	0	0	0	0	0	0	0	0	0	0	0	0	0	0	0	0	0	0	0	0	0	0	0	0	0	0	0	0	0	0	188.37	0	0
Q9JIX0	Transcription and mRNA export factor ENY2	Eny2	11926	17842	14256	0	0	1499.2	0	0	0	0	0	0	0	0	0	0	0	0	0	0	0	0	0	0	0	0	0	0	0	0	0	0	0	0	0	0	0	0	0	0	0	330.81	0	0	0	0	0
Q9JIX8	Apoptotic chromatin condensation inducer in the nucleus	Acin1	2598	6462.2	6944.1	0	0	0	0	0	0	0	0	0	0	0	0	0	0	0	0	0	0	0	0	0	0	0	0	0	0	0	0	0	0	0	0	0	0	0	0	0	0	45.062	0	0	0	0	0
Q9JJ80	Ribosome production factor 2 homolog	Rpf2	26991	40556	39151	144.21	0	327.77	0	0	169.76	0	0	394.05	0	0	0	0	0	0	0	0	0	0	124.36	0	0	0	0	0	156.54	0	0	0	0	0	0	136.17	0	0	0	0	0	221.71	448.24	0	414.03	0	147.68
Q9JJA4	Ribosome biogenesis protein WDR12	Wdr12	0	9036.1	5214.1	0	0	0	0	0	0	0	0	0	0	0	0	0	0	0	0	0	0	0	0	0	0	0	0	0	0	0	0	0	0	0	0	0	0	0	0	0	0	0	0	0	0	0	0
Q9JJF3	Bifunctional lysine-specific demethylase and histidyl-hydroxylase NO66	No66	1535.2	6003.9	9972.6	0	0	0	0	0	0	0	0	0	0	0	0	0	0	0	0	0	0	0	0	0	0	0	0	0	0	0	0	0	0	0	0	0	0	0	0	0	0	0	0	0	0	0	0
Q9JJI8	60S ribosomal protein L38	Rpl38	17689	41657	38930	0	1267.1	0	0	0	0	0	0	596.33	0	0	0	0	0	0	0	0	0	0	0	0	0	0	0	0	0	0	0	0	0	0	0	0	0	0	0	0	0	1949	1478.5	0	0	0	0
Q9JJZ4	Ubiquitin-conjugating enzyme E2 J1	Ube2j1	0	0	1561.2	0	0	0	0	0	0	0	0	0	0	0	0	0	0	0	0	0	0	0	0	0	0	0	0	0	0	0	0	0	0	0	0	0	0	0	0	0	0	0	0	0	0	0	0
Q9JK30	Origin recognition complex subunit 3	Orc3	0	1106.4	0	0	0	0	0	0	0	0	0	0	0	0	0	0	0	0	0	0	0	0	0	0	0	0	0	0	0	0	0	0	0	0	0	0	0	0	0	0	0	0	0	0	0	0	0
Q9JK48	Endophilin-B1	Sh3glb1	0	0	3745	0	0	0	0	0	0	0	0	0	0	0	0	0	0	0	0	0	0	0	0	0	0	0	0	0	0	0	0	0	0	0	0	0	0	0	0	0	0	0	0	0	0	0	0
Q9JKF1	Ras GTPase-activating-like protein IQGAP1	Iqgap1	5334.4	15118	21344	0	71.905	0	0	36.307	0	0	0	0	0	0	17.536	0	0	0	0	0	0	0	0	0	0	0	0	0	0	0	0	0	0	0	0	0	0	0	0	0	0	0	0	0	0	0	0
Q9JKF7	39S ribosomal protein L39, mitochondrial	Mrpl39	935.02	1149.5	0	0	0	0	0	0	0	0	0	0	0	0	0	0	0	0	0	0	0	0	0	0	0	0	0	0	0	0	0	0	0	0	0	0	0	0	0	0	0	0	0	0	0	0	0
Q9JKK8	Serine/threonine-protein kinase ATR	Atr	0	0	0	0	0	0	0	0	0	0	0	0	0	0	0	0	0	0	0	0	0	0	0	0	0	0	0	0	0	0	0	0	0	0	0	0	0	0	0	0	0	0	0	0	0	0	0
Q9JKN1	Zinc transporter 7	Slc30a7	0	3257.2	6548.2	0	0	0	0	0	0	0	0	0	0	0	0	0	0	0	0	0	0	0	0	0	0	0	0	0	0	0	0	0	0	0	0	0	0	0	0	0	0	0	0	0	0	0	0
Q9JKR6	Hypoxia up-regulated protein 1	Hyou1	29469	30177	51599	70.884	195.53	601.3	32.712	0	137.09	20.452	47.284	86.538	24.85	0	0	25.172	0	0	31.966	0	0	0	0	0	0	0	277.87	0	98.942	0	0	0	0	0	0	0	0	0	0	0	0	803.23	23.778	144.78	0	0	0
Q9JKV1	Proteasomal ubiquitin receptor ADRM1	Adrm1	0	0	7162.3	0	0	0	0	0	0	0	0	0	0	0	0	0	0	0	0	0	0	0	0	0	0	0	0	0	0	0	0	0	0	0	0	0	0	0	0	0	0	0	0	0	0	0	0
Q9JKX4	Protein AATF	Aatf	0	2842.9	4331	0	0	0	0	0	0	0	0	0	0	0	0	0	0	0	0	0	0	0	0	0	0	0	0	0	0	0	0	0	0	0	0	0	0	0	0	0	0	0	0	0	0	0	0
Q9JL26	Formin-like protein 1	Fmnl1	0	974.42	1766.1	0	0	0	0	0	0	0	0	0	0	0	0	0	0	0	0	0	0	0	0	0	0	0	0	0	0	0	0	0	0	0	0	0	0	0	0	0	0	0	0	0	0	0	0
Q9JLF6	Protein-glutamine gamma-glutamyltransferase K	Tgm1	0	1188.3	1419.4	0	80.741	1090.7	0	0	822.06	0	0	0	0	0	0	771.4	0	0	0	4142.2	0	117.93	0	37.698	51.319	0	0	0	76.035	0	0	1169.5	0	1916.5	0	0	125.23	0	0	772.73	0	0	0	0	0	0	0
Q9JLI8	Squamous cell carcinoma antigen recognized by T-cells 3	Sart3	0	2844.8	2267.9	0	0	0	0	0	0	0	0	0	0	0	0	0	0	0	0	0	0	0	0	0	0	0	0	0	0	0	0	0	0	0	0	0	0	0	0	0	0	0	0	0	0	0	0
Q9JLJ2	4-trimethylaminobutyraldehyde dehydrogenase	Aldh9a1	4900	3672.8	6895	0	54.974	0	0	0	0	0	0	60.605	0	0	0	0	0	0	0	0	0	0	0	0	0	0	0	0	0	0	0	0	0	0	0	0	0	0	0	0	0	63.575	0	0	0	0	0
Q9JLJ5	Elongation of very long chain fatty acids protein 1	Elovl1	34597	58487	73538	0	0	430.58	0	0	0	0	0	997.13	0	0	0	0	0	0	0	0	0	0	266.81	0	0	0	0	0	0	0	0	0	0	260.46	0	0	0	0	0	0	0	0	395.45	0	408.29	0	0
Q9JLV5	Cullin-3	Cul3	0	0	1117	0	0	0	0	0	0	0	0	0	0	0	0	0	0	0	0	0	0	0	0	0	0	0	0	0	0	0	0	0	0	0	0	0	0	0	0	0	0	0	0	0	0	0	0
Q9JLZ6	Hypermethylated in cancer 2 protein	Hic2	6479.7	2940.6	2283.6	0	390.55	0	0	0	117.07	0	204.28	0	185.43	0	230.12	0	235.19	0	0	0	0	0	0	0	0	0	258.32	0	0	0	0	0	0	0	0	0	0	0	0	0	0	130.07	0	128.77	0	0	0
Q9JMA1	Ubiquitin carboxyl-terminal hydrolase 14	Usp14	0	0	3923.1	0	0	0	0	0	0	0	0	0	0	0	0	0	0	0	0	0	0	0	0	0	0	0	0	0	0	0	0	0	0	0	0	0	0	0	0	0	0	0	0	0	0	0	0
Q9JMD0	BUB3-interacting and GLEBS motif-containing protein ZNF207	Znf207	0	13749	4002.4	0	0	0	0	0	0	0	0	0	0	0	0	0	0	0	0	0	0	0	0	0	0	0	0	0	0	0	0	0	0	0	0	0	0	0	0	0	0	0	0	0	0	0	0
Q9QUH0	Glutaredoxin-1	Glrx	9147.6	2448.9	5127.3	1232	5370.8	2063.3	5348.5	577.81	565.51	1939.2	820.36	2023.8	1205.2	1638.6	1585.3	1323.8	839.12	1674.6	800.25	1350	2086.4	2255.5	1773.9	1399	1436.5	1586.2	1477.1	1590	1574.3	0	964.91	931.83	1812.6	0	0	0	0	0	0	0	451.94	0	379.52	1017.5	0	0	0
Q9QUJ7	Long-chain-fatty-acid--CoA ligase 4;Long-chain-fatty-acid--CoA ligase 3	Acsl4	1920.1	5337.4	11654	0	0	0	0	0	0	0	0	0	0	0	0	0	0	0	0	0	0	0	0	0	0	0	0	0	0	0	0	0	0	0	0	0	0	0	0	0	0	0	0	0	0	0	0
Q9QUM9	Proteasome subunit alpha type-6	Psma6	1788.4	40657	25576	0	165.24	1160.4	0	143.26	376.29	293.26	0	0	0	0	0	0	0	0	0	407.52	0	0	0	118.32	0	0	0	0	0	0	120.8	257.63	0	458.1	0	0	390.96	0	0	0	0	236.98	286.43	0	0	0	0
Q9QUN7	Toll-like receptor 2	Tlr2	0	3226.4	0	0	0	0	0	0	0	0	0	0	0	0	0	0	0	0	0	0	0	0	0	0	0	0	0	0	0	0	0	0	0	0	0	0	0	0	0	0	0	0	0	0	0	0	0
Q9QUR6	Prolyl endopeptidase	Prep	0	430.02	0	0	0	0	0	0	0	0	0	0	0	0	0	0	0	0	0	0	0	0	0	0	0	0	0	0	0	0	0	0	0	0	0	0	0	0	0	0	0	0	0	0	0	0	0
Q9QWV9	Cyclin-T1	Ccnt1	0	0	522.22	0	0	0	0	0	0	0	0	0	0	0	0	0	0	0	0	0	0	0	0	0	0	0	0	0	0	0	0	0	0	0	0	0	0	0	0	0	0	0	0	0	0	0	0
Q9QX47	Protein SON	Son	1319.4	9662.9	7518.5	0	0	0	0	0	0	0	0	0	0	0	0	0	0	0	0	0	0	0	0	0	0	0	0	0	0	0	0	0	0	0	0	0	0	0	0	0	0	0	0	0	0	0	0
Q9QXA5	U6 snRNA-associated Sm-like protein LSm4	Lsm4	0	5557.9	2254.2	0	0	0	0	0	0	0	0	0	0	0	0	0	0	0	0	0	0	0	0	0	0	0	0	0	0	0	0	0	0	0	0	0	0	0	0	0	0	0	0	0	0	0	0
Q9QXK7	Cleavage and polyadenylation specificity factor subunit 3	Cpsf3	839.74	2813.8	5786.8	0	0	0	0	0	0	0	0	0	0	0	0	0	0	0	0	0	0	0	0	0	0	0	0	0	0	0	0	0	0	0	0	0	0	0	0	0	0	0	0	0	0	0	0
Q9QXS1	Plectin	Plec	4466.8	35012	59685	0	0	75.288	0	3.7095	0	0	0	15.655	0	0	9.5305	0	6.0826	0	0	26.473	0	4.7813	3.1927	0	0	0	0	0	0	0	0	16.982	0	30.57	0	0	4.3515	0	0	0	0	135.21	2.8798	0	0	0	0
Q9QXT0	Protein canopy homolog 2	Cnpy2	5506.5	1901.8	7556.8	0	0	0	0	0	0	0	0	0	0	0	0	0	0	0	0	0	0	0	0	0	0	0	0	0	0	0	0	0	0	0	0	0	0	0	0	0	0	0	0	0	0	0	0
Q9QXX4	Calcium-binding mitochondrial carrier protein Aralar2	Slc25a13	9359	12178	20684	0	0	110.45	0	63.263	102.9	0	0	137.53	0	50.637	64.747	0	0	0	0	0	0	0	0	0	0	0	0	0	47.264	0	0	0	0	0	0	0	0	0	0	0	0	203.77	42.761	0	0	0	0
Q9QXZ0	Microtubule-actin cross-linking factor 1	Macf1	0	453.19	883.81	0	0	0	0	0	0	0	0	0	0	0	0	0	0	0	0	0	0	0	0	0	0	0	0	0	0	0	0	0	0	0	0	0	0	0	0	0	0	0	0	0	0	0	0
Q9QY76	Vesicle-associated membrane protein-associated protein B	Vapb	5085.2	7956.2	34489	122.18	0	141.18	0	0	0	0	0	0	0	0	0	0	0	0	0	0	0	0	0	0	0	0	0	0	0	0	0	0	0	0	0	0	0	0	0	0	0	112.48	0	0	0	0	0
Q9QY81	Nuclear pore membrane glycoprotein 210	Nup210	3156.3	5480.9	8003.2	0	0	0	0	0	0	0	0	26.518	0	0	0	0	0	0	0	0	0	0	0	0	0	0	0	0	0	0	0	0	0	0	0	0	0	0	0	0	0	0	0	0	0	0	0
Q9QYA2	Mitochondrial import receptor subunit TOM40 homolog	Tomm40	13811	28955	12714	0	0	0	0	0	0	0	0	155.38	0	0	0	0	0	0	0	0	0	0	0	0	0	0	0	0	0	0	0	0	0	0	0	0	0	0	0	0	0	0	0	0	0	0	0
Q9QYB1	Chloride intracellular channel protein 4	Clic4	0	0	11317	0	0	0	0	0	0	0	0	0	0	0	0	0	0	0	0	0	0	0	0	0	0	0	0	0	0	0	0	0	0	0	0	0	0	0	0	0	0	0	0	0	0	0	0
Q9QYF1	Retinol dehydrogenase 11	Rdh11	10473	17556	23558	0	376.42	0	125.29	106.77	86.35	0	0	0	0	0	121.07	0	87.204	75.808	0	0	0	0	0	0	0	0	0	0	209.78	0	0	0	93.995	148.44	0	0	86.999	0	0	0	0	895.64	179.02	142.54	202.71	86.642	114.53
Q9QYJ0	DnaJ homolog subfamily A member 2	Dnaja2	2679.9	8404.9	17420	0	0	0	0	0	0	0	0	0	0	0	0	0	0	0	0	0	0	0	0	0	0	0	60.935	0	0	0	0	0	0	0	0	0	0	0	0	0	0	0	0	0	0	0	0
Q9QYL7	Activator of basal transcription 1	Abt1	0	1760.3	1518.6	0	0	0	0	0	0	0	0	0	0	0	0	0	0	0	0	0	0	0	0	0	0	0	0	0	0	0	0	0	0	0	0	0	0	0	0	0	0	0	0	0	0	0	0
Q9QZD8	Mitochondrial dicarboxylate carrier	Slc25a10	0	1770.5	7836.7	0	0	0	0	0	0	0	0	0	0	0	0	0	0	0	0	0	0	0	0	0	0	0	0	0	0	0	0	0	0	0	0	0	0	0	0	0	0	0	0	0	0	0	0
Q9QZD9	Eukaryotic translation initiation factor 3 subunit I	Eif3i	0	1207.2	2165.7	0	0	0	0	0	0	0	0	0	0	0	0	0	0	0	0	0	0	0	0	0	0	0	0	0	0	0	0	0	0	0	0	0	0	0	0	0	0	0	0	0	0	0	0
Q9QZE5	Coatomer subunit gamma-1	Copg1	0	0	2849	0	0	0	0	0	0	0	0	0	0	0	0	0	0	0	0	0	0	0	0	0	0	0	0	0	0	0	0	0	0	0	0	0	0	0	0	0	0	0	0	0	0	0	0
Q9QZI9	Serine incorporator 3	Serinc3	3021	0	0	0	0	0	0	0	0	0	0	0	0	0	0	0	0	0	0	0	0	0	0	0	0	0	0	0	0	0	0	0	0	0	0	0	0	0	0	0	0	0	0	0	0	0	0
Q9QZM3	Cardiotrophin-like cytokine factor 1	Clcf1	40996	17216	23955	30096	36200	45384	33909	46344	43396	25523	43241	26744	18481	30715	19417	18368	27328	15757	10478	13599	13364	10936	13476	15628	12375	9903.6	15157	7355	8272.4	9283.6	5492.9	828.28	1690.8	0	0	0	258.41	0	0	0	0	899.47	1858	0	6365.2	18581	8068.3
Q9QZQ8	Core histone macro-H2A.1	H2afy	79810	108480	121650	540.12	0	901.77	0	865.92	365.31	498.84	0	1376.6	268.6	0	591.4	316.22	91.997	0	0	93.031	0	0	141.22	0	0	0	0	254.81	692.22	107.4	0	0	292.71	205.96	0	159.29	119.47	0	0	0	0	625.86	324.15	327.11	0	194.28	124.28
Q9R099	Transducin beta-like protein 2	Tbl2	1167.6	2229.4	2059.2	0	0	0	0	0	0	0	0	0	0	0	0	0	0	0	0	0	0	0	0	0	0	0	0	0	0	0	0	0	0	0	0	0	0	0	0	0	0	0	0	0	0	0	0
Q9R0A0	Peroxisomal membrane protein PEX14	Pex14	1397.6	1766.5	7113.5	0	0	0	0	0	0	0	0	0	0	0	0	0	0	0	0	0	0	0	0	0	0	0	0	0	0	0	0	0	0	0	0	0	0	0	0	0	0	0	0	0	0	0	0
Q9R0E1	Procollagen-lysine,2-oxoglutarate 5-dioxygenase 3	Plod3	0	2951.5	7160.1	0	0	0	0	0	0	0	0	0	0	0	0	0	0	0	0	0	0	0	0	0	0	0	0	0	0	0	0	0	0	0	0	0	0	0	0	0	0	0	0	0	0	0	0
Q9R0E2	Procollagen-lysine,2-oxoglutarate 5-dioxygenase 1	Plod1	8923.2	607.62	735.6	0	0	0	0	0	0	0	0	0	0	0	0	0	0	0	0	0	0	0	0	0	0	0	0	0	0	0	0	0	0	0	0	0	0	0	0	0	0	0	0	0	0	0	0
Q9R0H0	Peroxisomal acyl-coenzyme A oxidase 1	Acox1	3795.5	360.46	4247.8	0	0	76.309	0	0	0	0	0	0	0	0	0	0	0	0	0	0	0	0	0	0	0	0	0	0	0	0	0	0	0	0	0	0	0	0	0	0	0	0	0	0	0	0	0
Q9R0L6	Pericentriolar material 1 protein	Pcm1	379.92	1006.9	965.03	0	0	0	0	0	0	0	0	0	0	0	0	0	0	0	0	0	0	0	0	0	0	0	0	0	0	0	0	0	0	0	0	0	0	0	0	0	0	0	0	0	0	0	0
Q9R0M6	Ras-related protein Rab-9A	Rab9a	2437	0	0	0	0	0	0	0	0	0	0	0	0	0	0	0	0	0	0	0	0	0	0	0	0	0	0	0	0	0	0	0	0	0	0	0	0	0	0	0	0	0	0	0	0	0	0
Q9R0N8	Synaptotagmin-6	Syt6	0	0	0	0	0	0	0	0	0	0	0	0	0	0	0	0	0	0	0	0	0	0	0	0	0	0	0	0	0	0	0	0	0	0	0	0	0	0	0	0	0	0	0	0	0	0	0
Q9R0P3	S-formylglutathione hydrolase	Esd	0	0	14508	0	0	0	0	0	0	0	0	0	0	0	0	0	0	0	0	0	0	0	0	0	0	0	0	0	0	0	0	0	0	0	0	0	0	0	0	0	0	0	0	0	0	0	0
Q9R0P6	Signal peptidase complex catalytic subunit SEC11A	Sec11a	16141	22539	22964	0	0	0	0	0	0	0	0	0	0	0	0	0	0	0	0	0	0	0	0	0	0	0	0	0	0	0	0	0	0	0	0	0	0	0	0	0	0	188.47	0	0	0	0	0
Q9R0Q3	Transmembrane emp24 domain-containing protein 2	Tmed2	17264	67389	86099	0	0	0	0	0	0	0	0	0	0	237.12	0	494.41	0	0	0	0	217.97	0	362.42	0	0	212.66	0	0	265.6	0	0	0	0	0	0	0	734.16	0	0	0	0	0	564.26	0	0	0	0
Q9R0Q7	Prostaglandin E synthase 3	Ptges3	0	0	8728.7	0	0	0	0	0	0	0	0	0	0	0	0	0	0	0	0	0	0	0	0	0	0	0	0	0	0	0	0	0	0	0	0	0	0	0	0	0	0	0	0	0	0	0	0
Q9R0U0	Serine/arginine-rich splicing factor 10	Srsf10	3780.9	11186	8127.3	0	0	0	0	0	0	0	0	0	0	0	0	0	0	0	0	0	0	0	0	0	0	0	0	0	0	0	0	0	0	0	0	0	0	0	0	0	0	0	0	0	0	0	0
Q9R0X4	Acyl-coenzyme A thioesterase 9, mitochondrial;Acyl-coenzyme A thioesterase 10, mitochondrial	Acot9	0	6234.5	13561	0	0	0	0	0	0	0	0	0	0	0	0	0	0	0	0	0	0	0	0	0	0	0	0	0	0	0	0	0	0	0	0	0	0	0	0	0	0	0	0	0	0	0	0
Q9R112	Sulfide:quinone oxidoreductase, mitochondrial	Sqrdl	0	965.28	6916.9	0	0	0	0	0	0	0	0	0	0	0	0	0	0	0	0	0	0	0	0	0	0	0	0	0	0	0	0	0	0	0	0	0	0	0	0	0	0	0	0	0	0	0	0
Q9R190	Metastasis-associated protein MTA2	Mta2	7466.8	21418	21960	33.167	0	0	0	52.501	0	74.031	0	87.772	0	0	42.185	0	0	0	0	0	0	31.682	35.216	0	0	0	0	0	50.759	0	0	0	0	0	0	32.575	0	0	0	33.854	0	63.32	90.411	125.1	154.17	0	0
Q9R1C7	Pre-mRNA-processing factor 40 homolog A	Prpf40a	3603	13782	12005	0	0	0	0	0	0	0	0	38.412	0	0	0	0	0	0	0	0	0	0	0	0	0	0	0	0	0	0	0	0	0	0	0	0	0	0	0	0	0	0	0	0	0	0	0
Q9R1J0	Sterol-4-alpha-carboxylate 3-dehydrogenase, decarboxylating	Nsdhl	35235	71579	93377	0	0	501.04	0	0	366.68	135.6	0	0	112.03	0	115.16	0	0	0	0	0	0	0	0	0	0	0	140.67	0	295.29	0	0	0	0	118.25	0	0	98.1	0	0	0	0	0	201.06	0	193.95	0	0
Q9R1P0	Proteasome subunit alpha type-4	Psma4	1236.3	16351	9623.6	0	0	471.73	0	0	0	0	0	112.45	0	0	0	0	0	0	0	446.2	0	0	0	0	0	0	0	0	0	0	126.01	0	0	0	0	0	0	0	0	0	0	0	0	235.77	191.54	0	0
Q9R1P1	Proteasome subunit beta type-3	Psmb3	20144	153160	116520	0	0	6860.1	0	0	2020	785.21	0	0	513.08	0	533.1	1765.2	337.02	0	481.83	8577.7	651.37	872.11	0	0	669.58	0	0	327.19	404.79	0	0	2792.2	613.35	2562.9	0	0	4737.5	608.29	0	434.47	0	1532.7	1000.2	1590.3	1301.2	712.38	0
Q9R1P3	Proteasome subunit beta type-2	Psmb2	14260	77847	94610	0	0	1502.7	0	0	0	0	0	0	215.76	0	0	0	0	0	0	2403.9	0	0	0	0	0	0	0	0	0	0	0	0	0	636.59	0	0	0	0	0	0	0	0	0	1027.3	0	233.58	0
Q9R1P4	Proteasome subunit alpha type-1	Psma1	0	17400	12052	0	0	0	0	0	0	0	0	0	0	0	0	0	0	0	0	0	0	0	0	0	0	0	0	0	0	0	0	0	0	0	0	0	0	0	0	0	0	0	0	0	0	0	0
Q9R1Q7	Proteolipid protein 2	Plp2	21673	27992	30534	0	662.45	583.48	0	0	0	0	0	0	0	0	746.71	0	0	0	0	296.18	0	0	0	0	0	0	372.04	714.65	399.59	0	0	0	0	0	0	0	0	0	0	0	0	0	0	0	0	0	0
Q9R1Q9	V-type proton ATPase subunit S1	Atp6ap1	14540	8604.5	4707.5	0	0	0	0	0	272.15	0	0	109.75	0	0	0	0	0	0	0	0	0	0	0	0	0	0	0	0	0	0	0	0	0	0	0	0	0	0	0	0	0	0	0	0	0	0	0
Q9R233	Tapasin	Tapbp	872.43	1024.8	6979.5	0	0	0	0	0	0	0	0	0	0	0	0	0	0	0	0	0	0	0	0	0	0	0	0	0	0	0	0	0	0	0	0	0	0	0	0	0	0	0	0	0	0	0	0
Q9WTI7	Unconventional myosin-Ic	Myo1c	1105.6	834.26	3864	0	0	0	0	0	0	0	0	0	0	0	0	0	0	0	0	0	0	0	0	0	0	0	0	0	0	0	0	0	0	0	0	0	0	0	0	0	0	0	0	0	0	0	0
Q9WTK5	Nuclear factor NF-kappa-B p100 subunit;Nuclear factor NF-kappa-B p52 subunit	Nfkb2	0	0	5539.9	0	0	0	0	0	0	0	0	0	0	0	0	0	0	0	0	0	0	0	0	0	0	0	0	0	0	0	0	0	0	0	0	0	0	0	0	0	0	0	0	0	0	0	0
Q9WTM5	RuvB-like 2	Ruvbl2	8549.1	14383	12513	4532.5	4734.6	874.29	984.08	4632	2767.9	4299.9	4535.7	4603.6	468.56	4632.7	3802.9	3445.6	4476.2	4385.8	2605.6	2705.5	4097.9	642.93	4185	4310.8	5571.3	5196.3	5063.4	4092.2	0	0	6882.5	4181.1	4772.6	2240	2787.9	3471.1	3299.9	624.07	349.84	3861	6858.2	437.7	1394.8	735.95	6029.2	6265.8	4852
Q9WTP6	Adenylate kinase 2, mitochondrial;Adenylate kinase 2, mitochondrial, N-terminally processed	Ak2	19073	58810	88584	438.49	0	279.48	0	0	0	733.29	0	0	0	0	0	0	0	0	0	142.52	0	0	0	0	0	0	0	124.43	0	0	0	0	207.66	0	0	135.76	0	0	0	0	0	133.53	0	0	0	0	0
Q9WTP7	GTP:AMP phosphotransferase AK3, mitochondrial	Ak3	0	0	9151.8	0	0	0	0	0	0	0	0	0	0	0	0	0	0	0	0	0	0	0	0	0	0	0	0	0	0	0	0	0	0	0	0	0	0	0	0	0	0	0	0	0	0	0	0
Q9WTQ8	Mitochondrial import inner membrane translocase subunit Tim23	Timm23	0	2799.9	3439.2	0	0	0	0	0	0	0	0	0	0	0	0	0	0	0	0	0	0	0	0	0	0	0	0	0	0	0	0	0	0	0	0	0	0	0	0	0	0	0	0	0	0	0	0
Q9WTR1	Transient receptor potential cation channel subfamily V member 2	Trpv2	0	0	1119.1	0	0	0	0	0	0	0	0	0	0	0	0	0	0	0	0	0	0	0	0	0	0	0	0	0	0	0	0	0	0	0	0	0	0	0	0	0	0	0	0	0	0	0	0
Q9WTS6	Teneurin-3	Tenm3	0	0	3047.9	0	0	0	0	0	802.53	812.26	0	0	0	0	0	0	0	0	0	0	0	0	0	0	0	0	0	0	629.85	0	0	0	0	0	0	0	0	0	0	1348.1	0	456.37	232.71	0	597.63	0	0
Q9WU62	Inner centromere protein	Incenp	0	0	0	0	0	0	0	0	0	0	0	0	0	0	0	0	0	0	0	0	0	0	0	0	0	0	0	0	0	0	0	0	0	0	0	0	0	0	0	0	0	0	0	0	0	0	0
Q9WU81	Sugar phosphate exchanger 2	Slc37a2	4684.6	4649.9	8987.3	0	0	0	0	0	0	0	0	0	0	0	0	0	0	0	0	0	0	0	0	0	0	0	0	0	0	0	0	0	0	0	0	0	0	0	0	0	0	0	0	0	0	0	0
Q9WUA3	ATP-dependent 6-phosphofructokinase, platelet type	Pfkp	689.98	0	0	0	112.34	0	0	0	0	0	0	0	0	0	0	0	0	0	0	0	0	0	0	0	0	0	0	0	0	0	0	0	0	0	0	0	0	0	0	0	0	0	0	0	0	0	0
Q9WUM4	Coronin-1C	Coro1c	0	6331	10234	0	0	0	0	0	0	0	0	0	0	0	0	0	0	0	0	0	0	0	0	0	0	0	0	0	0	0	0	0	0	0	0	0	0	0	0	0	0	0	0	0	0	0	0
Q9WUM5	Succinyl-CoA ligase [ADP/GDP-forming] subunit alpha, mitochondrial	Suclg1	42535	44018	11224	0	200.33	270.01	0	0	126.2	280.32	0	772.58	0	0	0	0	0	0	0	0	0	0	88.912	0	0	0	0	0	510.73	0	0	0	0	0	0	0	0	180.77	0	0	0	1267.1	0	221.29	487.77	0	0
Q9WUP7	Ubiquitin carboxyl-terminal hydrolase isozyme L5	Uchl5	0	8461.3	13367	0	0	0	0	0	0	0	0	0	0	0	0	0	0	0	0	0	0	0	0	0	0	0	0	0	0	0	0	0	0	0	0	0	0	0	0	0	0	0	0	0	0	0	0
Q9WUQ2	Prolactin regulatory element-binding protein	Preb	0	0	1579.1	0	0	0	0	0	0	0	0	0	0	0	0	0	0	0	0	0	0	0	0	0	0	0	0	0	0	0	0	0	0	0	0	0	0	0	0	0	0	0	0	0	0	0	0
Q9WUR9	Adenylate kinase 4, mitochondrial	Ak4	13409	3047.4	3285.4	183.48	151.29	291.53	0	0	0	243.68	0	348.99	0	0	0	173.33	0	0	0	0	0	0	0	0	0	0	0	0	0	0	0	0	0	153.72	0	0	0	0	0	0	0	399.53	0	0	339.8	0	0
Q9WUU7	Cathepsin Z	Ctsz	13715	31322	61153	0	0	268.52	0	0	378.82	0	0	0	140.12	0	0	0	0	0	0	0	0	0	0	0	0	0	0	139.09	177.65	0	0	0	0	0	0	0	0	0	0	0	0	0	605.71	1834.3	0	0	0
Q9WUV0	Origin recognition complex subunit 5	Orc5	0	597.02	1333.3	0	0	0	0	0	0	0	0	0	0	0	0	0	0	0	0	0	0	0	0	0	0	0	0	0	0	0	0	0	0	0	0	0	0	0	0	0	0	0	0	0	0	0	0
Q9WUX5	Protein MRVI1	Mrvi1	0	0	621	0	0	0	0	0	0	0	0	0	0	0	0	0	0	0	0	0	0	0	0	0	0	0	0	0	0	0	0	0	0	0	0	0	0	0	0	0	0	0	0	0	0	0	0
Q9WV03	Protein FAM50A;Protein FAM50B	Fam50a	0	0	2253.3	0	0	0	0	0	0	0	0	0	0	0	0	0	0	0	0	0	0	0	0	0	0	0	0	0	0	0	0	0	0	0	0	0	0	0	0	0	0	0	0	0	0	0	0
Q9WV32	Actin-related protein 2/3 complex subunit 1B	Arpc1b	0	8075	3233.2	0	0	0	0	0	0	0	0	0	0	0	0	0	0	0	0	0	0	0	0	0	0	0	0	0	0	0	0	0	0	0	0	0	0	0	0	0	0	0	0	0	0	0	0
Q9WV54	Acid ceramidase;Acid ceramidase subunit alpha;Acid ceramidase subunit beta	Asah1	2837.8	4059.8	13119	0	0	0	0	0	0	0	0	0	0	0	0	0	0	0	0	0	0	0	0	0	0	0	0	0	0	0	0	0	0	0	0	0	0	0	0	0	0	0	0	0	0	0	0
Q9WV55	Vesicle-associated membrane protein-associated protein A	Vapa	23502	65627	71557	0	0	346.7	0	145.37	0	0	0	295.05	0	0	212.81	0	0	0	0	0	0	0	150.31	0	0	0	109.4	217.59	133.93	147.49	0	0	0	174.34	0	0	0	0	0	0	0	406.59	127.7	0	0	0	0
Q9WV70	Nucleolar complex protein 2 homolog	Noc2l	3687.5	7726.5	8619.8	0	0	0	0	0	0	0	0	0	0	0	0	0	0	0	0	0	0	0	0	0	0	0	0	0	0	0	0	0	0	0	0	0	0	0	0	0	0	0	0	0	0	0	0
Q9WV96	Mitochondrial import inner membrane translocase subunit Tim10 B	Timm10b	0	2727.1	0	0	0	0	0	0	0	0	0	0	0	0	0	0	0	0	0	0	0	0	0	0	0	0	0	0	0	0	0	0	0	0	0	0	0	0	0	0	0	0	0	0	0	0	0
Q9WV98	Mitochondrial import inner membrane translocase subunit Tim9	Timm9	7509.5	14802	17518	0	0	0	0	0	0	0	0	0	0	0	0	0	0	0	0	0	0	0	0	0	0	0	0	0	0	0	0	0	0	0	0	0	0	0	0	0	0	0	0	0	0	0	0
Q9WVA2	Mitochondrial import inner membrane translocase subunit Tim8 A	Timm8a1	7833.2	21889	33515	0	0	0	0	0	0	0	0	0	0	0	0	0	0	0	0	0	0	0	0	0	0	0	0	0	0	0	0	0	0	0	0	0	0	0	0	0	0	0	0	0	0	0	0
Q9WVJ2	26S proteasome non-ATPase regulatory subunit 13	Psmd13	0	3275.9	11551	0	0	0	0	0	0	0	0	0	0	0	0	0	0	0	0	0	0	0	0	0	0	0	0	0	0	0	0	0	0	0	0	0	0	0	0	0	0	0	0	0	0	0	0
Q9Z0F8	Disintegrin and metalloproteinase domain-containing protein 17	Adam17	0	0	622.72	0	0	0	0	0	0	0	0	0	0	0	0	0	0	0	0	0	0	0	0	0	0	0	0	0	0	0	0	0	0	0	0	0	0	0	0	0	0	0	0	0	0	0	0
Q9Z0H1	WD repeat-containing protein 46	Wdr46	1060.1	2502.5	3530.6	0	0	0	0	0	0	0	0	0	0	0	0	0	0	0	0	0	0	0	0	0	0	0	0	0	0	0	0	0	0	0	0	0	0	0	0	0	0	0	0	0	0	0	0
Q9Z0H3	SWI/SNF-related matrix-associated actin-dependent regulator of chromatin subfamily B member 1	Smarcb1	4277.5	7795.1	5196.6	0	0	0	0	0	0	0	0	0	0	0	0	0	0	0	0	0	0	0	0	0	0	0	0	0	0	0	0	0	0	0	0	0	0	0	0	0	0	0	0	0	0	0	0
Q9Z0H4	CUGBP Elav-like family member 2	Celf2	0	0	1583.1	0	0	0	0	0	0	0	0	0	0	0	0	0	0	0	0	0	0	0	0	0	0	0	0	0	0	0	0	0	0	0	0	0	0	0	0	0	0	0	0	0	0	0	0
Q9Z0J0	Epididymal secretory protein E1	Npc2	2394.9	3002.7	3671.4	0	204.01	536	0	0	0	0	0	0	0	0	0	0	0	0	0	0	0	0	0	0	0	0	0	0	0	0	0	0	0	0	0	0	0	0	0	0	0	184	0	578.7	0	0	0
Q9Z0L8	Gamma-glutamyl hydrolase	Ggh	0	3473.8	2429.6	0	0	0	0	0	0	0	0	0	0	0	0	0	0	0	0	0	0	937.79	0	955.11	1102.8	0	761.72	0	0	0	0	0	0	0	204.71	0	217.62	129.73	0	0	0	0	210.83	0	0	0	0
Q9Z0N2	Eukaryotic translation initiation factor 2 subunit 3, Y-linked;Eukaryotic translation initiation factor 2 subunit 3, X-linked	Eif2s3y	0	0	885.91	0	0	0	0	0	0	0	0	0	0	0	0	0	0	0	0	0	0	0	0	0	0	0	0	0	0	0	0	0	0	0	0	0	0	0	0	0	0	0	0	0	0	0	0
Q9Z0R9	Fatty acid desaturase 2	Fads2	15292	12666	12457	0	0	0	51.142	0	0	0	0	126.41	0	0	0	0	0	0	0	0	0	0	0	0	0	0	0	0	0	0	0	0	0	0	0	0	0	0	0	0	0	331.96	0	0	0	0	0
Q9Z0W3	Nuclear pore complex protein Nup160	Nup160	1064	734.11	332.08	0	0	0	0	0	0	0	0	0	0	0	0	0	0	0	0	0	0	0	0	0	0	0	0	0	0	0	0	0	0	0	0	0	0	0	0	0	0	0	0	0	0	0	0
Q9Z0X1	Apoptosis-inducing factor 1, mitochondrial	Aifm1	23997	34206	34686	65.401	0	130.27	0	63.217	57.058	85.816	0	565.48	90.69	0	82.375	253.4	50.27	0	0	85.108	79.822	0	0	0	0	0	71.243	134.52	355.86	143.1	141.28	0	220.94	75.424	0	199.08	0	112.99	153.18	0	0	637.37	390.75	136.65	372.85	55.345	51.576
Q9Z110	Delta-1-pyrroline-5-carboxylate synthase;Glutamate 5-kinase;Gamma-glutamyl phosphate reductase	Aldh18a1	35590	53866	45476	207.36	209.01	0	0	83.296	132.2	0	41.287	1059.5	69.689	0	201.77	40.006	0	0	0	109.03	47.51	0	28.879	0	0	0	58.506	214.85	92.216	0	47.63	35.821	66.841	0	0	113.03	0	0	0	0	0	1356.8	0	228.5	0	78.258	45.152
Q9Z127	Large neutral amino acids transporter small subunit 1;Y+L amino acid transporter 2	Slc7a5	0	1629.6	812.91	0	0	0	0	0	0	0	0	0	0	0	0	0	0	0	0	0	0	0	0	0	0	0	0	0	0	0	0	0	0	0	0	0	0	0	0	0	0	0	0	0	0	0	0
Q9Z130	Heterogeneous nuclear ribonucleoprotein D-like	Hnrnpdl	0	15015	15530	0	0	0	0	0	0	0	0	0	0	0	0	0	0	0	0	0	0	0	0	0	0	0	0	0	0	0	0	0	0	0	0	0	0	0	0	0	0	0	0	0	0	0	0
Q9Z1D1	Eukaryotic translation initiation factor 3 subunit G	Eif3g	0	4746.6	25046	0	0	0	0	0	0	0	0	0	0	0	0	0	0	0	0	0	0	0	0	0	0	0	0	0	0	0	0	0	0	0	0	0	0	0	0	0	0	0	0	0	0	0	0
Q9Z1E4	Glycogen [starch] synthase, muscle	Gys1	0	0	3303.5	0	0	0	0	0	0	0	0	0	0	0	0	0	0	0	0	0	0	0	0	0	0	0	0	0	0	0	0	0	0	0	0	0	0	0	0	0	0	0	0	0	0	0	0
Q9Z1F9	SUMO-activating enzyme subunit 2	Uba2	0	0	3467.7	0	0	0	0	0	0	0	0	0	0	0	0	0	0	0	0	0	0	0	0	0	0	0	0	0	0	0	0	0	0	0	0	0	0	0	0	0	0	0	0	0	0	0	0
Q9Z1G3	V-type proton ATPase subunit C 1	Atp6v1c1	983.55	1965.9	2127.2	0	0	0	0	0	0	0	0	0	0	0	0	0	0	0	0	0	0	0	0	0	0	0	0	0	0	0	0	0	0	0	0	0	0	0	0	0	0	0	0	0	0	0	0
Q9Z1G4	V-type proton ATPase 116 kDa subunit a isoform 1	Atp6v0a1	0	0	1161.3	0	0	0	0	0	0	0	0	0	0	0	0	0	0	0	0	0	0	0	0	0	0	0	0	0	0	0	0	0	0	0	0	0	0	0	0	0	0	0	0	0	0	0	0
Q9Z1J3	Cysteine desulfurase, mitochondrial	Nfs1	5171.3	4949.2	5438.3	0	0	0	0	0	0	0	0	0	0	0	0	0	0	0	0	0	0	0	0	0	0	0	0	0	0	0	0	0	0	0	0	0	0	0	0	0	0	0	0	0	0	0	0
Q9Z1M8	Protein Red	Ik	1644.4	5790.1	6927.3	0	0	0	0	0	0	0	0	0	0	0	0	0	0	0	0	0	0	0	0	0	0	0	0	0	0	0	0	0	0	0	0	0	0	0	0	0	0	0	0	0	0	0	0
Q9Z1N5	Spliceosome RNA helicase Ddx39b;ATP-dependent RNA helicase DDX39A	Ddx39b	6382.7	6804.9	18740	0	480.67	0	0	0	0	0	104.51	0	0	0	0	0	0	0	0	0	61.014	0	0	0	0	0	64.412	0	0	0	0	0	0	0	0	0	0	0	0	0	0	0	0	0	0	0	0
Q9Z1Q5	Chloride intracellular channel protein 1	Clic1	3759	0	64241	0	0	0	0	0	0	0	0	0	0	0	0	0	0	0	0	0	0	0	0	0	0	0	0	0	0	0	0	0	0	0	0	0	0	0	0	0	0	0	0	0	0	0	0
Q9Z1Q9	Valine--tRNA ligase	Vars	0	0	237.99	0	0	0	0	0	0	0	0	0	0	0	0	0	0	0	0	0	0	0	0	0	0	0	0	0	0	0	0	0	0	0	0	0	0	0	0	0	0	0	0	0	0	0	0
Q9Z1R2	Large proline-rich protein BAG6	Bag6	0	0	4995	0	0	0	0	0	0	0	0	0	0	0	0	0	0	0	0	0	0	0	0	0	0	0	0	0	0	0	0	0	0	0	0	0	0	0	0	0	0	0	0	0	0	0	0
Q9Z1W8	Potassium-transporting ATPase alpha chain 2	Atp12a	3287.8	4328.6	4448.4	28.331	50.864	0	0	81.812	0	27.214	0	59.159	0	50.019	107.31	0	0	31.06	0	0	0	0	0	0	0	0	26.071	54.324	54.531	19.09	0	0	0	68.056	0	0	38.522	0	0	39.782	0	96.666	0	84.873	0	44.345	0
Q9Z1X4	Interleukin enhancer-binding factor 3	Ilf3	6196.4	14149	15412	0	0	0	0	0	0	0	0	150.28	0	0	0	0	0	0	0	0	0	34.727	0	0	0	0	0	0	0	0	0	0	53.462	0	0	0	0	0	0	0	0	0	0	0	39.669	0	138.84
Q9Z1Z0	General vesicular transport factor p115	Uso1	0	0	840.61	0	0	0	0	0	0	0	0	0	0	0	0	0	0	0	0	0	0	0	0	0	0	0	0	0	0	0	0	0	0	0	0	0	0	0	0	0	0	0	0	0	0	0	0
Q9Z204	Heterogeneous nuclear ribonucleoproteins C1/C2	Hnrnpc	257090	389380	407290	1996.9	92.778	2448.3	0	2477.1	3014.7	2220.9	0	4620	1706.4	328.9	5142.4	3031.6	940.45	0	0	137.37	295.47	1798	1880.5	0	0	1209.2	498.04	2689.5	4056.3	1118.7	308.28	473.02	1994.7	2677.7	53.076	2282.7	1255.3	2526.4	509.61	760.55	503.7	2714.5	2317.1	3272.8	4630.5	2729.8	2652.3
Q9Z277	Tyrosine-protein kinase BAZ1B	Baz1b	1948.3	3507.4	1351.3	0	0	0	0	0	0	0	0	0	0	0	0	0	0	0	0	0	0	0	0	0	0	0	0	0	0	0	0	0	0	0	0	0	0	0	0	0	0	0	0	0	0	0	0
Q9Z2D1	Myotubularin-related protein 2	Mtmr2	0	388.02	0	0	0	0	0	0	0	0	0	0	0	0	0	0	0	0	0	0	0	0	0	0	0	0	0	0	0	0	0	0	0	0	0	0	0	0	0	0	0	0	0	0	0	0	0
Q9Z2D8	Methyl-CpG-binding domain protein 3	Mbd3	0	2507.4	3910.3	0	0	0	0	0	0	0	0	0	0	0	0	0	0	0	0	0	0	0	0	0	0	0	0	0	0	0	0	0	0	0	0	0	0	0	0	0	0	0	0	0	0	0	0
Q9Z2G6	Protein sel-1 homolog 1	Sel1l	0	2018.3	1782.9	0	0	0	0	0	0	0	0	0	0	0	0	0	0	0	0	0	0	0	0	0	0	0	0	0	0	0	0	0	0	0	0	0	0	0	0	0	0	0	0	0	0	0	0
Q9Z2I0	LETM1 and EF-hand domain-containing protein 1, mitochondrial	Letm1	11186	14156	19910	65.934	0	65.718	0	0	0	29.758	0	0	0	0	0	0	0	0	211.85	0	0	0	0	0	0	0	0	0	138.53	0	0	0	0	0	0	0	0	0	0	0	0	0	0	0	33.16	0	0
Q9Z2I8	Succinyl-CoA ligase [GDP-forming] subunit beta, mitochondrial	Suclg2	28757	32821	18009	61.692	0	90.911	0	0	89.891	0	0	548.43	0	0	64.751	234.76	0	0	0	0	0	0	46.75	0	0	0	0	0	73.103	0	0	0	0	0	0	0	0	0	0	0	0	217.33	0	66.798	0	0	0
Q9Z2I9	Succinyl-CoA ligase [ADP-forming] subunit beta, mitochondrial	Sucla2	9405.1	14756	15230	44.852	0	0	0	40.992	36.463	118.3	0	130.33	0	0	35.188	96.269	0	0	0	0	0	0	0	0	0	0	37.157	0	106.02	0	0	0	0	0	0	0	0	0	0	0	0	445.98	0	63.347	0	0	0
Q9Z2N8	Actin-like protein 6A	Actl6a	5839.9	12801	10407	0	0	0	0	0	0	0	0	0	0	0	0	0	0	0	0	0	0	0	0	0	0	0	0	74.188	270.79	0	0	0	0	0	0	0	0	0	0	0	0	90.314	0	0	0	0	0
Q9Z2U0	Proteasome subunit alpha type-7;Proteasome subunit alpha type-7-like	Psma7	3606.2	31681	26291	0	0	740.47	0	0	0	0	0	0	0	0	0	0	0	0	0	828.18	0	0	240.21	0	0	0	0	0	199.28	0	0	0	0	0	0	0	0	0	0	0	0	0	0	0	0	0	0
Q9Z2U1	Proteasome subunit alpha type-5	Psma5	12333	34620	50715	0	772.45	1327.3	290.9	0	0	365.5	0	329.26	423.29	0	0	0	0	0	0	697.52	0	300.83	331.35	238.33	0	187.94	0	0	0	0	0	218.97	0	685.82	0	0	376.64	0	0	0	0	0	198.67	0	275.98	0	0
Q9Z2X1	Heterogeneous nuclear ribonucleoprotein F;Heterogeneous nuclear ribonucleoprotein F, N-terminally processed	Hnrnpf	69017	171010	325280	563.4	1852	0	427.81	241.48	585.02	0	474.62	1171.3	1071.1	302.78	1136.8	0	196.46	1706.6	0	0	1285.7	573.68	278.41	0	140.02	0	176.74	0	0	0	0	0	0	303.35	0	255.26	0	193.25	0	0	0	0	159.02	0	344.35	320.08	366.44
Q9Z2X2	26S proteasome non-ATPase regulatory subunit 10	Psmd10	0	0	5902.9	0	0	0	0	0	0	0	0	0	0	0	0	0	0	0	0	0	0	0	0	0	0	0	0	0	0	0	0	0	0	0	0	0	0	0	0	0	0	0	0	0	0	0	0
Q9Z315	U4/U6.U5 tri-snRNP-associated protein 1	Sart1	3310.4	13147	11804	0	0	0	0	0	0	0	0	0	0	0	0	0	0	0	0	0	0	0	0	0	0	0	0	0	43.348	0	0	0	0	0	0	0	0	0	0	0	0	0	0	0	0	0	0
Q6PB44	Tyrosine-protein phosphatase non-receptor type 23	Ptpn23	0	175.99	1105.3	0	0	53.664	0	0	33.437	0	0	0	24.034	0	0	935.89	0	0	0	0	0	0	0	0	0	0	0	0	0	0	0	577.11	28.596	789.32	37.739	62.507	314.47	32.35	37.009	475.25	59.157	0	0	0	0	33.896	43.631
[truncated: 111 more columns]
